# Supplementary material for: Intergenic SNPs in Obstructive Sleep Apnea Syndrome: Revealing Metabolic, Oxidative Stress and Immune-Related Pathways
Source: Diagnostics (Basel). 2021 Sep 24;11(10):1753. doi: 10.3390/diagnostics11101753 (PMC8534397; doi:10.3390/diagnostics11101753)
Supplement: Supplementary file 1 [file diagnostics-11-01753-s001.zip]

Archive with 7 entries (5 files):
- Supplementary File S2. SNPSnap Report.pdf
- Supplementary Materials S1. Raw results of BLAST Analysis of rs116133558/
- Supplementary Materials S1. Raw results of BLAST Analysis of rs116133558/HZEJ5AX8013-Alignment.txt
- Supplementary Materials S3. Gene Signature.pdf
- Supplementary Materials S4. Enrichr GSEA raw results/
- Supplementary Materials S4. Enrichr GSEA raw results/KEGG_2019_Human_table (1).txt
- Supplementary Materials S4. Enrichr GSEA raw results/WikiPathways_2019_Human_table (1).txt
