# Supplementary material for: Intergenic SNPs in Obstructive Sleep Apnea Syndrome: Revealing Metabolic, Oxidative Stress and Immune-Related Pathways
Source: Diagnostics (Basel). 2021 Sep 24;11(10):1753. doi: 10.3390/diagnostics11101753 (PMC8534397; doi:10.3390/diagnostics11101753)
Supplement: Supplementary file 1 [file diagnostics-11-01753-s001.zip › Supplementary Materials S1. Raw results of BLAST Analysis of rs116133558/HZEJ5AX8013-Alignment.txt]

# blastn
# Iteration: 0
# Query: 1 dna:chromosome chromosome:GRCh38:1:203747115:203748315:1
# RID: HZEJ5AX8013
# Database: nt
# Fields: query acc.ver, subject acc.ver, % identity, alignment length, mismatches, gap opens, q. start, q. end, s. start, s. end, evalue, bit score
# 9848 hits found
1	AC114402.2	100.000	1201	0	0	1	1201	56186	57386	0.0	2218
1	AC114402.2	85.859	297	31	4	615	910	100339	100053	5.12e-78	305
1	AC114402.2	85.473	296	34	6	610	904	89245	89532	2.38e-76	300
1	AC114402.2	85.185	297	33	7	610	904	61600	61887	1.11e-74	294
1	AC114402.2	84.768	302	35	6	607	906	17954	18246	3.99e-74	292
1	AC114402.2	84.281	299	37	3	605	902	123319	123608	2.40e-71	283
1	AC114402.2	84.536	291	34	3	609	899	26000	26279	1.12e-69	278
1	AC114402.2	84.175	297	32	6	605	899	59298	59581	1.44e-68	274
1	AC114402.2	84.946	279	31	3	622	900	166775	166508	5.19e-68	272
1	AC114402.2	86.179	246	34	0	610	855	60751	60506	2.42e-66	267
1	AC114402.2	86.179	246	34	0	610	855	88868	89113	2.42e-66	267
1	AC114402.2	83.333	300	39	2	607	906	166838	167126	2.42e-66	267
1	AC114402.2	82.428	313	43	5	615	924	169294	168991	3.13e-65	263
1	AC114402.2	82.895	304	37	8	606	906	69965	70256	4.04e-64	259
1	AC114402.2	83.056	301	36	5	607	903	136478	136767	4.04e-64	259
1	AC114402.2	85.425	247	35	1	607	853	66777	67022	5.23e-63	255
1	AC114402.2	87.907	215	24	2	607	820	16793	16580	6.77e-62	252
1	AC114402.2	85.081	248	34	3	610	855	34508	34262	2.43e-61	250
1	AC114402.2	81.818	308	44	7	605	909	112555	112257	8.75e-61	248
1	AC114402.2	84.585	253	33	2	607	855	19165	19415	3.15e-60	246
1	AC114402.2	83.273	275	38	6	583	855	65711	65443	3.15e-60	246
1	AC114402.2	82.414	290	41	3	610	899	1239	960	1.13e-59	244
1	AC114402.2	81.759	307	42	7	607	909	149166	148870	1.13e-59	244
1	AC114402.2	84.524	252	31	6	610	855	76219	75970	4.07e-59	243
1	AC114402.2	84.064	251	37	3	607	855	58162	58411	5.27e-58	239
1	AC114402.2	81.311	305	47	4	608	911	121943	121648	5.27e-58	239
1	AC114402.2	81.188	303	45	4	610	910	81785	81493	2.45e-56	233
1	AC114402.2	81.882	287	39	2	615	901	88558	88831	3.17e-55	230
1	AC114402.2	84.388	237	31	5	622	855	158232	157999	1.14e-54	228
1	AC114402.2	80.921	304	40	10	610	909	133880	134169	1.48e-53	224
1	AC114402.2	83.004	253	33	3	611	855	89614	89864	1.91e-52	220
1	AC114402.2	80.808	297	43	6	615	909	97746	97462	1.91e-52	220
1	AC114402.2	82.258	248	39	2	610	855	5286	5042	4.13e-49	209
1	AC114402.2	81.746	252	38	3	605	855	8002	7758	1.92e-47	204
1	AC114402.2	81.743	241	44	0	615	855	160684	160444	6.91e-47	202
1	AC114402.2	79.392	296	49	9	610	903	64302	64587	8.94e-46	198
1	AC114402.2	81.377	247	43	3	610	855	124189	123945	8.94e-46	198
1	AC114402.2	95.082	122	6	0	610	731	61115	60994	4.16e-44	193
1	AC114402.2	78.361	305	55	9	610	912	128893	128598	1.94e-42	187
1	AC114402.2	80.534	262	33	10	607	855	35023	35279	6.96e-42	185
1	AC114402.2	90.345	145	9	4	607	748	142031	142173	6.96e-42	185
1	AC114402.2	76.412	301	58	6	608	906	93822	94111	2.54e-31	150
1	AC114402.2	88.095	126	11	3	607	731	157685	157807	3.28e-30	147
1	AC114402.2	90.291	103	10	0	753	855	24218	24320	7.11e-27	135
1	AC114402.2	85.271	129	19	0	727	855	60934	60806	2.56e-26	134
1	AC114402.2	89.109	101	10	1	607	706	96992	97092	1.54e-23	124
1	AL162732.43	89.000	300	25	1	607	906	134753	134462	8.33e-96	364
1	AL162732.43	83.540	322	40	10	610	928	30936	30625	5.16e-73	289
1	AL162732.43	84.667	300	32	6	610	906	28213	27925	1.85e-72	287
1	AL162732.43	87.805	246	29	1	610	855	73933	74177	1.85e-72	287
1	AL162732.43	84.564	298	33	5	615	909	80173	80460	2.40e-71	283
1	AL162732.43	84.385	301	30	8	607	904	71813	72099	3.10e-70	279
1	AL162732.43	87.097	248	28	3	608	853	32859	33104	1.12e-69	278
1	AL162732.43	87.398	246	26	1	610	855	40749	40509	1.12e-69	278
1	AL162732.43	86.853	251	27	4	607	855	87738	87984	4.01e-69	276
1	AL162732.43	84.321	287	37	3	607	893	12359	12637	1.44e-68	274
1	AL162732.43	83.444	302	40	3	610	909	27347	27640	5.19e-68	272
1	AL162732.43	86.345	249	28	5	610	855	85406	85161	2.42e-66	267
1	AL162732.43	83.056	301	37	5	607	904	45504	45793	1.12e-64	261
1	AL162732.43	85.772	246	35	0	610	855	70832	70587	1.12e-64	261
1	AL162732.43	85.600	250	32	3	607	855	179410	179656	4.04e-64	259
1	AL162732.43	85.656	244	35	0	610	853	86874	86631	1.45e-63	257
1	AL162732.43	82.237	304	45	2	607	909	47984	47689	1.88e-62	254
1	AL162732.43	85.081	248	37	0	608	855	50646	50399	1.88e-62	254
1	AL162732.43	83.835	266	41	2	607	871	183038	183302	6.77e-62	252
1	AL162732.43	84.524	252	36	3	605	855	121851	121602	3.15e-60	246
1	AL162732.43	84.211	247	37	2	610	855	11251	11496	5.27e-58	239
1	AL162732.43	83.794	253	38	2	605	855	39257	39508	1.89e-57	237
1	AL162732.43	81.169	308	43	6	610	913	98771	98475	2.45e-56	233
1	AL162732.43	85.845	219	30	1	610	828	13092	13309	8.81e-56	231
1	AL162732.43	83.401	247	40	1	608	854	67271	67026	1.14e-54	228
1	AL162732.43	81.356	295	42	5	615	906	162995	163279	1.14e-54	228
1	AL162732.43	82.812	256	31	7	610	855	54520	54268	2.47e-51	217
1	AL162732.43	84.475	219	33	1	610	828	99985	100202	8.88e-51	215
1	AL162732.43	82.213	253	41	3	607	855	177258	177510	8.88e-51	215
1	AL162732.43	84.112	214	28	5	581	794	24084	24291	6.91e-47	202
1	AL162732.43	81.377	247	46	0	609	855	65923	66169	6.91e-47	202
1	AL162732.43	81.855	248	31	7	610	855	59434	59669	3.22e-45	196
1	AL162732.43	81.395	258	31	11	608	855	7240	6990	1.16e-44	195
1	AL162732.43	80.315	254	33	9	605	855	95150	95389	4.19e-39	176
1	AL162732.43	77.642	246	53	1	612	855	32115	32360	9.13e-31	148
1	AL162732.43	76.299	308	54	7	608	906	63446	63743	3.28e-30	147
1	AL162732.43	81.481	162	30	0	610	771	116213	116052	2.56e-26	134
1	AL162732.43	83.969	131	17	1	607	733	43149	43019	5.54e-23	122
1	AL162732.43	75.104	241	57	3	615	853	66619	66380	4.31e-19	110
1	AL162732.43	81.295	139	21	4	1054	1188	63738	63601	1.55e-18	108
1	AL162732.43	77.473	182	38	3	610	791	96772	96594	5.57e-18	106
1	AL162732.43	81.148	122	20	3	610	731	147575	147457	1.21e-14	95.3
1	AL162732.43	75.355	211	43	7	608	810	67808	68017	4.34e-14	93.5
1	AC212783.3	88.963	299	25	1	607	905	2384	2674	3.00e-95	363
1	AC212783.3	84.337	249	36	3	605	852	15201	15447	1.46e-58	241
1	AC212783.3	80.936	299	42	7	607	901	38280	38567	5.31e-53	222
1	AC212783.3	82.520	246	42	1	610	855	37068	36824	8.88e-51	215
1	AC212783.3	81.481	162	30	0	610	771	20839	21000	2.56e-26	134
1	AC212783.3	77.654	179	37	3	610	788	40281	40456	5.57e-18	106
1	CP068261.2	88.889	297	25	1	607	903	7270788	7270500	3.88e-94	359
1	CP068261.2	88.255	298	26	3	610	906	61445977	61445688	8.39e-91	348
1	CP068261.2	87.869	305	24	6	607	909	47875563	47875856	3.02e-90	346
1	CP068261.2	86.646	322	26	12	597	915	8361569	8361876	1.40e-88	340
1	CP068261.2	87.333	300	29	4	608	906	9044685	9044976	6.53e-87	335
1	CP068261.2	87.086	302	31	7	607	906	49739106	49739401	6.53e-87	335
1	CP068261.2	87.333	300	26	5	610	906	6728242	6727952	2.35e-86	333
1	CP068261.2	86.799	303	34	5	608	909	51119529	51119826	2.35e-86	333
1	CP068261.2	86.731	309	29	4	611	918	65596640	65596343	2.35e-86	333
1	CP068261.2	87.458	295	29	1	610	904	74063650	74063936	2.35e-86	333
1	CP068261.2	86.842	304	30	4	607	909	3610796	3611090	8.45e-86	331
1	CP068261.2	86.174	311	33	3	607	917	1297893	1297593	1.09e-84	327
1	CP068261.2	87.543	289	28	2	615	903	4296360	4296080	1.09e-84	327
1	CP068261.2	86.913	298	31	1	607	904	18109542	18109831	1.09e-84	327
1	CP068261.2	87.458	295	23	9	620	910	64973957	64974241	1.09e-84	327
1	CP068261.2	86.319	307	33	4	607	912	9462326	9462624	3.93e-84	326
1	CP068261.2	86.711	301	30	2	608	908	15270036	15270326	3.93e-84	326
1	CP068261.2	86.755	302	29	3	610	910	40425794	40425503	3.93e-84	326
1	CP068261.2	86.957	299	27	4	610	905	62906342	62906631	3.93e-84	326
1	CP068261.2	88.043	276	30	3	595	869	1266484	1266757	1.41e-83	324
1	CP068261.2	87.075	294	29	3	610	902	1669909	1669624	1.41e-83	324
1	CP068261.2	85.759	316	33	4	583	898	13296028	13296331	1.41e-83	324
1	CP068261.2	86.184	304	36	5	607	909	15516373	15516075	1.41e-83	324
1	CP068261.2	86.469	303	32	3	607	909	50252559	50252852	1.41e-83	324
1	CP068261.2	86.667	300	30	6	611	909	79184392	79184102	1.41e-83	324
1	CP068261.2	86.913	298	27	7	608	904	83509965	83509679	1.41e-83	324
1	CP068261.2	90.244	246	24	0	610	855	781541	781296	5.08e-83	322
1	CP068261.2	86.780	295	31	4	612	906	2401138	2401424	5.08e-83	322
1	CP068261.2	86.469	303	29	7	610	909	36630554	36630261	5.08e-83	322
1	CP068261.2	86.869	297	27	9	610	904	40840431	40840145	5.08e-83	322
1	CP068261.2	86.667	300	29	4	610	909	46536593	46536305	5.08e-83	322
1	CP068261.2	87.075	294	27	9	608	900	75857446	75857729	5.08e-83	322
1	CP068261.2	86.577	298	32	4	610	907	79097847	79098136	5.08e-83	322
1	CP068261.2	86.139	303	34	1	607	909	11832889	11832595	1.83e-82	320
1	CP068261.2	90.244	246	22	1	610	855	32846442	32846199	1.83e-82	320
1	CP068261.2	86.275	306	28	8	608	909	33482083	33481788	1.83e-82	320
1	CP068261.2	86.424	302	30	8	610	909	33878457	33878165	1.83e-82	320
1	CP068261.2	86.379	301	31	4	608	907	48091086	48091377	1.83e-82	320
1	CP068261.2	86.379	301	32	2	610	909	50264121	50263829	1.83e-82	320
1	CP068261.2	86.379	301	31	2	608	908	51478148	51478438	1.83e-82	320
1	CP068261.2	86.780	295	30	7	615	908	59517219	59516933	1.83e-82	320
1	CP068261.2	85.266	319	37	3	601	917	70391804	70391494	1.83e-82	320
1	CP068261.2	86.532	297	32	1	610	906	75758822	75759110	1.83e-82	320
1	CP068261.2	86.093	302	34	1	610	911	3676011	3675718	6.58e-82	318
1	CP068261.2	85.948	306	33	2	607	910	8215649	8215352	6.58e-82	318
1	CP068261.2	86.184	304	31	2	607	910	59809495	59809787	6.58e-82	318
1	CP068261.2	86.780	295	28	7	610	903	61697995	61698279	6.58e-82	318
1	CP068261.2	86.780	295	28	4	615	907	75548947	75548662	6.58e-82	318
1	CP068261.2	86.379	301	30	3	610	909	75570429	75570719	6.58e-82	318
1	CP068261.2	86.379	301	30	5	610	909	79933211	79932921	6.58e-82	318
1	CP068261.2	89.837	246	25	0	610	855	4939006	4938761	2.37e-81	316
1	CP068261.2	89.558	249	26	0	607	855	7526766	7526518	2.37e-81	316
1	CP068261.2	85.855	304	35	3	610	913	9348408	9348113	2.37e-81	316
1	CP068261.2	89.558	249	26	0	607	855	36984139	36983891	2.37e-81	316
1	CP068261.2	86.333	300	29	4	610	907	41803901	41803612	2.37e-81	316
1	CP068261.2	89.837	246	25	0	610	855	42505800	42505555	2.37e-81	316
1	CP068261.2	86.139	303	30	6	610	909	46746256	46745963	2.37e-81	316
1	CP068261.2	86.333	300	30	2	607	906	48902535	48902247	2.37e-81	316
1	CP068261.2	89.600	250	25	1	607	855	59832845	59833094	2.37e-81	316
1	CP068261.2	86.486	296	30	2	610	905	77325773	77325488	2.37e-81	316
1	CP068261.2	89.796	245	25	0	611	855	4660145	4660389	8.51e-81	315
1	CP068261.2	86.000	300	34	1	607	906	4991583	4991874	8.51e-81	315
1	CP068261.2	86.184	304	26	6	610	909	19797164	19797455	8.51e-81	315
1	CP068261.2	86.441	295	31	2	608	901	29539769	29540055	8.51e-81	315
1	CP068261.2	85.855	304	33	4	608	909	39670133	39670428	8.51e-81	315
1	CP068261.2	90.678	236	22	0	620	855	49873167	49873402	8.51e-81	315
1	CP068261.2	86.242	298	32	5	610	906	60595339	60595050	8.51e-81	315
1	CP068261.2	86.149	296	35	6	620	915	73526742	73526453	8.51e-81	315
1	CP068261.2	86.242	298	32	2	610	906	81442494	81442783	8.51e-81	315
1	CP068261.2	85.855	304	31	4	607	909	991683	991391	3.06e-80	313
1	CP068261.2	86.242	298	29	3	605	900	4567636	4567923	3.06e-80	313
1	CP068261.2	86.149	296	34	2	610	905	6389752	6390040	3.06e-80	313
1	CP068261.2	85.902	305	30	4	605	906	14258735	14259029	3.06e-80	313
1	CP068261.2	86.149	296	33	3	610	905	19934657	19934370	3.06e-80	313
1	CP068261.2	86.000	300	33	3	607	906	30851817	30852107	3.06e-80	313
1	CP068261.2	85.577	312	29	13	605	909	38440759	38440457	3.06e-80	313
1	CP068261.2	85.809	303	34	2	607	909	42895500	42895793	3.06e-80	313
1	CP068261.2	86.149	296	33	1	610	905	43021319	43021606	3.06e-80	313
1	CP068261.2	85.902	305	30	3	607	909	46130895	46130602	3.06e-80	313
1	CP068261.2	89.474	247	26	0	609	855	57416329	57416575	3.06e-80	313
1	CP068261.2	86.047	301	30	4	608	906	64607879	64608169	3.06e-80	313
1	CP068261.2	86.000	300	33	7	607	905	68764760	68765051	3.06e-80	313
1	CP068261.2	85.855	304	31	4	608	909	74014175	74013882	3.06e-80	313
1	CP068261.2	86.195	297	32	2	611	906	75000684	75000972	3.06e-80	313
1	CP068261.2	85.809	303	33	2	607	909	76923243	76923535	3.06e-80	313
1	CP068261.2	86.000	300	33	2	610	909	79538905	79539195	3.06e-80	313
1	CP068261.2	90.336	238	23	0	608	845	82547831	82548068	3.06e-80	313
1	CP068261.2	85.574	305	34	3	604	906	2117172	2117468	1.10e-79	311
1	CP068261.2	85.621	306	33	3	607	909	2894457	2894160	1.10e-79	311
1	CP068261.2	89.431	246	26	0	610	855	3493362	3493607	1.10e-79	311
1	CP068261.2	85.762	302	33	8	610	909	4995776	4995483	1.10e-79	311
1	CP068261.2	89.157	249	27	0	607	855	7368601	7368849	1.10e-79	311
1	CP068261.2	89.431	246	26	0	610	855	14165640	14165395	1.10e-79	311
1	CP068261.2	85.479	303	38	5	607	908	18699752	18700049	1.10e-79	311
1	CP068261.2	85.484	310	31	7	610	917	40686440	40686143	1.10e-79	311
1	CP068261.2	85.762	302	33	8	611	911	44086692	44086984	1.10e-79	311
1	CP068261.2	86.102	295	33	2	615	909	45218870	45218584	1.10e-79	311
1	CP068261.2	89.431	246	26	0	610	855	46939466	46939221	1.10e-79	311
1	CP068261.2	89.200	250	25	1	605	852	47611543	47611792	1.10e-79	311
1	CP068261.2	86.806	288	27	3	620	906	49747365	49747642	1.10e-79	311
1	CP068261.2	88.933	253	26	1	605	855	58114446	58114698	1.10e-79	311
1	CP068261.2	85.809	303	31	8	608	909	59858593	59858884	1.10e-79	311
1	CP068261.2	84.984	313	39	6	605	911	60058294	60058604	1.10e-79	311
1	CP068261.2	86.093	302	27	7	607	906	61904081	61904369	1.10e-79	311
1	CP068261.2	85.762	302	33	3	610	909	61958597	61958304	1.10e-79	311
1	CP068261.2	85.953	299	32	4	610	906	62863957	62863667	1.10e-79	311
1	CP068261.2	85.855	304	29	5	605	906	64407007	64407298	1.10e-79	311
1	CP068261.2	85.762	302	34	2	608	909	66488983	66488691	1.10e-79	311
1	CP068261.2	89.157	249	27	0	607	855	68387716	68387468	1.10e-79	311
1	CP068261.2	85.762	302	33	8	607	907	68596141	68595849	1.10e-79	311
1	CP068261.2	85.763	295	40	2	610	903	73443056	73443349	1.10e-79	311
1	CP068261.2	85.953	299	33	2	611	909	73673960	73673671	1.10e-79	311
1	CP068261.2	86.395	294	28	5	610	902	76563239	76563521	1.10e-79	311
1	CP068261.2	85.809	303	31	5	610	909	77552298	77552005	1.10e-79	311
1	CP068261.2	86.348	293	29	3	615	904	3839693	3839409	3.96e-79	309
1	CP068261.2	86.000	300	29	4	610	906	4321596	4321307	3.96e-79	309
1	CP068261.2	85.667	300	35	7	607	906	7779938	7780229	3.96e-79	309
1	CP068261.2	85.574	305	32	3	607	909	9757650	9757356	3.96e-79	309
1	CP068261.2	85.342	307	36	7	610	915	11304036	11303738	3.96e-79	309
1	CP068261.2	85.953	299	30	5	610	906	11379147	11379435	3.96e-79	309
1	CP068261.2	85.714	301	33	3	610	909	12447504	12447213	3.96e-79	309
1	CP068261.2	85.714	301	34	2	607	906	12510017	12510309	3.96e-79	309
1	CP068261.2	85.526	304	34	3	610	911	12512430	12512135	3.96e-79	309
1	CP068261.2	85.526	304	34	8	607	909	19300860	19300566	3.96e-79	309
1	CP068261.2	89.474	247	22	3	610	855	19785292	19785535	3.96e-79	309
1	CP068261.2	86.667	285	30	2	620	904	19795035	19795311	3.96e-79	309
1	CP068261.2	85.762	302	32	4	608	906	19885889	19886182	3.96e-79	309
1	CP068261.2	86.000	300	28	6	610	905	29227300	29227589	3.96e-79	309
1	CP068261.2	85.161	310	36	8	607	915	30547735	30547435	3.96e-79	309
1	CP068261.2	85.714	301	34	2	610	909	34411688	34411396	3.96e-79	309
1	CP068261.2	85.809	303	29	6	607	907	35767074	35766784	3.96e-79	309
1	CP068261.2	86.000	300	29	10	610	906	37227446	37227157	3.96e-79	309
1	CP068261.2	85.859	297	34	2	610	906	37608646	37608934	3.96e-79	309
1	CP068261.2	89.431	246	25	1	610	855	39099956	39100200	3.96e-79	309
1	CP068261.2	85.762	302	31	4	607	907	39600724	39601014	3.96e-79	309
1	CP068261.2	85.714	301	33	4	607	906	39657910	39658201	3.96e-79	309
1	CP068261.2	85.762	302	32	9	611	911	44113581	44113290	3.96e-79	309
1	CP068261.2	85.714	301	33	3	607	906	44821801	44822092	3.96e-79	309
1	CP068261.2	85.574	305	33	3	607	910	47484634	47484928	3.96e-79	309
1	CP068261.2	85.484	310	30	10	605	908	59346456	59346756	3.96e-79	309
1	CP068261.2	85.953	299	30	4	607	904	60386903	60387190	3.96e-79	309
1	CP068261.2	89.113	248	27	0	608	855	68158855	68159102	3.96e-79	309
1	CP068261.2	86.441	295	25	6	610	902	70469526	70469245	3.96e-79	309
1	CP068261.2	85.479	303	36	1	607	909	73719694	73719400	3.96e-79	309
1	CP068261.2	86.713	286	29	4	621	906	73935618	73935894	3.96e-79	309
1	CP068261.2	85.714	301	34	3	607	906	79810010	79809718	3.96e-79	309
1	CP068261.2	85.390	308	34	9	610	916	80657865	80657568	3.96e-79	309
1	CP068261.2	85.619	299	35	1	610	908	1417621	1417911	1.42e-78	307
1	CP068261.2	85.667	300	34	7	607	905	1491819	1491528	1.42e-78	307
1	CP068261.2	85.342	307	34	8	607	911	3725055	3725352	1.42e-78	307
1	CP068261.2	85.430	302	36	3	608	909	3799511	3799218	1.42e-78	307
1	CP068261.2	84.639	319	37	6	610	927	4460824	4460517	1.42e-78	307
1	CP068261.2	85.342	307	33	5	607	911	6962473	6962177	1.42e-78	307
1	CP068261.2	85.714	308	25	7	608	906	16072873	16073170	1.42e-78	307
1	CP068261.2	84.984	313	35	4	607	918	19348953	19349254	1.42e-78	307
1	CP068261.2	85.668	307	27	6	610	909	29358477	29358181	1.42e-78	307
1	CP068261.2	85.570	298	37	5	610	906	31733870	31733578	1.42e-78	307
1	CP068261.2	85.333	300	40	3	610	909	31822716	31822421	1.42e-78	307
1	CP068261.2	85.619	299	35	1	607	905	33367782	33368072	1.42e-78	307
1	CP068261.2	85.333	300	40	2	610	907	42285132	42284835	1.42e-78	307
1	CP068261.2	85.714	301	32	3	607	906	47267097	47267387	1.42e-78	307
1	CP068261.2	85.667	300	34	2	610	909	50110357	50110647	1.42e-78	307
1	CP068261.2	85.714	301	32	7	607	906	51360640	51360350	1.42e-78	307
1	CP068261.2	85.526	304	33	3	607	909	51976846	51976553	1.42e-78	307
1	CP068261.2	85.714	301	32	3	610	909	54037554	54037264	1.42e-78	307
1	CP068261.2	85.714	301	31	5	608	906	58284818	58285108	1.42e-78	307
1	CP068261.2	85.667	300	33	2	610	909	58757753	58757464	1.42e-78	307
1	CP068261.2	85.619	299	35	1	607	905	58824047	58823757	1.42e-78	307
1	CP068261.2	89.113	248	26	1	608	855	67432568	67432322	1.42e-78	307
1	CP068261.2	89.669	242	24	1	615	855	77082789	77083030	1.42e-78	307
1	CP068261.2	86.411	287	31	1	608	894	77391068	77391346	1.42e-78	307
1	CP068261.2	85.065	308	39	5	607	909	78978649	78978344	1.42e-78	307
1	CP068261.2	85.811	296	33	2	610	905	357326	357040	5.12e-78	305
1	CP068261.2	85.382	301	36	2	606	906	3765679	3765387	5.12e-78	305
1	CP068261.2	89.157	249	21	5	610	855	5140783	5141028	5.12e-78	305
1	CP068261.2	89.024	246	27	0	610	855	6526028	6526273	5.12e-78	305
1	CP068261.2	85.430	302	34	3	608	909	9213033	9212742	5.12e-78	305
1	CP068261.2	85.382	301	37	3	607	906	13723795	13724089	5.12e-78	305
1	CP068261.2	88.755	249	28	0	607	855	19244451	19244203	5.12e-78	305
1	CP068261.2	89.627	241	23	1	615	855	20063139	20062901	5.12e-78	305
1	CP068261.2	89.069	247	26	1	608	853	29048569	29048815	5.12e-78	305
1	CP068261.2	84.984	313	34	8	607	918	30390688	30390388	5.12e-78	305
1	CP068261.2	84.858	317	32	11	608	918	36175057	36174751	5.12e-78	305
1	CP068261.2	85.667	300	31	7	613	909	40363080	40362790	5.12e-78	305
1	CP068261.2	86.007	293	31	5	618	906	40978112	40978398	5.12e-78	305
1	CP068261.2	86.054	294	30	2	610	901	43322891	43323175	5.12e-78	305
1	CP068261.2	89.627	241	24	1	615	855	43538436	43538197	5.12e-78	305
1	CP068261.2	88.755	249	28	0	607	855	43583307	43583059	5.12e-78	305
1	CP068261.2	89.069	247	26	1	610	855	49700948	49701194	5.12e-78	305
1	CP068261.2	85.619	299	33	2	608	906	51511204	51511492	5.12e-78	305
1	CP068261.2	85.570	298	35	2	607	904	51673824	51674113	5.12e-78	305
1	CP068261.2	86.007	293	31	5	610	901	59840714	59840431	5.12e-78	305
1	CP068261.2	85.714	301	29	8	607	905	60055691	60055979	5.12e-78	305
1	CP068261.2	88.755	249	28	0	607	855	61201315	61201563	5.12e-78	305
1	CP068261.2	85.574	305	29	9	610	909	63612368	63612074	5.12e-78	305
1	CP068261.2	85.430	302	34	3	610	910	63637799	63637507	5.12e-78	305
1	CP068261.2	85.256	312	29	10	607	912	68181893	68182193	5.12e-78	305
1	CP068261.2	88.755	249	28	0	607	855	77743205	77743453	5.12e-78	305
1	CP068261.2	89.024	246	27	0	610	855	77903271	77903516	5.12e-78	305
1	CP068261.2	89.024	246	27	0	610	855	81561431	81561676	5.12e-78	305
1	CP068261.2	85.430	302	33	4	608	906	1074472	1074765	1.84e-77	303
1	CP068261.2	85.479	303	30	6	607	906	1904045	1904336	1.84e-77	303
1	CP068261.2	85.570	298	33	2	607	904	2384250	2384537	1.84e-77	303
1	CP068261.2	85.246	305	34	5	607	909	4310711	4310416	1.84e-77	303
1	CP068261.2	85.382	301	35	6	610	909	4492346	4492054	1.84e-77	303
1	CP068261.2	88.710	248	28	0	608	855	7585730	7585483	1.84e-77	303
1	CP068261.2	88.800	250	25	2	607	855	9066693	9066940	1.84e-77	303
1	CP068261.2	86.207	290	29	7	620	906	9142254	9141973	1.84e-77	303
1	CP068261.2	85.333	300	36	2	610	909	9467758	9467467	1.84e-77	303
1	CP068261.2	85.522	297	35	4	610	906	10291275	10290987	1.84e-77	303
1	CP068261.2	85.479	303	30	8	611	909	28602238	28602530	1.84e-77	303
1	CP068261.2	88.710	248	28	0	608	855	31660656	31660903	1.84e-77	303
1	CP068261.2	85.959	292	32	7	610	900	32850497	32850214	1.84e-77	303
1	CP068261.2	85.619	299	32	4	610	907	41261065	41260777	1.84e-77	303
1	CP068261.2	88.710	248	28	0	608	855	42433334	42433581	1.84e-77	303
1	CP068261.2	85.284	299	38	5	611	908	43693431	43693138	1.84e-77	303
1	CP068261.2	85.246	305	34	4	608	909	46178513	46178809	1.84e-77	303
1	CP068261.2	85.479	303	31	4	607	908	46347905	46348195	1.84e-77	303
1	CP068261.2	88.755	249	27	1	607	855	48121980	48122227	1.84e-77	303
1	CP068261.2	88.583	254	23	4	607	855	49690779	49691031	1.84e-77	303
1	CP068261.2	88.710	248	28	0	608	855	52283945	52283698	1.84e-77	303
1	CP068261.2	85.522	297	35	2	610	906	58908789	58908501	1.84e-77	303
1	CP068261.2	85.197	304	36	2	607	909	59413078	59413373	1.84e-77	303
1	CP068261.2	88.538	253	26	3	605	855	62523077	62523328	1.84e-77	303
1	CP068261.2	85.479	303	30	4	608	909	64530721	64530432	1.84e-77	303
1	CP068261.2	85.570	298	34	7	610	906	67155316	67155605	1.84e-77	303
1	CP068261.2	85.667	300	30	7	607	905	68191358	68191645	1.84e-77	303
1	CP068261.2	85.382	301	35	6	610	909	69141456	69141748	1.84e-77	303
1	CP068261.2	85.430	302	32	4	610	909	71075481	71075772	1.84e-77	303
1	CP068261.2	85.763	295	32	3	609	903	73173501	73173785	1.84e-77	303
1	CP068261.2	85.382	301	35	2	610	909	73992411	73992119	1.84e-77	303
1	CP068261.2	88.755	249	27	1	608	855	76922515	76922267	1.84e-77	303
1	CP068261.2	85.522	297	35	1	610	906	77109855	77110143	1.84e-77	303
1	CP068261.2	85.065	308	35	9	607	909	77123967	77123666	1.84e-77	303
1	CP068261.2	85.570	298	33	4	610	906	78027278	78027566	1.84e-77	303
1	CP068261.2	85.382	301	34	3	608	906	79049838	79050130	1.84e-77	303
1	CP068261.2	86.111	288	32	1	621	908	81851463	81851742	1.84e-77	303
1	CP068261.2	85.382	301	35	4	607	907	81915618	81915909	1.84e-77	303
1	CP068261.2	88.980	245	27	0	611	855	81922595	81922839	1.84e-77	303
1	CP068261.2	85.666	293	34	1	607	899	1000884	1001168	6.62e-77	302
1	CP068261.2	85.149	303	35	9	607	905	3302486	3302782	6.62e-77	302
1	CP068261.2	85.714	294	33	1	611	904	4195076	4194792	6.62e-77	302
1	CP068261.2	85.284	299	36	2	616	914	4718521	4718231	6.62e-77	302
1	CP068261.2	85.763	295	30	3	610	904	8264916	8264634	6.62e-77	302
1	CP068261.2	85.570	298	32	2	607	904	10534976	10534690	6.62e-77	302
1	CP068261.2	85.959	292	30	5	616	905	12483939	12483657	6.62e-77	302
1	CP068261.2	86.111	288	30	3	608	895	19717572	19717849	6.62e-77	302
1	CP068261.2	85.235	298	39	3	610	903	19950526	19950230	6.62e-77	302
1	CP068261.2	89.256	242	25	1	615	855	29934235	29933994	6.62e-77	302
1	CP068261.2	88.755	249	25	2	610	855	33293341	33293093	6.62e-77	302
1	CP068261.2	85.862	290	33	1	615	904	35997730	35998011	6.62e-77	302
1	CP068261.2	84.790	309	38	2	610	918	37178912	37178613	6.62e-77	302
1	CP068261.2	84.790	309	38	2	610	918	37302825	37302526	6.62e-77	302
1	CP068261.2	84.790	309	38	2	610	918	38945025	38945324	6.62e-77	302
1	CP068261.2	84.790	309	38	2	610	918	39022041	39021742	6.62e-77	302
1	CP068261.2	88.710	248	26	1	610	855	42627855	42627608	6.62e-77	302
1	CP068261.2	85.479	303	28	9	608	906	43849575	43849865	6.62e-77	302
1	CP068261.2	85.430	302	30	5	607	906	44274101	44274390	6.62e-77	302
1	CP068261.2	85.382	301	33	9	610	907	45241233	45241525	6.62e-77	302
1	CP068261.2	85.862	290	33	1	610	899	46206760	46206479	6.62e-77	302
1	CP068261.2	85.149	303	36	8	607	906	47258824	47259120	6.62e-77	302
1	CP068261.2	85.149	303	36	8	607	906	47476374	47476670	6.62e-77	302
1	CP068261.2	89.787	235	24	0	621	855	47661846	47661612	6.62e-77	302
1	CP068261.2	84.918	305	39	4	605	906	60029227	60029527	6.62e-77	302
1	CP068261.2	85.522	297	34	3	615	910	68193293	68193005	6.62e-77	302
1	CP068261.2	85.333	300	34	3	610	909	75391664	75391375	6.62e-77	302
1	CP068261.2	86.316	285	29	8	620	902	76339492	76339768	6.62e-77	302
1	CP068261.2	85.522	297	34	3	610	905	77715849	77715561	6.62e-77	302
1	CP068261.2	85.246	305	31	7	608	909	78257408	78257115	6.62e-77	302
1	CP068261.2	88.710	248	26	2	610	855	79414122	79414369	6.62e-77	302
1	CP068261.2	85.333	300	34	5	607	906	82285177	82285466	6.62e-77	302
1	CP068261.2	85.016	307	34	6	610	913	83062501	83062204	6.62e-77	302
1	CP068261.2	85.382	301	33	6	607	906	83432965	83432675	6.62e-77	302
1	CP068261.2	88.353	249	29	0	607	855	765147	765395	2.38e-76	300
1	CP068261.2	85.185	297	38	4	620	913	774935	775228	2.38e-76	300
1	CP068261.2	84.768	302	42	4	621	918	2530635	2530334	2.38e-76	300
1	CP068261.2	88.400	250	28	1	607	855	3663104	3663353	2.38e-76	300
1	CP068261.2	85.333	300	33	5	607	906	4939313	4939601	2.38e-76	300
1	CP068261.2	85.284	299	34	8	607	903	5234413	5234703	2.38e-76	300
1	CP068261.2	88.618	246	28	0	610	855	5554025	5553780	2.38e-76	300
1	CP068261.2	88.353	249	29	0	607	855	6377875	6377627	2.38e-76	300
1	CP068261.2	84.967	306	35	7	607	910	8149474	8149770	2.38e-76	300
1	CP068261.2	85.149	303	34	7	607	906	9231488	9231782	2.38e-76	300
1	CP068261.2	88.353	249	29	0	607	855	9868211	9867963	2.38e-76	300
1	CP068261.2	88.664	247	26	2	610	855	12278711	12278466	2.38e-76	300
1	CP068261.2	88.142	253	28	1	610	862	13810897	13811147	2.38e-76	300
1	CP068261.2	84.691	307	39	1	610	916	19735083	19735381	2.38e-76	300
1	CP068261.2	88.446	251	26	3	607	855	21271602	21271851	2.38e-76	300
1	CP068261.2	84.918	305	36	3	607	909	29361099	29360803	2.38e-76	300
1	CP068261.2	84.818	303	40	4	610	909	29989734	29990033	2.38e-76	300
1	CP068261.2	88.353	249	29	0	607	855	36498191	36498439	2.38e-76	300
1	CP068261.2	84.967	306	34	8	609	910	40214971	40215268	2.38e-76	300
1	CP068261.2	88.618	246	28	0	610	855	40733416	40733171	2.38e-76	300
1	CP068261.2	88.664	247	26	2	610	855	42993542	42993787	2.38e-76	300
1	CP068261.2	85.333	300	33	4	607	906	43095464	43095752	2.38e-76	300
1	CP068261.2	85.099	302	35	3	610	909	43720718	43720425	2.38e-76	300
1	CP068261.2	85.197	304	31	6	610	909	43778977	43778684	2.38e-76	300
1	CP068261.2	85.050	301	38	6	610	909	44483849	44483555	2.38e-76	300
1	CP068261.2	88.618	246	28	0	610	855	44829060	44829305	2.38e-76	300
1	CP068261.2	86.111	288	29	5	619	906	45813096	45813372	2.38e-76	300
1	CP068261.2	85.333	300	33	3	610	909	48653802	48653514	2.38e-76	300
1	CP068261.2	88.353	249	29	0	607	855	48905886	48906134	2.38e-76	300
1	CP068261.2	88.400	250	28	1	607	855	51639847	51640096	2.38e-76	300
1	CP068261.2	86.063	287	30	2	620	906	55379288	55379564	2.38e-76	300
1	CP068261.2	85.333	300	32	3	610	909	58981144	58980857	2.38e-76	300
1	CP068261.2	84.494	316	36	10	605	909	59694075	59694388	2.38e-76	300
1	CP068261.2	85.235	298	36	2	607	904	60143232	60142943	2.38e-76	300
1	CP068261.2	88.618	246	28	0	610	855	60372918	60372673	2.38e-76	300
1	CP068261.2	88.618	246	28	0	610	855	61324998	61324753	2.38e-76	300
1	CP068261.2	88.618	246	28	0	610	855	63801819	63801574	2.38e-76	300
1	CP068261.2	88.618	246	28	0	610	855	64399450	64399205	2.38e-76	300
1	CP068261.2	85.246	305	29	7	610	909	65770096	65769803	2.38e-76	300
1	CP068261.2	88.710	248	25	2	608	855	67771867	67771623	2.38e-76	300
1	CP068261.2	88.353	249	29	0	607	855	68320485	68320733	2.38e-76	300
1	CP068261.2	88.353	249	29	0	607	855	69020141	69019893	2.38e-76	300
1	CP068261.2	85.197	304	31	10	607	906	71615288	71615581	2.38e-76	300
1	CP068261.2	85.197	304	32	5	605	906	72662091	72662383	2.38e-76	300
1	CP068261.2	88.400	250	28	1	607	855	76751652	76751901	2.38e-76	300
1	CP068261.2	84.790	309	36	4	610	915	77010841	77011141	2.38e-76	300
1	CP068261.2	88.618	246	28	0	610	855	77717894	77717649	2.38e-76	300
1	CP068261.2	88.446	251	25	3	607	855	77987607	77987359	2.38e-76	300
1	CP068261.2	85.333	300	33	3	607	906	78130427	78130715	2.38e-76	300
1	CP068261.2	88.618	246	28	0	610	855	78397963	78397718	2.38e-76	300
1	CP068261.2	85.333	300	32	7	607	904	78444627	78444338	2.38e-76	300
1	CP068261.2	85.149	303	34	3	607	908	82286283	82286575	2.38e-76	300
1	CP068261.2	85.099	302	34	8	607	906	296875	297167	8.57e-76	298
1	CP068261.2	88.353	249	28	1	607	855	1219836	1220083	8.57e-76	298
1	CP068261.2	88.664	247	25	3	610	855	1726753	1726997	8.57e-76	298
1	CP068261.2	85.149	303	31	7	607	906	2927662	2927953	8.57e-76	298
1	CP068261.2	88.353	249	28	1	607	855	3171747	3171500	8.57e-76	298
1	CP068261.2	85.050	301	35	4	610	909	3512030	3511739	8.57e-76	298
1	CP068261.2	84.566	311	36	5	607	914	3531490	3531791	8.57e-76	298
1	CP068261.2	85.567	291	34	3	610	900	3620207	3619925	8.57e-76	298
1	CP068261.2	85.000	300	37	1	610	909	4368120	4367829	8.57e-76	298
1	CP068261.2	85.099	302	33	4	607	906	5309606	5309897	8.57e-76	298
1	CP068261.2	88.353	249	27	1	607	855	8212754	8213000	8.57e-76	298
1	CP068261.2	84.899	298	42	3	610	907	9360701	9360407	8.57e-76	298
1	CP068261.2	85.567	291	34	5	610	900	10617943	10617661	8.57e-76	298
1	CP068261.2	84.868	304	36	5	608	909	11828321	11828616	8.57e-76	298
1	CP068261.2	85.185	297	36	1	610	906	12963485	12963773	8.57e-76	298
1	CP068261.2	85.050	301	35	4	610	909	15698503	15698212	8.57e-76	298
1	CP068261.2	88.353	249	28	1	607	855	19093954	19094201	8.57e-76	298
1	CP068261.2	88.353	249	28	1	607	855	19180275	19180028	8.57e-76	298
1	CP068261.2	88.400	250	26	2	607	855	19792605	19792358	8.57e-76	298
1	CP068261.2	85.235	298	35	7	610	906	20569232	20568943	8.57e-76	298
1	CP068261.2	88.306	248	29	0	608	855	30210956	30210709	8.57e-76	298
1	CP068261.2	84.918	305	34	4	607	909	31460834	31461128	8.57e-76	298
1	CP068261.2	88.353	249	27	1	607	855	32431308	32431554	8.57e-76	298
1	CP068261.2	85.050	301	36	4	607	906	32787425	32787717	8.57e-76	298
1	CP068261.2	85.284	299	32	6	611	909	33163257	33163543	8.57e-76	298
1	CP068261.2	84.918	305	34	4	605	906	39672233	39672528	8.57e-76	298
1	CP068261.2	85.284	299	33	3	610	906	39884417	39884128	8.57e-76	298
1	CP068261.2	83.533	334	40	13	607	936	40252736	40253058	8.57e-76	298
1	CP068261.2	88.618	246	26	1	610	855	40262872	40262629	8.57e-76	298
1	CP068261.2	88.618	246	27	1	610	855	41342950	41342706	8.57e-76	298
1	CP068261.2	86.268	284	27	7	624	904	42497116	42496842	8.57e-76	298
1	CP068261.2	84.918	305	35	6	608	911	43568339	43568633	8.57e-76	298
1	CP068261.2	84.818	303	38	6	607	909	43791519	43791813	8.57e-76	298
1	CP068261.2	84.639	319	28	10	607	921	44283128	44282827	8.57e-76	298
1	CP068261.2	88.400	250	25	3	607	855	45198625	45198871	8.57e-76	298
1	CP068261.2	84.790	309	33	7	610	912	45342668	45342368	8.57e-76	298
1	CP068261.2	85.235	298	34	3	608	904	46181138	46180850	8.57e-76	298
1	CP068261.2	85.473	296	31	7	607	900	46491035	46490750	8.57e-76	298
1	CP068261.2	86.063	287	29	3	621	904	48105581	48105859	8.57e-76	298
1	CP068261.2	84.818	303	38	1	607	909	48754894	48755188	8.57e-76	298
1	CP068261.2	85.424	295	33	2	610	904	49227850	49228134	8.57e-76	298
1	CP068261.2	85.424	295	34	2	607	900	59667808	59667522	8.57e-76	298
1	CP068261.2	88.353	249	27	1	607	855	61772902	61773148	8.57e-76	298
1	CP068261.2	85.135	296	39	4	607	901	62112010	62111719	8.57e-76	298
1	CP068261.2	84.967	306	33	6	607	909	68256253	68255958	8.57e-76	298
1	CP068261.2	85.333	300	31	6	610	906	68763544	68763833	8.57e-76	298
1	CP068261.2	85.473	296	31	4	610	903	72024945	72024660	8.57e-76	298
1	CP068261.2	85.235	298	34	2	607	904	76323590	76323877	8.57e-76	298
1	CP068261.2	85.473	296	32	4	615	909	77595830	77595545	8.57e-76	298
1	CP068261.2	85.616	292	32	3	611	901	77872865	77872583	8.57e-76	298
1	CP068261.2	88.618	246	26	1	610	855	79105232	79104989	8.57e-76	298
1	CP068261.2	87.452	263	27	5	597	855	79181737	79181997	8.57e-76	298
1	CP068261.2	85.050	301	35	8	610	909	79541354	79541645	8.57e-76	298
1	CP068261.2	84.868	304	36	5	607	909	81859883	81859589	8.57e-76	298
1	CP068261.2	85.813	289	31	3	620	906	82996415	82996135	8.57e-76	298
1	CP068261.2	85.000	300	36	4	608	906	352446	352737	3.08e-75	296
1	CP068261.2	85.016	307	29	13	608	909	2139067	2139361	3.08e-75	296
1	CP068261.2	85.000	300	35	4	610	908	2690342	2690632	3.08e-75	296
1	CP068261.2	85.149	303	29	10	608	906	2765527	2765237	3.08e-75	296
1	CP068261.2	85.000	300	36	2	608	906	3461741	3462032	3.08e-75	296
1	CP068261.2	85.616	292	31	3	615	906	3556133	3556413	3.08e-75	296
1	CP068261.2	89.407	236	24	1	620	855	5112012	5111778	3.08e-75	296
1	CP068261.2	85.424	295	31	5	615	908	5160287	5160570	3.08e-75	296
1	CP068261.2	88.664	247	22	5	610	854	6569375	6569133	3.08e-75	296
1	CP068261.2	85.333	300	29	9	610	906	8598568	8598855	3.08e-75	296
1	CP068261.2	85.284	299	31	5	610	907	8760635	8760349	3.08e-75	296
1	CP068261.2	84.868	304	34	4	608	909	11600160	11599867	3.08e-75	296
1	CP068261.2	86.014	286	29	3	610	895	12661888	12661614	3.08e-75	296
1	CP068261.2	85.567	291	32	2	621	909	12769374	12769092	3.08e-75	296
1	CP068261.2	85.616	292	30	7	618	906	12821983	12822265	3.08e-75	296
1	CP068261.2	84.868	304	34	4	608	909	13824850	13824557	3.08e-75	296
1	CP068261.2	85.284	299	31	5	610	906	15018195	15018482	3.08e-75	296
1	CP068261.2	84.444	315	34	13	607	917	16107972	16108275	3.08e-75	296
1	CP068261.2	85.374	294	33	7	608	901	16174124	16173841	3.08e-75	296
1	CP068261.2	85.284	299	30	4	610	905	17125230	17125517	3.08e-75	296
1	CP068261.2	86.219	283	27	4	625	903	19050264	19049990	3.08e-75	296
1	CP068261.2	86.219	283	27	4	625	903	19097809	19098083	3.08e-75	296
1	CP068261.2	86.219	283	27	4	625	903	19176426	19176152	3.08e-75	296
1	CP068261.2	85.473	296	29	9	616	907	19714668	19714383	3.08e-75	296
1	CP068261.2	89.362	235	25	0	620	854	30884107	30884341	3.08e-75	296
1	CP068261.2	88.259	247	29	0	609	855	32363462	32363708	3.08e-75	296
1	CP068261.2	85.050	301	33	6	607	905	34320025	34319735	3.08e-75	296
1	CP068261.2	84.466	309	39	2	610	918	37404408	37404109	3.08e-75	296
1	CP068261.2	85.235	298	33	3	610	906	37668077	37667790	3.08e-75	296
1	CP068261.2	84.691	307	35	9	611	914	38570986	38570689	3.08e-75	296
1	CP068261.2	85.374	294	33	4	611	903	40063496	40063212	3.08e-75	296
1	CP068261.2	84.790	309	32	8	605	911	41246580	41246875	3.08e-75	296
1	CP068261.2	85.185	297	34	4	611	906	41534626	41534913	3.08e-75	296
1	CP068261.2	88.525	244	28	0	608	851	42631159	42630916	3.08e-75	296
1	CP068261.2	88.353	249	26	2	607	855	45007170	45007415	3.08e-75	296
1	CP068261.2	85.050	301	34	3	616	915	47846694	47846984	3.08e-75	296
1	CP068261.2	85.050	301	34	4	607	906	49002030	49001740	3.08e-75	296
1	CP068261.2	85.473	296	29	4	608	903	49960666	49960385	3.08e-75	296
1	CP068261.2	85.000	300	35	2	610	909	49961023	49960734	3.08e-75	296
1	CP068261.2	85.050	301	33	5	607	906	51275364	51275653	3.08e-75	296
1	CP068261.2	84.000	325	34	6	607	927	52043426	52043736	3.08e-75	296
1	CP068261.2	84.868	304	34	6	607	909	52211663	52211371	3.08e-75	296
1	CP068261.2	88.797	241	27	0	615	855	52621895	52621655	3.08e-75	296
1	CP068261.2	84.768	302	38	1	606	907	57919178	57919471	3.08e-75	296
1	CP068261.2	88.525	244	28	0	610	853	58385778	58385535	3.08e-75	296
1	CP068261.2	85.965	285	30	3	622	904	59492472	59492196	3.08e-75	296
1	CP068261.2	88.306	248	27	1	608	855	60796624	60796869	3.08e-75	296
1	CP068261.2	88.525	244	28	0	610	853	65847372	65847129	3.08e-75	296
1	CP068261.2	84.918	305	33	6	607	909	66558074	66557781	3.08e-75	296
1	CP068261.2	87.739	261	23	5	607	862	68950764	68951020	3.08e-75	296
1	CP068261.2	88.306	248	27	2	610	855	73081760	73081513	3.08e-75	296
1	CP068261.2	85.099	302	32	4	608	906	73966866	73967157	3.08e-75	296
1	CP068261.2	85.517	290	34	1	610	899	75838072	75837791	3.08e-75	296
1	CP068261.2	85.235	298	32	5	607	902	79123974	79123687	3.08e-75	296
1	CP068261.2	85.000	300	36	2	610	909	79237185	79237475	3.08e-75	296
1	CP068261.2	84.868	304	34	4	605	906	82693707	82694000	3.08e-75	296
1	CP068261.2	88.306	248	27	1	610	855	83710469	83710222	3.08e-75	296
1	CP068261.2	84.790	309	31	8	605	909	83988497	83988793	3.08e-75	296
1	CP068261.2	84.127	315	38	8	607	918	412182	411877	1.11e-74	294
1	CP068261.2	88.259	247	28	1	610	855	1038537	1038783	1.11e-74	294
1	CP068261.2	88.797	241	26	1	615	855	1595185	1594946	1.11e-74	294
1	CP068261.2	85.764	288	29	4	610	895	2034393	2034670	1.11e-74	294
1	CP068261.2	87.952	249	30	0	607	855	2386123	2385875	1.11e-74	294
1	CP068261.2	85.000	300	34	7	607	905	2602296	2602585	1.11e-74	294
1	CP068261.2	88.259	247	27	1	609	855	3638330	3638574	1.11e-74	294
1	CP068261.2	90.541	222	21	0	607	828	4382074	4382295	1.11e-74	294
1	CP068261.2	85.284	299	29	6	610	906	4621811	4622096	1.11e-74	294
1	CP068261.2	88.211	246	29	0	610	855	5200120	5200365	1.11e-74	294
1	CP068261.2	85.085	295	36	2	610	904	5276093	5275807	1.11e-74	294
1	CP068261.2	87.952	249	30	0	607	855	7643284	7643532	1.11e-74	294
1	CP068261.2	85.235	298	31	5	615	909	8295908	8295621	1.11e-74	294
1	CP068261.2	85.000	300	33	5	610	906	8982401	8982691	1.11e-74	294
1	CP068261.2	84.177	316	37	6	608	919	9035009	9035315	1.11e-74	294
1	CP068261.2	88.211	246	29	0	610	855	9161681	9161436	1.11e-74	294
1	CP068261.2	87.747	253	29	2	605	855	9333565	9333817	1.11e-74	294
1	CP068261.2	85.324	293	33	3	615	905	9860414	9860130	1.11e-74	294
1	CP068261.2	85.235	298	30	9	610	905	10099355	10099640	1.11e-74	294
1	CP068261.2	88.306	248	25	3	610	855	11319939	11319694	1.11e-74	294
1	CP068261.2	84.691	307	34	5	610	916	15834404	15834697	1.11e-74	294
1	CP068261.2	88.259	247	28	1	610	856	15851116	15851361	1.11e-74	294
1	CP068261.2	85.374	294	32	3	610	902	20982880	20982597	1.11e-74	294
1	CP068261.2	88.048	251	26	4	607	855	21714095	21713847	1.11e-74	294
1	CP068261.2	87.952	249	30	0	607	855	28175813	28175565	1.11e-74	294
1	CP068261.2	88.211	246	29	0	610	855	28890509	28890264	1.11e-74	294
1	CP068261.2	85.000	300	34	6	610	907	29294676	29294386	1.11e-74	294
1	CP068261.2	84.950	299	36	7	607	904	30163007	30163297	1.11e-74	294
1	CP068261.2	84.868	304	33	9	608	909	31309756	31309464	1.11e-74	294
1	CP068261.2	85.085	295	36	3	610	904	31948327	31948041	1.11e-74	294
1	CP068261.2	84.868	304	33	3	607	905	35750755	35750460	1.11e-74	294
1	CP068261.2	84.950	299	35	3	607	904	37821687	37821976	1.11e-74	294
1	CP068261.2	88.048	251	26	3	607	855	38446472	38446720	1.11e-74	294
1	CP068261.2	87.952	249	30	0	607	855	39135297	39135049	1.11e-74	294
1	CP068261.2	87.952	249	30	0	607	855	39333856	39333608	1.11e-74	294
1	CP068261.2	88.525	244	26	1	612	855	40115069	40115310	1.11e-74	294
1	CP068261.2	84.768	302	36	8	610	909	40772390	40772097	1.11e-74	294
1	CP068261.2	85.085	295	36	1	610	904	42543800	42543514	1.11e-74	294
1	CP068261.2	85.000	300	33	4	607	904	43008990	43009279	1.11e-74	294
1	CP068261.2	87.747	253	29	1	605	855	43569898	43570150	1.11e-74	294
1	CP068261.2	88.525	244	27	1	607	850	43798854	43798612	1.11e-74	294
1	CP068261.2	85.149	303	28	14	608	906	44374952	44375241	1.11e-74	294
1	CP068261.2	85.714	287	31	2	620	906	44898742	44898466	1.11e-74	294
1	CP068261.2	84.768	302	37	4	607	908	45964046	45964338	1.11e-74	294
1	CP068261.2	84.918	305	30	7	610	909	46415091	46414798	1.11e-74	294
1	CP068261.2	84.768	302	36	4	610	909	46500011	46499718	1.11e-74	294
1	CP068261.2	84.740	308	31	7	607	909	47371282	47371578	1.11e-74	294
1	CP068261.2	88.211	246	29	0	607	852	49336916	49337161	1.11e-74	294
1	CP068261.2	88.211	246	29	0	610	855	49944173	49944418	1.11e-74	294
1	CP068261.2	88.211	246	29	0	610	855	50101846	50101601	1.11e-74	294
1	CP068261.2	88.306	248	26	3	610	855	51608004	51607758	1.11e-74	294
1	CP068261.2	87.952	249	30	0	607	855	52002471	52002719	1.11e-74	294
1	CP068261.2	84.950	299	35	3	610	907	52224752	52224463	1.11e-74	294
1	CP068261.2	84.899	298	37	3	609	906	55813134	55813423	1.11e-74	294
1	CP068261.2	84.768	302	36	3	610	909	56937703	56937410	1.11e-74	294
1	CP068261.2	85.050	301	32	10	605	900	57806624	57806916	1.11e-74	294
1	CP068261.2	87.843	255	26	4	606	855	58409486	58409740	1.11e-74	294
1	CP068261.2	85.099	302	29	8	611	906	58710193	58709902	1.11e-74	294
1	CP068261.2	88.571	245	24	3	610	853	58810393	58810152	1.11e-74	294
1	CP068261.2	88.306	248	25	3	610	855	61365930	61365685	1.11e-74	294
1	CP068261.2	85.000	300	34	3	607	906	63568624	63568912	1.11e-74	294
1	CP068261.2	88.000	250	28	2	607	855	63760448	63760200	1.11e-74	294
1	CP068261.2	88.259	247	27	2	610	855	63931348	63931593	1.11e-74	294
1	CP068261.2	87.952	249	30	0	607	855	64630141	64630389	1.11e-74	294
1	CP068261.2	85.135	296	35	2	615	909	65149954	65150241	1.11e-74	294
1	CP068261.2	87.952	249	30	0	607	855	66020383	66020631	1.11e-74	294
1	CP068261.2	87.952	249	30	0	607	855	66069820	66069572	1.11e-74	294
1	CP068261.2	85.135	296	34	2	610	905	66291895	66292180	1.11e-74	294
1	CP068261.2	88.306	248	25	3	610	855	68683594	68683839	1.11e-74	294
1	CP068261.2	88.211	246	29	0	610	855	70586034	70585789	1.11e-74	294
1	CP068261.2	84.818	303	35	5	610	909	72424522	72424816	1.11e-74	294
1	CP068261.2	88.306	248	25	4	611	855	73432615	73432369	1.11e-74	294
1	CP068261.2	85.862	290	25	7	622	906	73575975	73576253	1.11e-74	294
1	CP068261.2	88.211	246	29	0	610	855	73995860	73995615	1.11e-74	294
1	CP068261.2	85.235	298	30	6	615	909	74075584	74075870	1.11e-74	294
1	CP068261.2	87.500	256	30	1	607	862	74102699	74102952	1.11e-74	294
1	CP068261.2	85.050	301	32	9	607	906	74134016	74134304	1.11e-74	294
1	CP068261.2	87.747	253	30	1	604	855	74452759	74453011	1.11e-74	294
1	CP068261.2	84.818	303	34	5	610	909	75184879	75184586	1.11e-74	294
1	CP068261.2	84.950	299	36	2	607	904	75275462	75275752	1.11e-74	294
1	CP068261.2	85.185	297	33	5	607	903	75362504	75362789	1.11e-74	294
1	CP068261.2	87.952	249	30	0	607	855	75821504	75821256	1.11e-74	294
1	CP068261.2	85.135	296	35	6	610	904	77447296	77447009	1.11e-74	294
1	CP068261.2	85.185	297	33	2	610	906	77683416	77683131	1.11e-74	294
1	CP068261.2	85.274	292	35	1	610	901	79550158	79549875	1.11e-74	294
1	CP068261.2	88.259	247	27	2	610	855	81386707	81386462	1.11e-74	294
1	CP068261.2	84.718	301	38	1	607	907	83558402	83558694	1.11e-74	294
1	CP068261.2	84.314	306	40	7	607	908	1206961	1206660	3.99e-74	292
1	CP068261.2	84.667	300	38	2	610	909	1221102	1220811	3.99e-74	292
1	CP068261.2	88.211	246	27	1	610	855	1414030	1413787	3.99e-74	292
1	CP068261.2	84.768	302	34	10	604	902	2776015	2775723	3.99e-74	292
1	CP068261.2	87.952	249	29	1	607	855	3622297	3622050	3.99e-74	292
1	CP068261.2	85.274	292	34	3	619	909	3632566	3632283	3.99e-74	292
1	CP068261.2	88.211	246	27	1	610	855	3891510	3891267	3.99e-74	292
1	CP068261.2	84.718	301	37	2	610	909	6645864	6645572	3.99e-74	292
1	CP068261.2	84.768	302	35	3	608	909	6953846	6953556	3.99e-74	292
1	CP068261.2	85.324	293	32	7	615	906	7044755	7045037	3.99e-74	292
1	CP068261.2	84.488	303	39	6	608	909	7303669	7303374	3.99e-74	292
1	CP068261.2	84.848	297	37	1	607	903	7708664	7708952	3.99e-74	292
1	CP068261.2	85.135	296	33	3	610	904	8644815	8644530	3.99e-74	292
1	CP068261.2	84.899	298	35	4	610	906	9073625	9073337	3.99e-74	292
1	CP068261.2	84.667	300	38	2	610	909	9307677	9307386	3.99e-74	292
1	CP068261.2	88.211	246	27	1	610	855	13822095	13821852	3.99e-74	292
1	CP068261.2	86.792	265	32	3	607	869	14949900	14950163	3.99e-74	292
1	CP068261.2	88.211	246	27	1	610	855	16417121	16416878	3.99e-74	292
1	CP068261.2	87.952	249	29	1	608	855	17158555	17158803	3.99e-74	292
1	CP068261.2	84.539	304	37	5	607	909	17225243	17224949	3.99e-74	292
1	CP068261.2	84.899	298	36	2	610	906	18297826	18297537	3.99e-74	292
1	CP068261.2	87.952	249	29	1	607	855	21053239	21053486	3.99e-74	292
1	CP068261.2	84.868	304	30	9	607	906	30465585	30465876	3.99e-74	292
1	CP068261.2	84.244	311	38	4	610	919	30829376	30829676	3.99e-74	292
1	CP068261.2	84.416	308	37	6	605	909	31300967	31300668	3.99e-74	292
1	CP068261.2	87.952	249	28	1	607	855	32016399	32016153	3.99e-74	292
1	CP068261.2	88.211	246	27	1	610	855	32499064	32498821	3.99e-74	292
1	CP068261.2	85.324	293	32	6	615	906	33204929	33205211	3.99e-74	292
1	CP068261.2	84.333	300	46	1	608	906	33531529	33531828	3.99e-74	292
1	CP068261.2	84.641	306	34	5	608	910	36660278	36660573	3.99e-74	292
1	CP068261.2	84.667	300	38	1	607	906	36835492	36835783	3.99e-74	292
1	CP068261.2	87.903	248	30	0	608	855	37023291	37023044	3.99e-74	292
1	CP068261.2	84.899	298	36	6	607	903	38583016	38582727	3.99e-74	292
1	CP068261.2	88.095	252	23	6	607	855	38656620	38656373	3.99e-74	292
1	CP068261.2	88.000	250	27	2	607	855	40099130	40099377	3.99e-74	292
1	CP068261.2	84.667	300	38	1	610	909	40841444	40841153	3.99e-74	292
1	CP068261.2	84.641	306	34	4	607	910	42351681	42351975	3.99e-74	292
1	CP068261.2	84.899	298	35	6	607	904	43910483	43910196	3.99e-74	292
1	CP068261.2	84.177	316	34	9	610	919	44279609	44279304	3.99e-74	292
1	CP068261.2	84.718	301	37	2	610	909	44842680	44842972	3.99e-74	292
1	CP068261.2	89.316	234	23	1	622	855	44897830	44897599	3.99e-74	292
1	CP068261.2	88.211	246	28	1	610	855	45424315	45424071	3.99e-74	292
1	CP068261.2	84.950	299	34	6	608	904	45698921	45699210	3.99e-74	292
1	CP068261.2	84.590	305	36	5	607	909	47781120	47781415	3.99e-74	292
1	CP068261.2	84.539	304	37	8	610	912	48320498	48320204	3.99e-74	292
1	CP068261.2	84.950	299	34	2	610	908	48340892	48340605	3.99e-74	292
1	CP068261.2	87.952	249	29	1	607	855	48375623	48375376	3.99e-74	292
1	CP068261.2	85.085	295	35	6	607	900	48481060	48481346	3.99e-74	292
1	CP068261.2	88.843	242	22	4	615	855	48949123	48949360	3.99e-74	292
1	CP068261.2	88.797	241	24	1	615	855	50147815	50147578	3.99e-74	292
1	CP068261.2	84.590	305	36	4	607	909	50218021	50217726	3.99e-74	292
1	CP068261.2	88.306	248	24	4	610	855	52004869	52004625	3.99e-74	292
1	CP068261.2	88.095	252	22	6	610	855	53762811	53763060	3.99e-74	292
1	CP068261.2	88.000	250	27	2	607	855	58485544	58485791	3.99e-74	292
1	CP068261.2	85.274	292	33	2	615	906	59405435	59405716	3.99e-74	292
1	CP068261.2	88.259	247	25	2	610	854	59821036	59820792	3.99e-74	292
1	CP068261.2	87.952	249	28	1	607	855	60773126	60772880	3.99e-74	292
1	CP068261.2	87.952	249	28	1	607	855	63315457	63315703	3.99e-74	292
1	CP068261.2	84.718	301	36	3	607	906	64848779	64849070	3.99e-74	292
1	CP068261.2	88.211	246	28	1	610	855	64862323	64862079	3.99e-74	292
1	CP068261.2	84.345	313	34	9	607	913	65739599	65739296	3.99e-74	292
1	CP068261.2	84.899	298	35	2	610	907	66178014	66178301	3.99e-74	292
1	CP068261.2	84.768	302	35	8	607	906	66392098	66392390	3.99e-74	292
1	CP068261.2	85.223	291	35	2	610	900	66610062	66610344	3.99e-74	292
1	CP068261.2	84.590	305	36	6	607	909	67323371	67323076	3.99e-74	292
1	CP068261.2	88.048	251	24	4	607	855	68473469	68473715	3.99e-74	292
1	CP068261.2	85.274	292	34	6	619	909	68628302	68628019	3.99e-74	292
1	CP068261.2	87.952	249	29	1	608	855	69097866	69097618	3.99e-74	292
1	CP068261.2	84.950	299	33	8	610	906	69175964	69175676	3.99e-74	292
1	CP068261.2	84.667	300	38	1	610	909	70267090	70266799	3.99e-74	292
1	CP068261.2	88.259	247	25	3	610	855	73429593	73429350	3.99e-74	292
1	CP068261.2	85.324	293	31	9	620	909	73948828	73949111	3.99e-74	292
1	CP068261.2	84.539	304	37	5	607	909	75274606	75274312	3.99e-74	292
1	CP068261.2	87.903	248	30	0	608	855	75314332	75314579	3.99e-74	292
1	CP068261.2	84.899	298	36	2	608	904	76245979	76246268	3.99e-74	292
1	CP068261.2	84.768	302	35	9	607	906	76861779	76862071	3.99e-74	292
1	CP068261.2	84.790	309	27	9	608	909	76897162	76896867	3.99e-74	292
1	CP068261.2	87.903	248	30	0	608	855	77554344	77554097	3.99e-74	292
1	CP068261.2	87.952	249	29	1	607	855	78760644	78760891	3.99e-74	292
1	CP068261.2	87.952	249	28	1	607	855	81423058	81423304	3.99e-74	292
1	CP068261.2	87.952	249	29	1	607	855	82643815	82644062	3.99e-74	292
1	CP068261.2	85.135	296	33	4	610	903	82865274	82864988	3.99e-74	292
1	CP068261.2	84.615	299	38	2	608	906	983701	983991	1.43e-73	291
1	CP068261.2	84.718	301	35	3	610	909	2240394	2240104	1.43e-73	291
1	CP068261.2	84.262	305	40	4	610	914	2839231	2838935	1.43e-73	291
1	CP068261.2	88.259	247	24	3	610	855	2870760	2870518	1.43e-73	291
1	CP068261.2	84.899	298	33	4	610	906	2930887	2931173	1.43e-73	291
1	CP068261.2	84.262	305	40	8	610	910	3522308	3522008	1.43e-73	291
1	CP068261.2	88.936	235	26	0	621	855	3523952	3524186	1.43e-73	291
1	CP068261.2	84.641	306	31	11	607	909	4640108	4640400	1.43e-73	291
1	CP068261.2	88.163	245	28	1	610	853	4880942	4881186	1.43e-73	291
1	CP068261.2	87.952	249	27	2	607	855	5121287	5121532	1.43e-73	291
1	CP068261.2	84.848	297	35	7	610	906	5283630	5283916	1.43e-73	291
1	CP068261.2	84.768	302	33	5	610	909	5413909	5413619	1.43e-73	291
1	CP068261.2	84.718	301	35	3	610	909	5542373	5542083	1.43e-73	291
1	CP068261.2	86.347	271	31	4	585	855	6908205	6908469	1.43e-73	291
1	CP068261.2	84.718	301	34	5	610	909	7026657	7026946	1.43e-73	291
1	CP068261.2	88.115	244	29	0	612	855	7712193	7712436	1.43e-73	291
1	CP068261.2	84.899	298	34	3	610	906	9412343	9412630	1.43e-73	291
1	CP068261.2	84.667	300	36	2	610	909	12247143	12246854	1.43e-73	291
1	CP068261.2	84.615	299	39	5	610	907	13566096	13566388	1.43e-73	291
1	CP068261.2	84.488	303	38	3	607	909	14650285	14650578	1.43e-73	291
1	CP068261.2	84.295	312	34	6	610	918	17281358	17281059	1.43e-73	291
1	CP068261.2	84.718	301	34	4	607	906	17963694	17963983	1.43e-73	291
1	CP068261.2	84.667	300	36	8	608	905	20776868	20777159	1.43e-73	291
1	CP068261.2	85.467	289	30	4	620	906	29370676	29370954	1.43e-73	291
1	CP068261.2	85.085	295	33	2	612	906	30480719	30481002	1.43e-73	291
1	CP068261.2	87.952	249	27	2	607	855	30664894	30665139	1.43e-73	291
1	CP068261.2	84.667	300	36	4	607	906	31715943	31716232	1.43e-73	291
1	CP068261.2	84.667	300	36	3	610	907	31899529	31899238	1.43e-73	291
1	CP068261.2	84.718	301	35	4	608	906	31970797	31971088	1.43e-73	291
1	CP068261.2	84.076	314	36	7	605	913	32418118	32418422	1.43e-73	291
1	CP068261.2	84.667	300	36	2	610	909	33242392	33242103	1.43e-73	291
1	CP068261.2	84.718	301	35	4	610	909	34351826	34351536	1.43e-73	291
1	CP068261.2	88.163	245	27	2	610	853	36570876	36570633	1.43e-73	291
1	CP068261.2	84.848	297	35	5	610	904	36845564	36845852	1.43e-73	291
1	CP068261.2	84.365	307	37	4	610	915	38355315	38355611	1.43e-73	291
1	CP068261.2	87.903	248	28	1	608	855	38744650	38744405	1.43e-73	291
1	CP068261.2	84.667	300	37	5	610	907	39674045	39674337	1.43e-73	291
1	CP068261.2	84.899	298	34	2	607	904	39763485	39763771	1.43e-73	291
1	CP068261.2	84.899	298	33	5	612	906	39867607	39867895	1.43e-73	291
1	CP068261.2	88.382	241	28	0	615	855	40626185	40626425	1.43e-73	291
1	CP068261.2	85.664	286	29	10	619	902	41264947	41265222	1.43e-73	291
1	CP068261.2	84.899	298	33	6	610	906	41795630	41795344	1.43e-73	291
1	CP068261.2	84.718	301	35	4	610	907	43009630	43009922	1.43e-73	291
1	CP068261.2	88.115	244	29	0	612	855	43484027	43484270	1.43e-73	291
1	CP068261.2	87.903	248	29	1	606	853	43613725	43613971	1.43e-73	291
1	CP068261.2	84.848	297	36	3	610	906	43882410	43882697	1.43e-73	291
1	CP068261.2	84.848	297	35	5	610	905	43969461	43969748	1.43e-73	291
1	CP068261.2	84.590	305	34	5	607	909	44103409	44103702	1.43e-73	291
1	CP068261.2	85.034	294	34	2	608	901	45242789	45242506	1.43e-73	291
1	CP068261.2	87.903	248	28	1	608	855	45724650	45724895	1.43e-73	291
1	CP068261.2	84.244	311	35	9	610	918	47071797	47072095	1.43e-73	291
1	CP068261.2	84.950	299	31	5	608	904	47578922	47579208	1.43e-73	291
1	CP068261.2	85.366	287	34	3	610	896	48019067	48018789	1.43e-73	291
1	CP068261.2	87.698	252	28	2	607	855	48386716	48386967	1.43e-73	291
1	CP068261.2	83.489	321	43	7	587	906	48394094	48394405	1.43e-73	291
1	CP068261.2	84.667	300	36	2	610	909	48809606	48809317	1.43e-73	291
1	CP068261.2	84.488	303	37	6	608	909	48817006	48816713	1.43e-73	291
1	CP068261.2	84.142	309	40	8	610	915	49699613	49699311	1.43e-73	291
1	CP068261.2	84.641	306	32	9	607	909	49709025	49709318	1.43e-73	291
1	CP068261.2	85.034	294	34	3	610	903	50637736	50637453	1.43e-73	291
1	CP068261.2	84.667	300	36	5	610	909	51113758	51113469	1.43e-73	291
1	CP068261.2	84.768	302	33	5	607	907	51545846	51546135	1.43e-73	291
1	CP068261.2	87.903	248	28	2	608	855	57760896	57761141	1.43e-73	291
1	CP068261.2	84.590	305	33	11	610	911	59807150	59806857	1.43e-73	291
1	CP068261.2	85.274	292	32	5	610	901	59996042	59996322	1.43e-73	291
1	CP068261.2	84.848	297	35	4	610	904	60767677	60767965	1.43e-73	291
1	CP068261.2	84.718	301	34	4	610	909	63486917	63486628	1.43e-73	291
1	CP068261.2	84.848	297	35	6	610	906	65903715	65904001	1.43e-73	291
1	CP068261.2	84.641	306	32	9	619	918	66918267	66917971	1.43e-73	291
1	CP068261.2	84.718	301	34	3	608	906	67001306	67001596	1.43e-73	291
1	CP068261.2	84.718	301	35	4	607	906	67764053	67764343	1.43e-73	291
1	CP068261.2	84.950	299	32	6	610	906	67772484	67772197	1.43e-73	291
1	CP068261.2	84.718	301	35	4	610	907	68196040	68196332	1.43e-73	291
1	CP068261.2	87.952	249	26	3	607	855	68537324	68537568	1.43e-73	291
1	CP068261.2	84.615	299	38	1	611	909	69442528	69442238	1.43e-73	291
1	CP068261.2	84.488	303	37	2	607	909	73022353	73022061	1.43e-73	291
1	CP068261.2	87.903	248	29	1	610	857	73987658	73987904	1.43e-73	291
1	CP068261.2	84.718	301	35	5	607	906	75167913	75168203	1.43e-73	291
1	CP068261.2	84.899	298	34	9	610	906	76076447	76076734	1.43e-73	291
1	CP068261.2	84.718	301	35	3	607	906	76945664	76945954	1.43e-73	291
1	CP068261.2	84.539	304	35	4	607	908	77024065	77024358	1.43e-73	291
1	CP068261.2	87.698	252	28	2	610	861	77670879	77670631	1.43e-73	291
1	CP068261.2	84.488	303	38	7	608	909	77738410	77738116	1.43e-73	291
1	CP068261.2	84.076	314	37	6	605	915	77978847	77978544	1.43e-73	291
1	CP068261.2	84.281	299	45	1	607	903	78234663	78234961	1.43e-73	291
1	CP068261.2	84.848	297	36	2	611	906	78262329	78262041	1.43e-73	291
1	CP068261.2	84.539	304	36	9	606	905	79106031	79106327	1.43e-73	291
1	CP068261.2	88.211	246	26	2	610	855	79687804	79687562	1.43e-73	291
1	CP068261.2	87.854	247	30	0	607	853	80755445	80755199	1.43e-73	291
1	CP068261.2	84.667	300	37	2	608	906	81151927	81152218	1.43e-73	291
1	CP068261.2	84.950	299	32	3	610	906	82530947	82531234	1.43e-73	291
1	CP068261.2	84.899	298	34	4	610	907	82694014	82694300	1.43e-73	291
1	CP068261.2	88.115	244	29	0	612	855	83001743	83001986	1.43e-73	291
1	CP068261.2	84.899	298	33	4	605	898	83650567	83650856	1.43e-73	291
1	CP068261.2	87.805	246	30	0	610	855	35307	35552	5.16e-73	289
1	CP068261.2	87.600	250	30	1	607	855	524656	524407	5.16e-73	289
1	CP068261.2	87.854	247	29	1	610	855	2899251	2899005	5.16e-73	289
1	CP068261.2	84.950	299	30	6	610	903	3526818	3526530	5.16e-73	289
1	CP068261.2	87.550	249	31	0	607	855	3767730	3767482	5.16e-73	289
1	CP068261.2	87.600	250	30	1	607	855	4732738	4732987	5.16e-73	289
1	CP068261.2	85.563	284	31	4	620	902	4795848	4796122	5.16e-73	289
1	CP068261.2	83.974	312	38	5	610	918	5537600	5537298	5.16e-73	289
1	CP068261.2	84.516	310	28	14	608	909	5576898	5577195	5.16e-73	289
1	CP068261.2	87.451	255	27	3	605	855	6404908	6405161	5.16e-73	289
1	CP068261.2	87.550	249	31	0	607	855	7050738	7050986	5.16e-73	289
1	CP068261.2	84.797	296	35	3	615	909	7730928	7730642	5.16e-73	289
1	CP068261.2	84.437	302	37	3	615	916	8824766	8825057	5.16e-73	289
1	CP068261.2	84.365	307	34	12	607	909	8828298	8828002	5.16e-73	289
1	CP068261.2	87.805	246	30	0	610	855	9589516	9589271	5.16e-73	289
1	CP068261.2	87.600	250	29	2	607	855	11479508	11479756	5.16e-73	289
1	CP068261.2	84.768	302	31	7	607	905	12852745	12852456	5.16e-73	289
1	CP068261.2	84.983	293	35	2	615	906	13242884	13243168	5.16e-73	289
1	CP068261.2	87.600	250	30	1	607	855	15919698	15919947	5.16e-73	289
1	CP068261.2	88.382	241	27	1	610	849	19000250	19000010	5.16e-73	289
1	CP068261.2	88.382	241	27	1	610	849	19077889	19077649	5.16e-73	289
1	CP068261.2	84.615	299	36	3	610	906	19587627	19587917	5.16e-73	289
1	CP068261.2	84.797	296	35	8	615	909	19876304	19876590	5.16e-73	289
1	CP068261.2	87.805	246	30	0	610	855	20010068	20009823	5.16e-73	289
1	CP068261.2	88.163	245	25	3	605	846	20176303	20176546	5.16e-73	289
1	CP068261.2	85.714	280	32	1	627	906	20697443	20697714	5.16e-73	289
1	CP068261.2	84.142	309	38	5	610	916	21088275	21088574	5.16e-73	289
1	CP068261.2	85.223	291	31	4	607	896	30118481	30118760	5.16e-73	289
1	CP068261.2	87.805	246	30	0	610	855	30170572	30170327	5.16e-73	289
1	CP068261.2	87.805	246	30	0	610	855	30209957	30209712	5.16e-73	289
1	CP068261.2	87.352	253	30	1	605	855	30513106	30513358	5.16e-73	289
1	CP068261.2	87.550	249	31	0	607	855	30658048	30657800	5.16e-73	289
1	CP068261.2	87.903	248	27	2	610	855	31275532	31275778	5.16e-73	289
1	CP068261.2	87.649	251	28	3	607	855	31798887	31798638	5.16e-73	289
1	CP068261.2	84.950	299	29	8	606	900	32413918	32414204	5.16e-73	289
1	CP068261.2	87.854	247	29	1	610	855	32594065	32593819	5.16e-73	289
1	CP068261.2	87.550	249	31	0	607	855	32753657	32753409	5.16e-73	289
1	CP068261.2	84.385	301	40	4	607	906	32980107	32980401	5.16e-73	289
1	CP068261.2	84.488	303	36	7	610	909	33123882	33123588	5.16e-73	289
1	CP068261.2	84.615	299	36	3	610	906	33236832	33237122	5.16e-73	289
1	CP068261.2	83.642	324	36	10	601	918	33371100	33371412	5.16e-73	289
1	CP068261.2	84.590	305	32	6	608	909	33373865	33374157	5.16e-73	289
1	CP068261.2	84.142	309	37	7	607	906	33559580	33559885	5.16e-73	289
1	CP068261.2	84.797	296	35	3	612	906	34096672	34096958	5.16e-73	289
1	CP068261.2	84.797	296	35	5	607	901	35362914	35362628	5.16e-73	289
1	CP068261.2	84.262	305	38	5	607	911	36007224	36006930	5.16e-73	289
1	CP068261.2	84.488	303	36	6	607	909	38581721	38581430	5.16e-73	289
1	CP068261.2	84.983	293	35	2	615	906	39511120	39511404	5.16e-73	289
1	CP068261.2	87.805	246	30	0	610	855	39835542	39835297	5.16e-73	289
1	CP068261.2	87.550	249	31	0	607	855	41127293	41127045	5.16e-73	289
1	CP068261.2	84.437	302	37	3	608	908	41298702	41298410	5.16e-73	289
1	CP068261.2	83.706	313	43	2	610	922	41721435	41721131	5.16e-73	289
1	CP068261.2	85.034	294	33	8	610	900	42733940	42733655	5.16e-73	289
1	CP068261.2	87.805	246	30	0	610	855	42783287	42783042	5.16e-73	289
1	CP068261.2	85.766	274	37	2	582	855	42806777	42806506	5.16e-73	289
1	CP068261.2	84.797	296	35	5	611	903	43271465	43271177	5.16e-73	289
1	CP068261.2	84.797	296	35	2	610	905	43494089	43494374	5.16e-73	289
1	CP068261.2	83.385	325	40	9	580	903	43663069	43663380	5.16e-73	289
1	CP068261.2	87.649	251	28	2	605	852	43670396	43670646	5.16e-73	289
1	CP068261.2	87.600	250	30	1	607	855	43930695	43930944	5.16e-73	289
1	CP068261.2	87.805	246	30	0	610	855	44617100	44616855	5.16e-73	289
1	CP068261.2	84.848	297	34	3	610	905	44638255	44637969	5.16e-73	289
1	CP068261.2	84.437	302	37	3	610	909	46035975	46035682	5.16e-73	289
1	CP068261.2	84.539	304	34	5	608	907	47745039	47744745	5.16e-73	289
1	CP068261.2	84.667	300	35	3	607	906	47955749	47956037	5.16e-73	289
1	CP068261.2	87.854	247	28	2	610	855	48412652	48412407	5.16e-73	289
1	CP068261.2	87.805	246	30	0	610	855	48525182	48525427	5.16e-73	289
1	CP068261.2	88.000	250	22	7	608	853	49993766	49994011	5.16e-73	289
1	CP068261.2	87.550	249	31	0	607	855	50513420	50513668	5.16e-73	289
1	CP068261.2	87.805	246	30	0	610	855	50654491	50654736	5.16e-73	289
1	CP068261.2	84.718	301	32	5	610	909	51865612	51865325	5.16e-73	289
1	CP068261.2	84.848	297	33	4	610	905	54264118	54263833	5.16e-73	289
1	CP068261.2	87.903	248	26	2	607	852	55345637	55345882	5.16e-73	289
1	CP068261.2	84.797	296	35	3	609	903	58022572	58022286	5.16e-73	289
1	CP068261.2	87.805	246	30	0	610	855	58057678	58057433	5.16e-73	289
1	CP068261.2	84.848	297	34	2	607	903	58492097	58491812	5.16e-73	289
1	CP068261.2	87.550	249	31	0	607	855	59472705	59472457	5.16e-73	289
1	CP068261.2	87.550	249	31	0	607	855	60219242	60219490	5.16e-73	289
1	CP068261.2	87.805	246	30	0	610	855	61277605	61277360	5.16e-73	289
1	CP068261.2	87.550	249	31	0	607	855	61700239	61699991	5.16e-73	289
1	CP068261.2	84.244	311	34	6	610	918	62085632	62085335	5.16e-73	289
1	CP068261.2	87.550	249	31	0	607	855	62174474	62174722	5.16e-73	289
1	CP068261.2	87.600	250	29	2	608	855	62768486	62768237	5.16e-73	289
1	CP068261.2	84.488	303	35	9	607	907	62947868	62948160	5.16e-73	289
1	CP068261.2	84.797	296	36	2	610	904	63079390	63079103	5.16e-73	289
1	CP068261.2	87.600	250	29	2	607	855	63519247	63519495	5.16e-73	289
1	CP068261.2	84.797	296	36	6	611	906	64329567	64329281	5.16e-73	289
1	CP068261.2	84.262	305	38	7	607	909	65497166	65496870	5.16e-73	289
1	CP068261.2	87.805	246	30	0	610	855	67280616	67280371	5.16e-73	289
1	CP068261.2	87.903	248	26	3	610	855	67739446	67739201	5.16e-73	289
1	CP068261.2	85.121	289	35	1	621	909	68307239	68306959	5.16e-73	289
1	CP068261.2	87.805	246	30	0	610	855	68565735	68565980	5.16e-73	289
1	CP068261.2	84.746	295	37	1	610	904	70242087	70241801	5.16e-73	289
1	CP068261.2	87.352	253	31	1	604	855	71270480	71270228	5.16e-73	289
1	CP068261.2	84.437	302	37	2	607	906	73784563	73784856	5.16e-73	289
1	CP068261.2	84.244	311	33	13	610	915	75352963	75352664	5.16e-73	289
1	CP068261.2	87.550	249	31	0	607	855	76067412	76067164	5.16e-73	289
1	CP068261.2	84.718	301	32	11	610	906	78008815	78009105	5.16e-73	289
1	CP068261.2	84.797	296	36	2	610	905	78143753	78143467	5.16e-73	289
1	CP068261.2	84.848	297	34	3	607	903	79054361	79054646	5.16e-73	289
1	CP068261.2	87.550	249	31	0	607	855	79195992	79195744	5.16e-73	289
1	CP068261.2	84.488	303	36	4	610	910	79595735	79595442	5.16e-73	289
1	CP068261.2	84.667	300	34	5	608	906	79598063	79598351	5.16e-73	289
1	CP068261.2	87.805	246	30	0	610	855	80773273	80773028	5.16e-73	289
1	CP068261.2	87.805	246	30	0	610	855	82299976	82299731	5.16e-73	289
1	CP068261.2	87.805	246	30	0	610	855	82575496	82575741	5.16e-73	289
1	CP068261.2	86.873	259	33	1	605	862	83012490	83012748	5.16e-73	289
1	CP068261.2	84.076	314	33	12	608	917	1582981	1583281	1.85e-72	287
1	CP068261.2	84.512	297	38	6	610	906	1632868	1633156	1.85e-72	287
1	CP068261.2	87.903	248	25	4	610	855	1637275	1637031	1.85e-72	287
1	CP068261.2	84.615	299	34	9	607	901	1813811	1814101	1.85e-72	287
1	CP068261.2	88.066	243	27	2	614	855	1844652	1844411	1.85e-72	287
1	CP068261.2	84.385	301	37	7	610	909	1902499	1902790	1.85e-72	287
1	CP068261.2	84.615	299	34	4	610	906	2198374	2198086	1.85e-72	287
1	CP068261.2	85.223	291	29	4	619	907	2403432	2403154	1.85e-72	287
1	CP068261.2	84.488	303	34	9	610	908	2441567	2441860	1.85e-72	287
1	CP068261.2	84.211	304	38	2	606	909	2868092	2867799	1.85e-72	287
1	CP068261.2	84.983	293	32	5	610	902	3509870	3509590	1.85e-72	287
1	CP068261.2	87.550	249	29	1	607	855	4616126	4615880	1.85e-72	287
1	CP068261.2	84.262	305	37	5	607	909	4928544	4928249	1.85e-72	287
1	CP068261.2	84.385	301	37	8	610	909	6867781	6867490	1.85e-72	287
1	CP068261.2	84.488	303	34	5	610	909	7332159	7332451	1.85e-72	287
1	CP068261.2	87.805	246	28	1	610	855	7576243	7576486	1.85e-72	287
1	CP068261.2	84.091	308	37	6	607	910	7774814	7775113	1.85e-72	287
1	CP068261.2	83.923	311	39	6	607	916	7904515	7904815	1.85e-72	287
1	CP068261.2	84.385	301	38	7	607	906	7963937	7964229	1.85e-72	287
1	CP068261.2	83.974	312	36	5	610	918	8038366	8038066	1.85e-72	287
1	CP068261.2	84.437	302	36	5	610	909	9245346	9245054	1.85e-72	287
1	CP068261.2	84.385	301	38	6	610	909	9322396	9322104	1.85e-72	287
1	CP068261.2	84.746	295	36	4	610	904	9881280	9880995	1.85e-72	287
1	CP068261.2	87.805	246	28	1	610	855	11591529	11591286	1.85e-72	287
1	CP068261.2	84.437	302	35	4	610	910	11843637	11843347	1.85e-72	287
1	CP068261.2	87.500	248	31	0	608	855	12889152	12888905	1.85e-72	287
1	CP068261.2	87.550	249	30	1	607	855	13992765	13992518	1.85e-72	287
1	CP068261.2	87.550	249	30	1	608	855	15943918	15943670	1.85e-72	287
1	CP068261.2	87.600	250	28	3	607	855	16201061	16201308	1.85e-72	287
1	CP068261.2	84.211	304	39	2	607	910	16223558	16223264	1.85e-72	287
1	CP068261.2	87.500	248	31	0	608	855	16315114	16315361	1.85e-72	287
1	CP068261.2	84.694	294	37	2	610	903	17211728	17211443	1.85e-72	287
1	CP068261.2	87.600	250	28	2	607	855	18256958	18257205	1.85e-72	287
1	CP068261.2	84.281	299	41	6	607	904	18942140	18942433	1.85e-72	287
1	CP068261.2	84.932	292	35	2	610	901	21219690	21219408	1.85e-72	287
1	CP068261.2	84.848	297	31	9	615	909	28920943	28921227	1.85e-72	287
1	CP068261.2	84.262	305	37	5	607	909	29145240	29144945	1.85e-72	287
1	CP068261.2	87.854	247	26	3	610	855	29988415	29988172	1.85e-72	287
1	CP068261.2	86.822	258	32	1	608	865	30577738	30577483	1.85e-72	287
1	CP068261.2	84.262	305	37	4	606	909	31615469	31615175	1.85e-72	287
1	CP068261.2	87.600	250	28	2	607	855	32850881	32851128	1.85e-72	287
1	CP068261.2	87.805	246	29	1	610	855	33184167	33184411	1.85e-72	287
1	CP068261.2	84.437	302	35	5	610	909	34425311	34425020	1.85e-72	287
1	CP068261.2	87.805	246	28	1	610	855	39390931	39390688	1.85e-72	287
1	CP068261.2	87.649	251	26	4	607	855	40219494	40219741	1.85e-72	287
1	CP068261.2	84.564	298	36	3	611	906	40441437	40441148	1.85e-72	287
1	CP068261.2	84.615	299	34	4	607	903	41072723	41072435	1.85e-72	287
1	CP068261.2	87.500	248	31	0	608	855	41761924	41762171	1.85e-72	287
1	CP068261.2	84.262	305	36	4	607	909	42677974	42677680	1.85e-72	287
1	CP068261.2	84.488	303	34	4	610	909	42773173	42772881	1.85e-72	287
1	CP068261.2	87.854	247	27	2	610	855	42904459	42904215	1.85e-72	287
1	CP068261.2	84.437	302	35	6	607	906	42942933	42943224	1.85e-72	287
1	CP068261.2	84.564	298	37	6	608	904	44286802	44286513	1.85e-72	287
1	CP068261.2	84.262	305	37	4	608	909	44405932	44405636	1.85e-72	287
1	CP068261.2	84.437	302	35	8	607	906	45032475	45032766	1.85e-72	287
1	CP068261.2	84.615	299	35	9	608	904	45185460	45185171	1.85e-72	287
1	CP068261.2	84.365	307	32	11	607	906	45665321	45665024	1.85e-72	287
1	CP068261.2	87.854	247	27	2	610	855	45923454	45923210	1.85e-72	287
1	CP068261.2	87.805	246	29	1	610	855	46296406	46296162	1.85e-72	287
1	CP068261.2	84.314	306	34	6	607	909	47068830	47069124	1.85e-72	287
1	CP068261.2	83.871	310	40	3	607	915	47753674	47753374	1.85e-72	287
1	CP068261.2	83.871	310	40	2	610	919	48117621	48117322	1.85e-72	287
1	CP068261.2	84.797	296	34	5	615	909	48403389	48403104	1.85e-72	287
1	CP068261.2	84.564	298	36	3	606	903	50310394	50310681	1.85e-72	287
1	CP068261.2	87.500	248	31	0	607	854	50846665	50846912	1.85e-72	287
1	CP068261.2	83.699	319	37	12	607	919	56837234	56837543	1.85e-72	287
1	CP068261.2	84.314	306	34	8	607	909	58031158	58030864	1.85e-72	287
1	CP068261.2	87.649	251	26	4	607	855	59236150	59236397	1.85e-72	287
1	CP068261.2	87.550	249	29	2	608	855	60128366	60128613	1.85e-72	287
1	CP068261.2	84.983	293	33	8	610	902	60759284	60759003	1.85e-72	287
1	CP068261.2	87.805	246	28	1	610	855	61601396	61601639	1.85e-72	287
1	CP068261.2	87.059	255	31	2	610	862	61761420	61761674	1.85e-72	287
1	CP068261.2	84.333	300	39	1	610	909	61887359	61887068	1.85e-72	287
1	CP068261.2	84.385	301	38	2	608	908	62471100	62471391	1.85e-72	287
1	CP068261.2	87.550	249	29	1	607	855	63521303	63521057	1.85e-72	287
1	CP068261.2	87.550	249	29	1	607	855	65182293	65182539	1.85e-72	287
1	CP068261.2	85.135	296	27	9	620	909	65460180	65459896	1.85e-72	287
1	CP068261.2	87.500	248	31	0	608	855	69274580	69274333	1.85e-72	287
1	CP068261.2	87.500	248	31	0	608	855	74028774	74029021	1.85e-72	287
1	CP068261.2	87.500	248	31	0	608	855	74756181	74755934	1.85e-72	287
1	CP068261.2	87.805	246	28	1	610	855	75056088	75056331	1.85e-72	287
1	CP068261.2	85.926	270	36	1	586	855	75363457	75363190	1.85e-72	287
1	CP068261.2	84.262	305	37	9	607	909	75631761	75632056	1.85e-72	287
1	CP068261.2	87.805	246	29	1	608	852	76168088	76168333	1.85e-72	287
1	CP068261.2	85.034	294	30	8	615	906	77549534	77549815	1.85e-72	287
1	CP068261.2	84.880	291	36	1	615	905	77953477	77953759	1.85e-72	287
1	CP068261.2	84.385	301	37	4	610	909	78470222	78470513	1.85e-72	287
1	CP068261.2	87.649	251	25	4	607	855	79372147	79371901	1.85e-72	287
1	CP068261.2	87.649	251	26	4	608	855	81459108	81459356	1.85e-72	287
1	CP068261.2	84.718	301	31	12	610	906	81529554	81529265	1.85e-72	287
1	CP068261.2	83.819	309	43	6	610	916	83222360	83222057	1.85e-72	287
1	CP068261.2	84.106	302	42	4	607	906	83737365	83737068	1.85e-72	287
1	CP068261.2	84.295	312	30	10	605	909	83844105	83844404	1.85e-72	287
1	CP068261.2	87.805	246	29	1	607	852	84140275	84140519	1.85e-72	287
1	CP068261.2	84.694	294	36	5	610	902	92967	93252	6.67e-72	285
1	CP068261.2	88.235	238	28	0	616	853	2733782	2733545	6.67e-72	285
1	CP068261.2	84.385	301	36	3	610	909	3439869	3439579	6.67e-72	285
1	CP068261.2	87.500	248	30	1	608	855	3872628	3872874	6.67e-72	285
1	CP068261.2	88.235	238	28	0	615	852	3958798	3959035	6.67e-72	285
1	CP068261.2	84.488	303	31	10	607	906	4668452	4668741	6.67e-72	285
1	CP068261.2	85.467	289	25	7	623	906	4749719	4749995	6.67e-72	285
1	CP068261.2	84.615	299	33	6	610	906	5093035	5093322	6.67e-72	285
1	CP068261.2	84.333	300	37	2	610	909	5779470	5779181	6.67e-72	285
1	CP068261.2	87.550	249	28	2	607	855	5820909	5821154	6.67e-72	285
1	CP068261.2	84.564	298	35	2	609	906	5971577	5971291	6.67e-72	285
1	CP068261.2	87.251	251	30	1	607	855	7165505	7165255	6.67e-72	285
1	CP068261.2	84.333	300	38	4	607	906	7425345	7425635	6.67e-72	285
1	CP068261.2	85.263	285	32	8	620	903	7975493	7975768	6.67e-72	285
1	CP068261.2	88.017	242	28	1	615	855	11431924	11432165	6.67e-72	285
1	CP068261.2	84.437	302	34	6	610	909	12654488	12654198	6.67e-72	285
1	CP068261.2	84.512	297	37	3	606	902	17095284	17095571	6.67e-72	285
1	CP068261.2	84.848	297	29	3	610	906	18049174	18049454	6.67e-72	285
1	CP068261.2	87.251	251	30	1	607	855	18738480	18738230	6.67e-72	285
1	CP068261.2	88.285	239	26	1	617	855	19422834	19423070	6.67e-72	285
1	CP068261.2	88.235	238	28	0	618	855	19880331	19880094	6.67e-72	285
1	CP068261.2	84.488	303	31	7	608	906	19951840	19952130	6.67e-72	285
1	CP068261.2	85.512	283	30	3	627	909	21220402	21220131	6.67e-72	285
1	CP068261.2	84.746	295	34	3	607	900	28224969	28225253	6.67e-72	285
1	CP068261.2	84.746	295	33	4	610	903	29623117	29623400	6.67e-72	285
1	CP068261.2	84.437	302	34	5	607	906	29705148	29705438	6.67e-72	285
1	CP068261.2	83.438	320	40	7	610	928	29774046	29773739	6.67e-72	285
1	CP068261.2	84.828	290	36	1	607	896	31389818	31390099	6.67e-72	285
1	CP068261.2	87.200	250	32	0	607	856	31859226	31859475	6.67e-72	285
1	CP068261.2	84.880	291	34	7	620	909	32796642	32796361	6.67e-72	285
1	CP068261.2	87.600	250	25	5	607	853	32828186	32827940	6.67e-72	285
1	CP068261.2	84.667	300	31	8	610	907	32880595	32880309	6.67e-72	285
1	CP068261.2	87.805	246	26	3	610	853	33077372	33077129	6.67e-72	285
1	CP068261.2	84.512	297	36	2	610	906	33486407	33486693	6.67e-72	285
1	CP068261.2	84.385	301	35	4	607	905	33665699	33665409	6.67e-72	285
1	CP068261.2	83.871	310	39	6	610	917	33789273	33788973	6.67e-72	285
1	CP068261.2	84.091	308	36	6	608	911	38747869	38747571	6.67e-72	285
1	CP068261.2	84.333	300	37	2	607	906	38803315	38803026	6.67e-72	285
1	CP068261.2	84.385	301	35	9	607	906	38942548	38942259	6.67e-72	285
1	CP068261.2	84.385	301	36	8	607	906	39024518	39024808	6.67e-72	285
1	CP068261.2	85.034	294	29	4	610	902	39325266	39324987	6.67e-72	285
1	CP068261.2	87.854	247	25	5	610	855	39359712	39359954	6.67e-72	285
1	CP068261.2	84.385	301	36	3	607	906	39389398	39389108	6.67e-72	285
1	CP068261.2	84.385	301	36	3	607	907	39686531	39686242	6.67e-72	285
1	CP068261.2	84.564	298	35	3	610	906	40219857	40220144	6.67e-72	285
1	CP068261.2	88.017	242	28	1	612	852	40324770	40325011	6.67e-72	285
1	CP068261.2	83.492	315	42	8	610	922	40795650	40795344	6.67e-72	285
1	CP068261.2	84.437	302	34	5	610	909	40892288	40891998	6.67e-72	285
1	CP068261.2	84.694	294	36	4	610	902	40912727	40912442	6.67e-72	285
1	CP068261.2	87.251	251	30	1	607	855	41221606	41221856	6.67e-72	285
1	CP068261.2	84.314	306	33	8	607	909	44312495	44312202	6.67e-72	285
1	CP068261.2	87.500	248	29	1	610	855	44434992	44434745	6.67e-72	285
1	CP068261.2	85.017	287	35	3	610	896	44900063	44899785	6.67e-72	285
1	CP068261.2	84.039	307	37	4	610	915	45385776	45386071	6.67e-72	285
1	CP068261.2	84.564	298	35	4	610	906	45632369	45632656	6.67e-72	285
1	CP068261.2	84.459	296	38	1	610	905	45787689	45787402	6.67e-72	285
1	CP068261.2	87.302	252	29	2	607	855	45808969	45808718	6.67e-72	285
1	CP068261.2	84.746	295	34	5	610	902	45949274	45948989	6.67e-72	285
1	CP068261.2	84.175	297	43	3	610	906	47894426	47894718	6.67e-72	285
1	CP068261.2	84.039	307	38	9	611	915	48897854	48897557	6.67e-72	285
1	CP068261.2	85.172	290	30	5	620	906	48983844	48983565	6.67e-72	285
1	CP068261.2	87.550	249	28	2	607	855	49687875	49688120	6.67e-72	285
1	CP068261.2	84.211	304	36	9	605	905	49760690	49760984	6.67e-72	285
1	CP068261.2	84.564	298	34	3	610	906	50142355	50142069	6.67e-72	285
1	CP068261.2	84.385	301	35	5	608	906	50682127	50681837	6.67e-72	285
1	CP068261.2	84.718	301	28	14	615	909	51567384	51567672	6.67e-72	285
1	CP068261.2	84.053	301	42	5	608	906	52325101	52325397	6.67e-72	285
1	CP068261.2	84.333	300	38	2	610	908	52502866	52503157	6.67e-72	285
1	CP068261.2	84.564	298	35	8	611	906	58209598	58209886	6.67e-72	285
1	CP068261.2	84.333	300	37	6	610	909	58606181	58605892	6.67e-72	285
1	CP068261.2	84.333	300	37	8	607	905	58817784	58817494	6.67e-72	285
1	CP068261.2	84.564	298	34	6	610	905	59370324	59370037	6.67e-72	285
1	CP068261.2	87.550	249	28	2	610	855	59575113	59575361	6.67e-72	285
1	CP068261.2	84.437	302	34	4	607	907	59678569	59678280	6.67e-72	285
1	CP068261.2	84.932	292	33	3	619	909	59971715	59971434	6.67e-72	285
1	CP068261.2	84.512	297	37	7	610	905	60619350	60619062	6.67e-72	285
1	CP068261.2	87.251	251	30	1	607	855	61129189	61129439	6.67e-72	285
1	CP068261.2	84.365	307	31	9	610	911	61458670	61458964	6.67e-72	285
1	CP068261.2	83.819	309	40	3	610	918	61597593	61597295	6.67e-72	285
1	CP068261.2	84.932	292	32	6	619	909	61685323	61685043	6.67e-72	285
1	CP068261.2	85.366	287	28	4	619	904	62778336	62778063	6.67e-72	285
1	CP068261.2	84.437	302	33	5	612	909	63309198	63308907	6.67e-72	285
1	CP068261.2	87.805	246	27	2	610	855	63600669	63600911	6.67e-72	285
1	CP068261.2	83.706	313	39	8	607	916	64319267	64319570	6.67e-72	285
1	CP068261.2	84.262	305	34	8	610	909	64990409	64990114	6.67e-72	285
1	CP068261.2	87.449	247	31	0	608	854	65473069	65473315	6.67e-72	285
1	CP068261.2	84.385	301	35	5	608	906	66274895	66275185	6.67e-72	285
1	CP068261.2	84.365	307	31	12	605	906	66306947	66307241	6.67e-72	285
1	CP068261.2	87.967	241	29	0	615	855	67223168	67223408	6.67e-72	285
1	CP068261.2	87.649	251	23	3	610	855	67428898	67429145	6.67e-72	285
1	CP068261.2	88.017	242	28	1	615	855	67444973	67445214	6.67e-72	285
1	CP068261.2	87.755	245	29	1	609	852	68405257	68405501	6.67e-72	285
1	CP068261.2	84.211	304	36	6	607	907	68739483	68739777	6.67e-72	285
1	CP068261.2	84.158	303	38	2	607	909	70274876	70274584	6.67e-72	285
1	CP068261.2	84.437	302	33	7	610	905	76119706	76119413	6.67e-72	285
1	CP068261.2	84.459	296	38	1	608	903	76225586	76225299	6.67e-72	285
1	CP068261.2	84.564	298	35	3	608	904	76245126	76245413	6.67e-72	285
1	CP068261.2	84.746	295	33	4	607	900	76994996	76994713	6.67e-72	285
1	CP068261.2	85.069	288	34	2	620	906	77500171	77500450	6.67e-72	285
1	CP068261.2	86.719	256	34	0	607	862	77973331	77973586	6.67e-72	285
1	CP068261.2	84.142	309	34	7	607	909	78482705	78482406	6.67e-72	285
1	CP068261.2	85.211	284	34	3	621	904	78540006	78540281	6.67e-72	285
1	CP068261.2	84.512	297	36	2	608	904	83292472	83292758	6.67e-72	285
1	CP068261.2	87.109	256	25	6	605	855	1110490	1110742	2.40e-71	283
1	CP068261.2	87.149	249	32	0	607	855	1498257	1498009	2.40e-71	283
1	CP068261.2	87.449	247	30	1	610	855	1758011	1758257	2.40e-71	283
1	CP068261.2	87.449	247	30	1	610	855	1833526	1833280	2.40e-71	283
1	CP068261.2	87.200	250	31	1	607	855	2147973	2148222	2.40e-71	283
1	CP068261.2	87.398	246	31	0	610	855	2193786	2194031	2.40e-71	283
1	CP068261.2	84.333	300	36	2	607	906	3063186	3063474	2.40e-71	283
1	CP068261.2	84.333	300	36	3	607	906	3572581	3572869	2.40e-71	283
1	CP068261.2	84.333	300	36	2	607	906	3675229	3675517	2.40e-71	283
1	CP068261.2	84.211	304	35	5	607	908	3822712	3823004	2.40e-71	283
1	CP068261.2	84.459	296	36	2	607	902	3879604	3879319	2.40e-71	283
1	CP068261.2	87.149	249	32	0	607	855	4030454	4030206	2.40e-71	283
1	CP068261.2	84.333	300	36	3	610	909	4124318	4124606	2.40e-71	283
1	CP068261.2	84.039	307	35	7	607	909	4501051	4500755	2.40e-71	283
1	CP068261.2	84.746	295	32	9	607	900	4625470	4625752	2.40e-71	283
1	CP068261.2	84.459	296	36	2	610	905	4627531	4627816	2.40e-71	283
1	CP068261.2	85.017	287	34	1	620	906	4802526	4802803	2.40e-71	283
1	CP068261.2	87.398	246	31	0	610	855	4959972	4960217	2.40e-71	283
1	CP068261.2	87.449	247	30	1	610	855	5108734	5108980	2.40e-71	283
1	CP068261.2	87.449	247	29	2	610	855	5137597	5137842	2.40e-71	283
1	CP068261.2	87.398	246	31	0	610	855	5228259	5228014	2.40e-71	283
1	CP068261.2	84.211	304	34	5	607	909	5328492	5328202	2.40e-71	283
1	CP068261.2	87.149	249	32	0	607	855	5415881	5415633	2.40e-71	283
1	CP068261.2	86.434	258	35	0	608	865	5677056	5676799	2.40e-71	283
1	CP068261.2	87.449	247	30	1	610	855	5896360	5896606	2.40e-71	283
1	CP068261.2	87.398	246	31	0	610	855	6177676	6177431	2.40e-71	283
1	CP068261.2	87.059	255	27	4	605	855	6275435	6275687	2.40e-71	283
1	CP068261.2	84.262	305	32	9	610	909	6415153	6415446	2.40e-71	283
1	CP068261.2	84.333	300	36	3	607	906	6863007	6862719	2.40e-71	283
1	CP068261.2	87.398	246	31	0	610	855	6875288	6875533	2.40e-71	283
1	CP068261.2	87.398	246	31	0	610	855	7098682	7098437	2.40e-71	283
1	CP068261.2	87.149	249	32	0	607	855	7657842	7658090	2.40e-71	283
1	CP068261.2	84.694	294	33	7	620	909	8404370	8404085	2.40e-71	283
1	CP068261.2	84.512	297	34	9	610	905	8554964	8555249	2.40e-71	283
1	CP068261.2	84.211	304	34	11	608	908	8905986	8906278	2.40e-71	283
1	CP068261.2	87.449	247	30	1	610	855	8970576	8970330	2.40e-71	283
1	CP068261.2	84.385	301	34	4	610	909	9379058	9378770	2.40e-71	283
1	CP068261.2	84.512	297	34	6	610	904	9426242	9426528	2.40e-71	283
1	CP068261.2	84.932	292	31	6	615	905	9721928	9721649	2.40e-71	283
1	CP068261.2	84.459	296	36	2	616	909	9752718	9752431	2.40e-71	283
1	CP068261.2	87.200	250	30	2	607	855	10326855	10326607	2.40e-71	283
1	CP068261.2	87.251	251	28	3	607	855	11869039	11869287	2.40e-71	283
1	CP068261.2	83.871	310	37	4	608	912	12297812	12297511	2.40e-71	283
1	CP068261.2	85.121	289	30	2	621	909	12784104	12784379	2.40e-71	283
1	CP068261.2	84.281	299	37	6	608	906	14391752	14392040	2.40e-71	283
1	CP068261.2	84.512	297	34	4	610	906	14579907	14579623	2.40e-71	283
1	CP068261.2	87.500	248	27	3	610	855	16527711	16527466	2.40e-71	283
1	CP068261.2	87.550	249	25	4	608	855	17317513	17317270	2.40e-71	283
1	CP068261.2	84.158	303	37	5	609	909	17488854	17488561	2.40e-71	283
1	CP068261.2	84.437	302	32	9	607	905	18040429	18040140	2.40e-71	283
1	CP068261.2	87.449	247	29	2	610	855	18283201	18283446	2.40e-71	283
1	CP068261.2	87.398	246	31	0	610	855	18734664	18734909	2.40e-71	283
1	CP068261.2	87.500	248	28	3	610	855	18814358	18814604	2.40e-71	283
1	CP068261.2	84.512	297	35	6	608	903	19565348	19565634	2.40e-71	283
1	CP068261.2	84.106	302	38	3	607	906	20256780	20257073	2.40e-71	283
1	CP068261.2	84.281	299	37	8	607	904	21041778	21041489	2.40e-71	283
1	CP068261.2	87.352	253	24	7	611	855	29862223	29862475	2.40e-71	283
1	CP068261.2	83.819	309	39	3	610	918	30182659	30182956	2.40e-71	283
1	CP068261.2	84.333	300	36	2	608	907	30327553	30327265	2.40e-71	283
1	CP068261.2	84.333	300	35	3	607	903	30353667	30353377	2.40e-71	283
1	CP068261.2	87.149	249	32	0	607	855	30580734	30580982	2.40e-71	283
1	CP068261.2	84.880	291	32	7	610	899	31045056	31045335	2.40e-71	283
1	CP068261.2	84.407	295	38	1	610	904	32008457	32008743	2.40e-71	283
1	CP068261.2	87.398	246	31	0	610	855	32309394	32309149	2.40e-71	283
1	CP068261.2	87.398	246	31	0	610	855	32525982	32525737	2.40e-71	283
1	CP068261.2	87.500	248	27	4	610	855	32585801	32585556	2.40e-71	283
1	CP068261.2	84.039	307	36	5	607	910	33445129	33445425	2.40e-71	283
1	CP068261.2	84.211	304	35	5	605	905	38275987	38276280	2.40e-71	283
1	CP068261.2	84.512	297	34	6	610	904	38344229	38344515	2.40e-71	283
1	CP068261.2	84.333	300	36	2	610	909	38482643	38482355	2.40e-71	283
1	CP068261.2	84.512	297	35	3	610	903	38490614	38490902	2.40e-71	283
1	CP068261.2	87.705	244	28	2	608	849	38492684	38492927	2.40e-71	283
1	CP068261.2	87.398	246	31	0	610	855	39558073	39557828	2.40e-71	283
1	CP068261.2	84.437	302	31	8	610	906	39790854	39791144	2.40e-71	283
1	CP068261.2	84.437	302	31	6	616	912	40778840	40778550	2.40e-71	283
1	CP068261.2	87.449	247	30	1	610	855	40913763	40914009	2.40e-71	283
1	CP068261.2	84.333	300	35	4	606	904	41331977	41331689	2.40e-71	283
1	CP068261.2	87.449	247	30	1	610	855	41473782	41473536	2.40e-71	283
1	CP068261.2	87.398	246	31	0	610	855	41547352	41547107	2.40e-71	283
1	CP068261.2	84.281	299	37	4	606	902	42583032	42583322	2.40e-71	283
1	CP068261.2	87.398	246	31	0	610	855	42709072	42709317	2.40e-71	283
1	CP068261.2	87.398	246	31	0	610	855	43149980	43149735	2.40e-71	283
1	CP068261.2	84.262	305	32	10	605	906	43203115	43203406	2.40e-71	283
1	CP068261.2	84.314	306	31	7	607	909	43207063	43207354	2.40e-71	283
1	CP068261.2	87.149	249	32	0	607	855	43396035	43396283	2.40e-71	283
1	CP068261.2	87.550	249	25	5	610	855	45193309	45193064	2.40e-71	283
1	CP068261.2	84.385	301	34	7	610	908	45427880	45428169	2.40e-71	283
1	CP068261.2	84.512	297	35	5	608	901	45817633	45817345	2.40e-71	283
1	CP068261.2	87.251	251	28	3	607	855	46056563	46056315	2.40e-71	283
1	CP068261.2	84.300	293	42	3	615	907	46396284	46395996	2.40e-71	283
1	CP068261.2	84.281	299	38	7	608	905	47038022	47038312	2.40e-71	283
1	CP068261.2	84.512	297	34	6	610	905	48633861	48633576	2.40e-71	283
1	NG_029635.1	88.158	304	33	3	607	907	26153	25850	3.88e-94	359
1	NG_029635.1	85.714	252	33	2	607	855	22741	22992	3.13e-65	263
1	NG_029635.1	85.778	225	28	3	621	844	8882	8661	6.81e-57	235
1	NG_029635.1	80.795	302	41	8	607	906	1549	1835	1.91e-52	220
1	NG_001337.2	88.158	304	33	3	607	907	165158	164855	3.88e-94	359
1	NG_001337.2	85.714	252	33	2	607	855	161746	161997	3.13e-65	263
1	NG_001337.2	83.577	274	41	3	583	855	130745	131015	1.88e-62	254
1	NG_001337.2	84.151	265	36	6	591	855	21332	21590	6.77e-62	252
1	NG_001337.2	85.778	225	28	3	621	844	147887	147666	6.81e-57	235
1	NG_001337.2	83.600	250	38	2	607	855	15538	15291	8.81e-56	231
1	NG_001337.2	80.952	294	44	3	615	906	19666	19949	5.31e-53	222
1	NG_001337.2	80.795	302	41	8	607	906	140554	140840	1.91e-52	220
1	NG_001337.2	82.353	204	30	4	610	810	59277	59077	5.42e-38	172
1	NG_001337.2	90.551	127	12	0	610	736	84571	84697	7.01e-37	169
1	NG_012103.1	88.119	303	34	2	608	909	22334	22033	3.88e-94	359
1	NG_012103.1	88.211	246	29	0	610	855	16425	16670	1.11e-74	294
1	NG_012103.1	84.746	295	35	3	615	909	72554	72270	1.85e-72	287
1	NG_012103.1	83.108	296	38	5	610	904	12724	12440	4.04e-64	259
1	NG_012103.1	85.366	246	35	1	610	855	53729	53973	1.88e-62	254
1	NG_012103.1	82.609	276	36	8	631	903	80927	80661	2.45e-56	233
1	NG_012103.1	80.192	313	49	4	608	918	32811	33112	5.31e-53	222
1	NG_012103.1	82.283	254	41	3	604	855	29651	29400	2.47e-51	217
1	NG_012103.1	79.443	287	38	9	633	919	20732	20997	2.50e-41	183
1	NG_012103.1	86.719	128	13	2	611	736	160	35	5.50e-28	139
1	AF029308.1	88.158	304	33	3	607	907	165603	165300	3.88e-94	359
1	AF029308.1	83.278	299	40	4	607	905	213888	213600	2.42e-66	267
1	AF029308.1	85.714	252	33	2	607	855	162191	162442	3.13e-65	263
1	AF029308.1	83.577	274	41	3	583	855	131133	131403	1.88e-62	254
1	AF029308.1	84.151	265	36	6	591	855	21344	21602	6.77e-62	252
1	AF029308.1	84.274	248	39	0	608	855	202107	201860	4.07e-59	243
1	AF029308.1	84.000	250	37	2	607	855	15535	15288	1.89e-57	237
1	AF029308.1	85.778	225	28	3	621	844	148336	148115	6.81e-57	235
1	AF029308.1	82.784	273	29	10	636	902	215841	215581	1.14e-54	228
1	AF029308.1	80.952	294	44	3	615	906	19665	19948	5.31e-53	222
1	AF029308.1	80.667	300	42	7	607	905	140983	141267	6.86e-52	219
1	AF029308.1	80.321	249	46	3	608	855	209436	209682	6.96e-42	185
1	AF029308.1	82.353	204	30	4	610	810	59322	59122	5.42e-38	172
1	AF029308.1	90.551	127	12	0	610	736	84618	84744	7.01e-37	169
1	AF029308.1	80.000	205	25	2	658	855	195749	195554	1.98e-27	137
1	AF029308.1	88.000	100	12	0	607	706	207289	207190	7.16e-22	119
1	AF029308.1	80.952	126	21	3	608	731	199893	200017	3.35e-15	97.1
1	AF029308.1	78.767	146	26	2	1054	1194	210050	209905	4.34e-14	93.5
1	AL356489.14	88.158	304	33	3	607	907	116558	116255	3.88e-94	359
1	AL356489.14	85.714	252	33	2	607	855	113146	113397	3.13e-65	263
1	AL356489.14	83.577	274	41	3	583	855	82145	82415	1.88e-62	254
1	AL356489.14	85.778	225	28	3	621	844	99287	99066	6.81e-57	235
1	AL356489.14	80.795	302	41	8	607	906	91954	92240	1.91e-52	220
1	AL356489.14	82.353	204	30	4	610	810	10677	10477	5.42e-38	172
1	AL356489.14	90.551	127	12	0	610	736	35971	36097	7.01e-37	169
1	AL360182.15	88.119	303	34	2	608	909	44523	44222	3.88e-94	359
1	AL360182.15	88.211	246	29	0	610	855	38614	38859	1.11e-74	294
1	AL360182.15	84.746	295	35	3	615	909	94743	94459	1.85e-72	287
1	AL360182.15	83.108	296	38	5	610	904	34913	34629	4.04e-64	259
1	AL360182.15	85.366	246	35	1	610	855	75918	76162	1.88e-62	254
1	AL360182.15	82.609	276	36	8	631	903	103116	102850	2.45e-56	233
1	AL360182.15	81.081	296	44	3	611	904	22349	22064	4.10e-54	226
1	AL360182.15	80.192	313	49	4	608	918	55000	55301	5.31e-53	222
1	AL360182.15	82.283	254	41	3	604	855	51840	51589	2.47e-51	217
1	AL360182.15	80.602	299	42	4	610	904	128734	128448	2.47e-51	217
1	AL360182.15	82.479	234	26	10	674	904	144091	143870	1.50e-43	191
1	AL360182.15	79.443	287	38	9	633	919	42921	43186	2.50e-41	183
1	AC073415.6	88.667	300	26	1	610	909	177888	177597	3.88e-94	359
1	AC073415.6	89.431	246	26	0	610	855	17310	17065	1.10e-79	311
1	AC073415.6	85.953	299	32	4	606	904	24751	25039	1.10e-79	311
1	AC073415.6	85.430	302	34	3	610	909	111564	111271	5.12e-78	305
1	AC073415.6	87.550	249	31	0	607	855	174189	174437	5.16e-73	289
1	AC073415.6	83.557	298	39	8	610	905	167710	167421	1.87e-67	270
1	AC073415.6	82.781	302	38	9	607	905	11921	12211	1.45e-63	257
1	AC073415.6	85.317	252	32	2	607	855	121571	121820	5.23e-63	255
1	AC073415.6	85.366	246	36	0	610	855	148140	147895	5.23e-63	255
1	AC073415.6	82.392	301	39	8	610	908	133698	133410	2.43e-61	250
1	AC073415.6	85.081	248	33	3	608	855	139827	140070	2.43e-61	250
1	AC073415.6	85.020	247	35	2	610	855	159565	159320	2.43e-61	250
1	AC073415.6	82.392	301	37	3	610	904	4489	4779	8.75e-61	248
1	AC073415.6	84.375	256	30	7	605	855	182726	182976	4.07e-59	243
1	AC073415.6	81.879	298	43	3	610	906	129098	129385	1.46e-58	241
1	AC073415.6	82.000	300	38	6	610	904	150622	150334	1.46e-58	241
1	AC073415.6	84.000	250	39	1	607	855	105439	105688	5.27e-58	239
1	AC073415.6	85.714	224	31	1	607	830	45058	44836	6.81e-57	235
1	AC073415.6	83.936	249	34	4	610	855	90062	89817	2.45e-56	233
1	AC073415.6	81.481	297	43	3	610	906	180646	180930	2.45e-56	233
1	AC073415.6	81.188	303	44	6	609	909	15054	15345	8.81e-56	231
1	AC073415.6	82.996	247	39	2	607	852	108911	109155	1.91e-52	220
1	AC073415.6	79.866	298	47	7	610	905	74147	74433	5.34e-48	206
1	AC073415.6	82.000	250	34	6	607	855	18429	18668	6.91e-47	202
1	AC073415.6	91.667	144	12	0	607	750	27769	27912	2.49e-46	200
1	AC073415.6	81.780	236	35	5	620	855	4054	4281	1.50e-43	191
1	AC073415.6	83.981	206	24	1	704	909	53653	53457	5.38e-43	189
1	AC073415.6	78.344	314	44	8	610	911	64626	64325	9.00e-41	182
1	AC073415.6	77.850	307	57	10	607	909	206655	206356	3.24e-40	180
1	AC073415.6	79.693	261	32	2	615	855	187386	187645	7.01e-37	169
1	AC073415.6	84.337	166	19	4	619	780	41621	41783	5.46e-33	156
1	AC073415.6	83.333	180	18	6	610	780	109207	109383	5.46e-33	156
1	AC073415.6	76.753	271	55	8	607	873	6425	6691	1.18e-29	145
1	AP023479.1	88.215	297	35	0	610	906	4465746	4466042	5.01e-93	355
1	AP023479.1	88.158	304	24	5	607	906	6418589	6418884	6.48e-92	351
1	AP023479.1	88.040	301	22	11	610	906	17113811	17114101	1.09e-89	344
1	AP023479.1	91.498	247	20	1	610	855	8251271	8251025	5.05e-88	339
1	AP023479.1	87.205	297	30	2	607	903	8548039	8547751	8.45e-86	331
1	AP023479.1	87.043	301	30	3	610	909	10328072	10327780	8.45e-86	331
1	AP023479.1	86.842	304	30	2	605	906	37578130	37578425	8.45e-86	331
1	AP023479.1	85.285	333	36	5	584	916	50683950	50684269	8.45e-86	331
1	AP023479.1	87.031	293	36	2	610	902	9454750	9454460	3.04e-85	329
1	AP023479.1	86.799	303	30	4	607	909	46793656	46793364	3.04e-85	329
1	AP023479.1	90.361	249	24	0	607	855	3855813	3856061	1.09e-84	327
1	AP023479.1	90.650	246	23	0	610	855	10770095	10770340	1.09e-84	327
1	AP023479.1	90.650	246	23	0	610	855	36199328	36199083	1.09e-84	327
1	AP023479.1	90.361	249	24	0	607	855	42691070	42691318	1.09e-84	327
1	AP023479.1	86.711	301	31	7	607	906	17548510	17548802	3.93e-84	326
1	AP023479.1	86.513	304	32	2	606	909	35752207	35751913	3.93e-84	326
1	AP023479.1	86.913	298	29	5	610	907	42103412	42103699	3.93e-84	326
1	AP023479.1	90.650	246	21	1	610	855	48485414	48485657	3.93e-84	326
1	AP023479.1	86.799	303	26	9	610	911	54240259	54239970	3.93e-84	326
1	AP023479.1	86.513	304	29	4	610	909	56652158	56651863	1.41e-83	324
1	AP023479.1	90.244	246	24	0	610	855	7745891	7746136	5.08e-83	322
1	AP023479.1	90.244	246	24	0	610	855	8507259	8507014	5.08e-83	322
1	AP023479.1	86.424	302	32	2	608	909	23166973	23167265	5.08e-83	322
1	AP023479.1	90.244	246	24	0	610	855	36481624	36481379	5.08e-83	322
1	AP023479.1	89.960	249	25	0	607	855	37215230	37215478	5.08e-83	322
1	AP023479.1	86.869	297	28	7	610	906	45866573	45866288	5.08e-83	322
1	AP023479.1	86.622	299	31	3	608	905	55176244	55176534	5.08e-83	322
1	AP023479.1	89.960	249	23	1	607	855	22266154	22266400	1.83e-82	320
1	AP023479.1	86.047	301	39	3	610	910	38584036	38583739	1.83e-82	320
1	AP023479.1	89.960	249	24	1	608	855	39154143	39153895	1.83e-82	320
1	AP023479.1	86.942	291	30	1	619	909	48616445	48616163	1.83e-82	320
1	AP023479.1	89.723	253	22	3	605	855	49179941	49180191	1.83e-82	320
1	AP023479.1	86.379	301	31	4	608	906	55003604	55003312	1.83e-82	320
1	AP023479.1	86.379	301	30	6	612	909	1563692	1563984	6.58e-82	318
1	AP023479.1	86.139	303	33	6	607	909	17043663	17043956	6.58e-82	318
1	AP023479.1	86.424	302	28	6	608	906	35070870	35070579	6.58e-82	318
1	AP023479.1	86.000	300	38	4	610	906	38126750	38127048	6.58e-82	318
1	AP023479.1	85.443	316	34	6	607	918	47823709	47824016	6.58e-82	318
1	AP023479.1	86.689	293	31	1	610	902	49770317	49770033	6.58e-82	318
1	AP023479.1	90.123	243	24	0	607	849	3779953	3779711	2.37e-81	316
1	AP023479.1	89.837	246	25	0	610	855	7839110	7838865	2.37e-81	316
1	AP023479.1	86.139	303	30	4	608	909	8156651	8156360	2.37e-81	316
1	AP023479.1	86.139	303	31	3	608	910	8322690	8322981	2.37e-81	316
1	AP023479.1	89.879	247	24	1	609	855	13850055	13849810	2.37e-81	316
1	AP023479.1	89.558	249	26	0	607	855	14913008	14913256	2.37e-81	316
1	AP023479.1	86.139	303	31	9	610	909	18159842	18159548	2.37e-81	316
1	AP023479.1	89.600	250	24	2	607	855	38114942	38115190	2.37e-81	316
1	AP023479.1	86.184	304	29	10	610	909	39204646	39204940	2.37e-81	316
1	AP023479.1	86.139	303	30	7	608	906	39444992	39445286	2.37e-81	316
1	AP023479.1	85.531	311	35	3	610	920	48714125	48713825	2.37e-81	316
1	AP023479.1	86.288	299	31	3	610	906	48779742	48779452	2.37e-81	316
1	AP023479.1	86.333	300	30	5	610	906	51375473	51375764	2.37e-81	316
1	AP023479.1	85.855	304	34	2	607	910	1600821	1600527	8.51e-81	315
1	AP023479.1	86.242	298	31	2	610	906	8203277	8203565	8.51e-81	315
1	AP023479.1	85.948	306	29	10	607	909	13455818	13455524	8.51e-81	315
1	AP023479.1	86.047	301	32	4	607	906	13713311	13713602	8.51e-81	315
1	AP023479.1	89.600	250	23	2	607	855	18099013	18099260	8.51e-81	315
1	AP023479.1	89.558	249	25	1	608	855	38421255	38421503	8.51e-81	315
1	AP023479.1	86.093	302	30	5	607	906	38781999	38782290	8.51e-81	315
1	AP023479.1	85.577	312	31	6	610	918	39095607	39095307	8.51e-81	315
1	AP023479.1	85.902	305	32	9	607	908	45823662	45823366	8.51e-81	315
1	AP023479.1	85.714	308	33	5	610	916	49599899	49600196	8.51e-81	315
1	AP023479.1	85.621	306	34	3	608	912	273351	273055	3.06e-80	313
1	AP023479.1	86.195	297	32	1	610	906	8188457	8188744	3.06e-80	313
1	AP023479.1	90.638	235	22	0	611	845	14881588	14881354	3.06e-80	313
1	AP023479.1	87.018	285	27	2	619	903	23636746	23636472	3.06e-80	313
1	AP023479.1	86.047	301	30	4	607	906	43649523	43649234	3.06e-80	313
1	AP023479.1	85.855	304	32	3	605	906	48984815	48985109	3.06e-80	313
1	AP023479.1	85.762	302	35	1	608	909	50202634	50202341	3.06e-80	313
1	AP023479.1	89.474	247	24	2	610	855	3670648	3670403	1.10e-79	311
1	AP023479.1	89.431	246	26	0	610	855	7172194	7172439	1.10e-79	311
1	AP023479.1	86.149	296	32	2	611	906	7864003	7863717	1.10e-79	311
1	AP023479.1	86.102	295	33	1	610	904	8034524	8034810	1.10e-79	311
1	AP023479.1	89.157	249	27	0	607	855	10352075	10351827	1.10e-79	311
1	AP023479.1	84.783	322	36	6	608	926	11183992	11183681	1.10e-79	311
1	AP023479.1	86.000	300	31	2	607	906	14367222	14367510	1.10e-79	311
1	AP023479.1	85.574	305	34	2	607	909	17395191	17394895	1.10e-79	311
1	AP023479.1	85.714	308	29	11	608	909	19087821	19087523	1.10e-79	311
1	AP023479.1	85.809	303	31	9	607	906	19149414	19149707	1.10e-79	311
1	AP023479.1	86.047	301	29	6	610	909	30692897	30692609	1.10e-79	311
1	AP023479.1	86.348	293	30	8	619	909	31432280	31431996	1.10e-79	311
1	AP023479.1	85.906	298	34	1	609	906	33184324	33184613	1.10e-79	311
1	AP023479.1	85.906	298	34	2	607	904	35442121	35441832	1.10e-79	311
1	AP023479.1	85.953	299	32	6	608	905	40890092	40890381	1.10e-79	311
1	AP023479.1	85.668	307	30	7	606	908	48950515	48950811	1.10e-79	311
1	AP023479.1	89.431	246	26	0	609	854	49215444	49215199	1.10e-79	311
1	AP023479.1	86.301	292	32	3	615	906	50815429	50815712	1.10e-79	311
1	AP023479.1	85.762	302	33	8	610	909	58265615	58265322	1.10e-79	311
1	AP023479.1	85.902	305	28	6	607	909	58928986	58928695	1.10e-79	311
1	AP023479.1	86.149	296	29	6	615	907	558684	558970	3.96e-79	309
1	AP023479.1	85.714	301	34	7	610	909	10241145	10241437	3.96e-79	309
1	AP023479.1	85.953	299	31	8	610	906	13323265	13323554	3.96e-79	309
1	AP023479.1	85.430	302	38	3	610	909	14534906	14534609	3.96e-79	309
1	AP023479.1	86.505	289	30	2	620	907	14910651	14910371	3.96e-79	309
1	AP023479.1	85.256	312	32	11	610	918	16676071	16676371	3.96e-79	309
1	AP023479.1	85.390	308	33	9	607	912	34689742	34689445	3.96e-79	309
1	AP023479.1	85.574	305	32	8	608	909	35151378	35151083	3.96e-79	309
1	AP023479.1	89.113	248	27	0	608	855	38551012	38551259	3.96e-79	309
1	AP023479.1	85.390	308	33	4	610	915	39999233	39998936	3.96e-79	309
1	AP023479.1	85.526	304	34	3	604	906	45588638	45588344	3.96e-79	309
1	AP023479.1	89.431	246	25	1	610	855	46626408	46626652	3.96e-79	309
1	AP023479.1	85.953	299	30	4	610	907	46653909	46653622	3.96e-79	309
1	AP023479.1	85.859	297	34	1	607	903	47181379	47181091	3.96e-79	309
1	AP023479.1	86.000	300	28	4	608	907	49809205	49809490	3.96e-79	309
1	AP023479.1	89.627	241	25	0	615	855	107541	107301	1.42e-78	307
1	AP023479.1	85.667	300	34	2	610	909	2601137	2601427	1.42e-78	307
1	AP023479.1	85.809	303	27	6	608	906	8012007	8012297	1.42e-78	307
1	AP023479.1	86.713	286	27	9	622	906	9668080	9667805	1.42e-78	307
1	AP023479.1	85.526	304	33	7	607	908	11230424	11230130	1.42e-78	307
1	AP023479.1	84.936	312	37	2	610	919	17966974	17966671	1.42e-78	307
1	AP023479.1	89.627	241	25	0	615	855	29450245	29450005	1.42e-78	307
1	AP023479.1	85.667	300	33	3	611	909	29736924	29736634	1.42e-78	307
1	AP023479.1	89.344	244	26	0	608	851	34333165	34332922	1.42e-78	307
1	AP023479.1	85.667	300	34	3	608	906	37053795	37054086	1.42e-78	307
1	AP023479.1	85.714	301	32	3	610	909	40757252	40756962	1.42e-78	307
1	AP023479.1	89.388	245	24	2	610	853	42400586	42400343	1.42e-78	307
1	AP023479.1	85.099	302	43	2	610	910	46914942	46914642	1.42e-78	307
1	AP023479.1	85.714	301	32	3	606	906	50181320	50181609	1.42e-78	307
1	AP023479.1	85.762	302	29	7	610	909	54932392	54932103	1.42e-78	307
1	AP023479.1	85.859	297	30	8	610	904	2248351	2248065	5.12e-78	305
1	AP023479.1	89.024	246	27	0	610	855	2367750	2367505	5.12e-78	305
1	AP023479.1	85.667	300	32	3	610	909	4194569	4194281	5.12e-78	305
1	AP023479.1	89.024	246	27	0	610	855	4699925	4699680	5.12e-78	305
1	AP023479.1	88.889	252	23	2	607	855	4755783	4755534	5.12e-78	305
1	AP023479.1	89.024	246	27	0	610	855	6852747	6852992	5.12e-78	305
1	AP023479.1	85.811	296	32	8	610	903	8944738	8944451	5.12e-78	305
1	AP023479.1	85.619	299	33	6	607	905	9083567	9083279	5.12e-78	305
1	AP023479.1	85.763	295	34	1	607	901	9086174	9086460	5.12e-78	305
1	AP023479.1	88.800	250	26	2	607	855	9723475	9723227	5.12e-78	305
1	AP023479.1	88.627	255	23	5	605	855	9753105	9753357	5.12e-78	305
1	AP023479.1	85.294	306	33	6	607	909	12707949	12707653	5.12e-78	305
1	AP023479.1	85.065	308	37	2	607	913	12970591	12970890	5.12e-78	305
1	AP023479.1	89.024	246	27	0	610	855	13495712	13495467	5.12e-78	305
1	AP023479.1	89.916	238	23	1	619	855	13532347	13532110	5.12e-78	305
1	AP023479.1	88.755	249	28	0	607	855	16937506	16937258	5.12e-78	305
1	AP023479.1	88.755	249	28	0	607	855	17411584	17411832	5.12e-78	305
1	AP023479.1	85.382	301	36	3	606	906	29061937	29061645	5.12e-78	305
1	AP023479.1	85.382	301	36	3	607	907	29837180	29836888	5.12e-78	305
1	AP023479.1	85.256	312	29	14	597	904	36986768	36987066	5.12e-78	305
1	AP023479.1	89.024	246	27	0	610	855	40642833	40642588	5.12e-78	305
1	AP023479.1	85.479	303	32	4	610	910	41949382	41949674	5.12e-78	305
1	AP023479.1	88.538	253	27	2	605	855	44928919	44929171	5.12e-78	305
1	AP023479.1	89.024	246	27	0	610	855	45174732	45174487	5.12e-78	305
1	AP023479.1	89.200	250	19	6	610	855	46461699	46461454	5.12e-78	305
1	AP023479.1	89.627	241	23	1	615	855	46924480	46924718	5.12e-78	305
1	AP023479.1	85.526	304	31	5	606	909	48552083	48551793	5.12e-78	305
1	AP023479.1	89.069	247	26	1	610	855	48856138	48855892	5.12e-78	305
1	AP023479.1	88.800	250	27	1	607	855	49146511	49146760	5.12e-78	305
1	AP023479.1	85.619	299	34	2	610	907	54072191	54071901	5.12e-78	305
1	AP023479.1	85.430	302	34	4	610	909	54286694	54286401	5.12e-78	305
1	AP023479.1	89.024	246	27	0	610	855	55835497	55835742	5.12e-78	305
1	AP023479.1	85.570	298	33	2	610	906	1850527	1850815	1.84e-77	303
1	AP023479.1	85.333	300	36	1	608	907	3595229	3594938	1.84e-77	303
1	AP023479.1	89.024	246	26	1	611	855	4133376	4133131	1.84e-77	303
1	AP023479.1	88.710	248	28	0	608	855	7863707	7863460	1.84e-77	303
1	AP023479.1	85.149	303	37	1	607	909	8914362	8914068	1.84e-77	303
1	AP023479.1	88.710	248	28	0	608	855	13592632	13592879	1.84e-77	303
1	AP023479.1	85.526	304	28	11	607	906	13783818	13784109	1.84e-77	303
1	AP023479.1	89.024	246	25	1	610	855	14825101	14825344	1.84e-77	303
1	AP023479.1	85.619	299	31	9	610	906	15281695	15281983	1.84e-77	303
1	AP023479.1	87.786	262	29	3	610	870	16562201	16561942	1.84e-77	303
1	AP023479.1	85.619	299	31	5	610	906	17039935	17040223	1.84e-77	303
1	AP023479.1	85.522	297	35	2	610	906	17678853	17679141	1.84e-77	303
1	AP023479.1	84.868	304	43	1	610	910	18253381	18253078	1.84e-77	303
1	AP023479.1	85.246	305	33	4	607	910	21964653	21964946	1.84e-77	303
1	AP023479.1	85.621	306	25	16	610	910	22857193	22857484	1.84e-77	303
1	AP023479.1	88.710	248	28	0	608	855	23576755	23577002	1.84e-77	303
1	AP023479.1	88.538	253	26	2	605	855	29648971	29649222	1.84e-77	303
1	AP023479.1	88.755	249	27	1	611	859	30253691	30253938	1.84e-77	303
1	AP023479.1	85.430	302	33	8	610	909	32815025	32814733	1.84e-77	303
1	AP023479.1	85.619	299	31	6	608	906	33119541	33119255	1.84e-77	303
1	AP023479.1	85.570	298	33	6	607	903	33208583	33208871	1.84e-77	303
1	AP023479.1	88.710	248	28	0	608	855	36091893	36092140	1.84e-77	303
1	AP023479.1	85.430	302	33	4	610	909	36276763	36276471	1.84e-77	303
1	AP023479.1	88.755	249	26	1	607	855	36592349	36592595	1.84e-77	303
1	AP023479.1	85.859	297	29	5	610	904	39310054	39309769	1.84e-77	303
1	AP023479.1	85.619	299	32	3	610	906	40683699	40683410	1.84e-77	303
1	AP023479.1	84.810	316	33	6	596	906	42543984	42543679	1.84e-77	303
1	AP023479.1	88.755	249	27	1	607	855	43619421	43619174	1.84e-77	303
1	AP023479.1	85.763	295	33	2	608	902	48343424	48343709	1.84e-77	303
1	AP023479.1	85.570	298	34	2	610	906	50020268	50019979	1.84e-77	303
1	AP023479.1	86.007	293	30	6	615	906	50657674	50657956	1.84e-77	303
1	AP023479.1	88.710	248	28	0	608	855	50722125	50721878	1.84e-77	303
1	AP023479.1	87.361	269	29	4	605	869	50750120	50750387	1.84e-77	303
1	AP023479.1	85.570	298	33	4	610	906	56452010	56452298	1.84e-77	303
1	AP023479.1	85.197	304	35	8	610	911	56932043	56931748	1.84e-77	303
1	AP023479.1	84.887	311	36	8	607	915	57786254	57785953	1.84e-77	303
1	AP023479.1	88.934	244	27	0	610	853	2843737	2843980	6.62e-77	302
1	AP023479.1	89.212	241	26	0	615	855	4196481	4196721	6.62e-77	302
1	AP023479.1	85.714	294	32	2	608	899	4708521	4708806	6.62e-77	302
1	AP023479.1	85.619	299	29	9	607	904	7561546	7561831	6.62e-77	302
1	AP023479.1	85.333	300	35	7	607	905	7848309	7848600	6.62e-77	302
1	AP023479.1	88.980	245	26	1	611	855	10089990	10090233	6.62e-77	302
1	AP023479.1	84.984	313	30	10	610	916	11452407	11452106	6.62e-77	302
1	AP023479.1	88.755	249	24	4	607	853	12786943	12786697	6.62e-77	302
1	AP023479.1	85.911	291	31	4	610	899	13691518	13691237	6.62e-77	302
1	AP023479.1	86.063	287	32	1	610	896	17158268	17157990	6.62e-77	302
1	AP023479.1	85.065	308	32	9	608	911	17383304	17383601	6.62e-77	302
1	AP023479.1	88.710	248	26	1	610	855	19574175	19574422	6.62e-77	302
1	AP023479.1	85.430	302	30	6	610	909	37971175	37971464	6.62e-77	302
1	AP023479.1	85.382	301	33	5	607	906	38026834	38027124	6.62e-77	302
1	AP023479.1	84.839	310	35	4	608	915	39220751	39220452	6.62e-77	302
1	AP023479.1	85.333	300	35	2	607	906	39639136	39639426	6.62e-77	302
1	AP023479.1	85.714	294	32	5	615	906	41393877	41393592	6.62e-77	302
1	AP023479.1	89.212	241	26	0	615	855	47124467	47124227	6.62e-77	302
1	AP023479.1	85.149	303	35	8	607	909	51391524	51391232	6.62e-77	302
1	AP023479.1	85.149	303	35	5	608	909	54081372	54081665	6.62e-77	302
1	AP023479.1	85.714	294	32	2	607	900	57252139	57252422	6.62e-77	302
1	AP023479.1	85.666	293	34	2	607	899	57559917	57560201	6.62e-77	302
1	AP023479.1	85.522	297	33	6	611	906	58396843	58397130	6.62e-77	302
1	AP023479.1	85.430	302	31	8	607	906	58422627	58422917	6.62e-77	302
1	AP023479.1	88.755	249	25	2	607	855	58535834	58535589	6.62e-77	302
1	AP023479.1	85.099	302	35	2	608	909	3207306	3207015	2.38e-76	300
1	AP023479.1	88.353	249	29	0	607	855	4163500	4163748	2.38e-76	300
1	AP023479.1	85.473	296	33	2	607	902	4189330	4189615	2.38e-76	300
1	AP023479.1	88.492	252	24	2	607	855	5685507	5685258	2.38e-76	300
1	AP023479.1	88.353	249	29	0	607	855	6196918	6197166	2.38e-76	300
1	AP023479.1	88.618	246	28	0	610	855	6379706	6379951	2.38e-76	300
1	AP023479.1	88.353	249	29	0	607	855	6582055	6582303	2.38e-76	300
1	AP023479.1	88.400	250	27	2	607	855	6878148	6877900	2.38e-76	300
1	AP023479.1	85.050	301	38	6	607	906	8448177	8448471	2.38e-76	300
1	AP023479.1	84.516	310	41	3	610	918	9782383	9782080	2.38e-76	300
1	AP023479.1	88.353	249	29	0	607	855	13473655	13473903	2.38e-76	300
1	AP023479.1	88.353	249	29	0	607	855	13610373	13610621	2.38e-76	300
1	AP023479.1	85.284	299	35	3	607	904	14018983	14019273	2.38e-76	300
1	AP023479.1	88.710	248	25	3	609	855	14130987	14130742	2.38e-76	300
1	AP023479.1	88.618	246	28	0	610	855	14961614	14961369	2.38e-76	300
1	AP023479.1	88.353	249	29	0	607	855	15757755	15758003	2.38e-76	300
1	AP023479.1	85.570	298	30	10	607	901	16382088	16382375	2.38e-76	300
1	AP023479.1	85.284	299	35	2	608	906	17330941	17330652	2.38e-76	300
1	AP023479.1	88.353	249	29	0	607	855	19203309	19203061	2.38e-76	300
1	AP023479.1	85.099	302	35	7	607	906	29936311	29936604	2.38e-76	300
1	AP023479.1	88.710	248	25	2	608	854	31773130	31772885	2.38e-76	300
1	AP023479.1	84.112	321	39	4	588	904	32759830	32760142	2.38e-76	300
1	AP023479.1	88.618	246	28	0	610	855	34657629	34657874	2.38e-76	300
1	AP023479.1	88.353	249	29	0	607	855	35165148	35164900	2.38e-76	300
1	AP023479.1	88.710	248	24	3	610	855	35385540	35385295	2.38e-76	300
1	AP023479.1	88.618	246	28	0	610	855	36264696	36264451	2.38e-76	300
1	AP023479.1	85.113	309	28	14	605	906	37607213	37607510	2.38e-76	300
1	AP023479.1	85.099	302	35	3	610	909	38407449	38407156	2.38e-76	300
1	AP023479.1	88.664	247	27	1	610	855	39091301	39091055	2.38e-76	300
1	AP023479.1	87.843	255	31	0	608	862	39917436	39917690	2.38e-76	300
1	AP023479.1	85.666	293	32	2	608	900	42007362	42007644	2.38e-76	300
1	AP023479.1	88.618	246	28	0	610	855	42574253	42574498	2.38e-76	300
1	AP023479.1	88.755	249	22	5	610	855	44916124	44915879	2.38e-76	300
1	AP023479.1	88.400	250	28	1	607	855	47040610	47040859	2.38e-76	300
1	AP023479.1	85.862	290	31	2	610	899	47174426	47174705	2.38e-76	300
1	AP023479.1	85.333	300	33	2	610	909	48716637	48716349	2.38e-76	300
1	AP023479.1	85.099	302	35	5	607	908	49148070	49147779	2.38e-76	300
1	AP023479.1	84.967	306	34	5	605	906	49985680	49985977	2.38e-76	300
1	AP023479.1	88.710	248	25	2	602	846	52704246	52704493	2.38e-76	300
1	AP023479.1	85.424	295	35	1	612	906	54453449	54453735	2.38e-76	300
1	AP023479.1	89.451	237	25	0	619	855	55522364	55522128	2.38e-76	300
1	AP023479.1	85.522	297	31	6	609	902	55795280	55795567	2.38e-76	300
1	AP023479.1	88.664	247	27	1	610	855	56224221	56224467	2.38e-76	300
1	AP023479.1	85.099	302	35	3	610	909	58068979	58069272	2.38e-76	300
1	AP023479.1	85.522	297	31	4	615	909	58684027	58683741	2.38e-76	300
1	AP023479.1	88.934	244	24	2	615	855	1440359	1440116	8.57e-76	298
1	AP023479.1	85.185	297	36	2	607	903	5682160	5681872	8.57e-76	298
1	AP023479.1	84.918	305	35	4	607	909	6145710	6146005	8.57e-76	298
1	AP023479.1	86.063	287	28	7	615	899	7257736	7258012	8.57e-76	298
1	AP023479.1	88.306	248	29	0	608	855	7713772	7713525	8.57e-76	298
1	AP023479.1	86.014	286	30	2	621	906	8455034	8455309	8.57e-76	298
1	AP023479.1	85.000	300	37	6	607	903	8884114	8884408	8.57e-76	298
1	AP023479.1	85.050	301	36	3	610	909	9005428	9005136	8.57e-76	298
1	AP023479.1	88.618	246	27	1	610	855	9742420	9742176	8.57e-76	298
1	AP023479.1	88.400	250	25	3	608	855	11012106	11012353	8.57e-76	298
1	AP023479.1	88.664	247	24	3	610	855	11558013	11558256	8.57e-76	298
1	AP023479.1	85.522	297	29	6	607	901	11598682	11598398	8.57e-76	298
1	AP023479.1	85.714	294	28	6	621	910	12306116	12305833	8.57e-76	298
1	AP023479.1	85.000	300	37	2	610	909	13596225	13595934	8.57e-76	298
1	AP023479.1	85.764	288	33	4	620	906	14325439	14325719	8.57e-76	298
1	AP023479.1	85.050	301	35	6	610	909	14486409	14486118	8.57e-76	298
1	AP023479.1	84.395	314	37	4	595	904	15515856	15516161	8.57e-76	298
1	AP023479.1	85.333	300	31	7	610	905	15916107	15916397	8.57e-76	298
1	AP023479.1	89.744	234	22	1	622	855	16759720	16759489	8.57e-76	298
1	AP023479.1	88.306	248	29	0	608	855	17024257	17024010	8.57e-76	298
1	AP023479.1	88.306	248	29	0	608	855	18219486	18219239	8.57e-76	298
1	AP023479.1	85.333	300	31	5	610	906	19184995	19185284	8.57e-76	298
1	AP023479.1	84.967	306	33	9	608	909	21602350	21602054	8.57e-76	298
1	AP023479.1	85.185	297	37	5	610	906	23427783	23428072	8.57e-76	298
1	AP023479.1	87.308	260	33	0	607	866	29213959	29214218	8.57e-76	298
1	AP023479.1	85.099	302	34	3	610	910	30351940	30351649	8.57e-76	298
1	AP023479.1	85.050	301	35	3	610	909	32839643	32839352	8.57e-76	298
1	AP023479.1	88.353	249	27	1	607	855	36155823	36156069	8.57e-76	298
1	AP023479.1	88.353	249	27	1	607	855	37732044	37732290	8.57e-76	298
1	AP023479.1	85.284	299	32	10	611	906	37828661	37828950	8.57e-76	298
1	AP023479.1	88.571	245	28	0	610	854	38136997	38137241	8.57e-76	298
1	AP023479.1	88.618	246	27	1	610	855	38194004	38194248	8.57e-76	298
1	AP023479.1	88.306	248	29	0	608	855	38482864	38483111	8.57e-76	298
1	AP023479.1	89.167	240	25	1	608	847	39085956	39086194	8.57e-76	298
1	AP023479.1	84.967	306	32	5	605	906	39198749	39199044	8.57e-76	298
1	AP023479.1	87.170	265	31	3	607	870	40386490	40386228	8.57e-76	298
1	AP023479.1	85.284	299	32	8	610	907	40456346	40456059	8.57e-76	298
1	AP023479.1	85.424	295	34	2	615	909	41368863	41368578	8.57e-76	298
1	AP023479.1	85.284	299	32	4	610	906	42623732	42623444	8.57e-76	298
1	AP023479.1	85.473	296	32	3	610	905	43674635	43674351	8.57e-76	298
1	AP023479.1	88.306	248	29	0	608	855	46484962	46485209	8.57e-76	298
1	AP023479.1	88.048	251	30	0	605	855	46707694	46707444	8.57e-76	298
1	AP023479.1	88.353	249	27	2	608	855	47811393	47811146	8.57e-76	298
1	AP023479.1	85.522	297	29	6	615	909	48944219	48944503	8.57e-76	298
1	AP023479.1	84.918	305	34	10	607	909	49802890	49802596	8.57e-76	298
1	AP023479.1	85.333	300	31	9	610	906	53608819	53608530	8.57e-76	298
1	AP023479.1	88.353	249	27	1	607	855	54250213	54250459	8.57e-76	298
1	AP023479.1	85.764	288	33	3	607	894	54624175	54623896	8.57e-76	298
1	AP023479.1	85.235	298	35	6	608	904	54757185	54757474	8.57e-76	298
1	AP023479.1	85.099	302	33	4	610	909	54790823	54790532	8.57e-76	298
1	AP023479.1	88.618	246	27	1	610	855	55766651	55766407	8.57e-76	298
1	AP023479.1	85.616	292	33	2	610	901	57565425	57565143	8.57e-76	298
1	AP023479.1	85.915	284	32	1	615	898	1070024	1069749	3.08e-75	296
1	AP023479.1	88.306	248	28	1	607	853	5447923	5448170	3.08e-75	296
1	AP023479.1	85.135	296	36	1	607	902	5502453	5502740	3.08e-75	296
1	AP023479.1	85.135	296	36	1	610	905	8994508	8994795	3.08e-75	296
1	AP023479.1	84.641	306	37	8	607	910	9280807	9281104	3.08e-75	296
1	AP023479.1	84.790	309	32	6	605	909	9379975	9380272	3.08e-75	296
1	AP023479.1	88.797	241	27	0	615	855	10272923	10272683	3.08e-75	296
1	AP023479.1	84.967	306	31	6	607	909	10309546	10309253	3.08e-75	296
1	AP023479.1	84.950	299	37	1	607	905	11283929	11284219	3.08e-75	296
1	AP023479.1	88.095	252	27	1	607	855	11470686	11470937	3.08e-75	296
1	AP023479.1	85.050	301	33	3	610	909	11647774	11647485	3.08e-75	296
1	AP023479.1	85.235	298	33	3	610	906	11711915	11711628	3.08e-75	296
1	AP023479.1	85.050	301	33	4	610	909	12571458	12571169	3.08e-75	296
1	AP023479.1	85.235	298	32	6	610	906	13191653	13191939	3.08e-75	296
1	AP023479.1	84.740	308	33	6	607	909	13229329	13229031	3.08e-75	296
1	AP023479.1	88.306	248	27	2	608	855	13739575	13739330	3.08e-75	296
1	AP023479.1	85.050	301	33	3	607	906	13862309	13862598	3.08e-75	296
1	AP023479.1	85.099	302	31	8	606	906	13953245	13953533	3.08e-75	296
1	AP023479.1	85.522	297	28	8	610	903	16387375	16387091	3.08e-75	296
1	AP023479.1	85.099	302	32	5	611	909	17658094	17657803	3.08e-75	296
1	AP023479.1	85.099	302	32	8	610	906	18092730	18093023	3.08e-75	296
1	AP023479.1	88.618	246	25	2	610	855	18462630	18462872	3.08e-75	296
1	AP023479.1	84.868	304	35	4	608	911	19493843	19494135	3.08e-75	296
1	AP023479.1	84.566	311	34	5	610	918	22661266	22660968	3.08e-75	296
1	AP023479.1	84.444	315	34	11	607	919	23163815	23163514	3.08e-75	296
1	AP023479.1	88.048	251	28	2	607	855	28629045	28628795	3.08e-75	296
1	AP023479.1	85.235	298	33	4	607	904	30340090	30340376	3.08e-75	296
1	AP023479.1	85.050	301	34	3	610	909	33304119	33303829	3.08e-75	296
1	AP023479.1	84.444	315	33	6	605	917	34434286	34434586	3.08e-75	296
1	AP023479.1	89.451	237	22	3	620	855	34525083	34524849	3.08e-75	296
1	AP023479.1	85.000	300	35	8	607	905	36053475	36053765	3.08e-75	296
1	AP023479.1	85.522	297	28	6	611	907	37112957	37112676	3.08e-75	296
1	AP023479.1	85.000	300	35	2	610	909	37482499	37482210	3.08e-75	296
1	AP023479.1	88.618	246	25	1	608	853	39044089	39043847	3.08e-75	296
1	AP023479.1	84.768	302	38	1	608	909	39432391	39432098	3.08e-75	296
1	AP023479.1	88.353	249	26	2	607	855	40364208	40364453	3.08e-75	296
1	AP023479.1	88.306	248	28	1	608	855	41212895	41212649	3.08e-75	296
1	AP023479.1	84.839	310	30	7	610	915	41511153	41510857	3.08e-75	296
1	AP023479.1	84.918	305	32	7	607	906	42590421	42590126	3.08e-75	296
1	AP023479.1	84.868	304	35	5	606	906	43314374	43314669	3.08e-75	296
1	AP023479.1	84.967	306	31	7	608	909	45667120	45666826	3.08e-75	296
1	AP023479.1	85.567	291	33	2	610	900	47508260	47507979	3.08e-75	296
1	AP023479.1	85.099	302	32	11	607	906	50357580	50357870	3.08e-75	296
1	AP023479.1	85.616	292	30	7	621	909	51580091	51579809	3.08e-75	296
1	AP023479.1	84.566	311	35	10	605	912	52596265	52596565	3.08e-75	296
1	AP023479.1	85.517	290	34	4	620	909	54533754	54533473	3.08e-75	296
1	AP023479.1	88.306	248	27	2	609	855	55646744	55646498	3.08e-75	296
1	AP023479.1	85.099	302	31	5	608	906	57358453	57358743	3.08e-75	296
1	AP023479.1	88.000	250	29	1	607	855	229469	229718	1.11e-74	294
1	AP023479.1	88.000	250	28	2	607	855	600118	599870	1.11e-74	294
1	AP023479.1	88.306	248	26	1	608	855	1452721	1452965	1.11e-74	294
1	AP023479.1	88.353	249	23	3	610	855	1946127	1945882	1.11e-74	294
1	AP023479.1	85.085	295	37	4	615	909	2018710	2018423	1.11e-74	294
1	AP023479.1	87.952	249	30	0	607	855	2465697	2465945	1.11e-74	294
1	AP023479.1	85.517	290	33	7	607	895	3668575	3668856	1.11e-74	294
1	AP023479.1	84.899	298	37	1	607	904	5174556	5174267	1.11e-74	294
1	AP023479.1	84.768	302	36	3	610	909	6806506	6806213	1.11e-74	294
1	AP023479.1	88.211	246	29	0	610	855	7034432	7034187	1.11e-74	294
1	AP023479.1	87.952	249	30	0	607	855	7952810	7953058	1.11e-74	294
1	AP023479.1	88.259	247	28	1	610	855	8335433	8335187	1.11e-74	294
1	AP023479.1	85.185	297	32	3	610	906	8491520	8491804	1.11e-74	294
1	AP023479.1	84.950	299	35	8	607	904	10223910	10224199	1.11e-74	294
1	AP023479.1	84.641	306	35	9	607	908	10458127	10458424	1.11e-74	294
1	AP023479.1	85.185	297	33	2	610	906	10926614	10926899	1.11e-74	294
1	AP023479.1	84.516	310	35	7	608	916	11837784	11838081	1.11e-74	294
1	AP023479.1	85.664	286	33	2	621	906	12358275	12358552	1.11e-74	294
1	AP023479.1	84.818	303	35	4	607	906	12444247	12443953	1.11e-74	294
1	AP023479.1	84.466	309	37	5	607	915	12803725	12804022	1.11e-74	294
1	AP023479.1	88.000	250	29	1	607	855	14067065	14067314	1.11e-74	294
1	AP023479.1	85.050	301	31	5	607	906	14128860	14129147	1.11e-74	294
1	AP023479.1	85.567	291	31	5	620	908	14351470	14351189	1.11e-74	294
1	AP023479.1	88.211	246	29	0	610	855	14692612	14692857	1.11e-74	294
1	AP023479.1	84.768	302	36	7	610	909	15383198	15382905	1.11e-74	294
1	AP023479.1	87.952	249	30	0	607	855	16302414	16302662	1.11e-74	294
1	AP023479.1	84.868	304	33	7	610	909	16451045	16450751	1.11e-74	294
1	AP023479.1	87.952	249	30	0	607	855	17075861	17075613	1.11e-74	294
1	AP023479.1	84.950	299	36	7	609	906	17162245	17161955	1.11e-74	294
1	AP023479.1	88.000	250	28	2	607	855	18574418	18574666	1.11e-74	294
1	AP023479.1	88.306	248	25	3	610	855	19147168	19147413	1.11e-74	294
1	AP023479.1	88.306	248	25	3	610	856	22667713	22667469	1.11e-74	294
1	AP023479.1	88.571	245	25	2	610	854	33286004	33286245	1.11e-74	294
1	AP023479.1	85.000	300	34	2	610	909	34645956	34645668	1.11e-74	294
1	AP023479.1	84.127	315	38	3	619	929	35553229	35552923	1.11e-74	294
1	AP023479.1	88.000	250	29	1	607	855	35613427	35613676	1.11e-74	294
1	AP023479.1	84.641	306	35	4	607	910	36822087	36822382	1.11e-74	294
1	AP023479.1	88.259	247	28	1	610	855	38045141	38045387	1.11e-74	294
1	AP023479.1	85.185	297	32	4	607	901	38322328	38322614	1.11e-74	294
1	AP023479.1	88.259	247	28	1	607	853	40570857	40570612	1.11e-74	294
1	AP023479.1	87.952	249	30	0	607	855	41291684	41291436	1.11e-74	294
1	AP023479.1	88.797	241	26	1	616	855	42480207	42479967	1.11e-74	294
1	AP023479.1	85.050	301	32	4	610	909	43629258	43628970	1.11e-74	294
1	AP023479.1	85.235	298	31	6	610	905	44742198	44742484	1.11e-74	294
1	AP023479.1	88.259	247	28	1	610	855	46179238	46179484	1.11e-74	294
1	AP023479.1	85.135	296	35	2	612	906	46804205	46804492	1.11e-74	294
1	AP023479.1	83.939	330	29	19	588	909	47169883	47169570	1.11e-74	294
1	AP023479.1	88.211	246	29	0	610	855	47858449	47858204	1.11e-74	294
1	AP023479.1	84.416	308	38	5	603	909	47939398	47939100	1.11e-74	294
1	AP023479.1	84.667	300	40	3	607	906	48597661	48597368	1.11e-74	294
1	AP023479.1	88.211	246	29	0	610	855	48788599	48788354	1.11e-74	294
1	AP023479.1	84.899	298	37	1	610	907	49967086	49966797	1.11e-74	294
1	AP023479.1	88.211	246	29	0	610	855	51353744	51353499	1.11e-74	294
1	AP023479.1	88.259	247	28	1	610	855	54556672	54556426	1.11e-74	294
1	AP023479.1	88.211	246	29	0	608	853	55363911	55364156	1.11e-74	294
1	AP023479.1	87.952	249	30	0	607	855	55500629	55500877	1.11e-74	294
1	AP023479.1	88.446	251	20	7	607	855	55935722	55935965	1.11e-74	294
1	AP023479.1	85.374	294	32	8	610	901	57552082	57551798	1.11e-74	294
1	AP023479.1	85.185	297	32	4	610	905	58672084	58672369	1.11e-74	294
1	AP023479.1	88.983	236	26	0	620	855	554176	553941	3.99e-74	292
1	AP023479.1	88.000	250	27	3	607	855	565381	565134	3.99e-74	292
1	AP023479.1	84.899	298	35	2	607	904	1569347	1569634	3.99e-74	292
1	AP023479.1	84.539	304	38	2	607	909	2279305	2279010	3.99e-74	292
1	AP023479.1	85.034	294	36	1	610	903	2727800	2727515	3.99e-74	292
1	AP023479.1	85.000	300	31	8	612	909	2784944	2785231	3.99e-74	292
1	AP023479.1	87.952	249	28	2	607	855	2896054	2896300	3.99e-74	292
1	AP023479.1	85.274	292	33	8	615	904	2988902	2989185	3.99e-74	292
1	AP023479.1	84.718	301	37	2	610	909	3591384	3591092	3.99e-74	292
1	AP023479.1	86.447	273	29	6	584	855	5142745	5142480	3.99e-74	292
1	AP023479.1	84.848	297	37	6	610	904	5264981	5265271	3.99e-74	292
1	AP023479.1	84.768	302	34	9	610	909	5454603	5454312	3.99e-74	292
1	AP023479.1	84.718	301	36	8	607	906	6224105	6224396	3.99e-74	292
1	AP023479.1	89.316	234	24	1	622	855	6649504	6649736	3.99e-74	292
1	AP023479.1	84.365	307	38	4	610	915	6778263	6777966	3.99e-74	292
1	AP023479.1	84.818	303	32	9	610	909	7133647	7133356	3.99e-74	292
1	AP023479.1	87.952	249	28	1	607	855	7206627	7206381	3.99e-74	292
1	AP023479.1	84.818	303	32	9	610	909	7264096	7263805	3.99e-74	292
1	AP023479.1	87.903	248	30	0	608	855	8049260	8049507	3.99e-74	292
1	AP023479.1	84.950	299	34	4	610	906	8105550	8105839	3.99e-74	292
1	AP023479.1	85.915	284	28	4	619	901	8854257	8853985	3.99e-74	292
1	AP023479.1	84.667	300	38	1	610	909	9751792	9751501	3.99e-74	292
1	AP023479.1	87.903	248	30	0	608	855	9766063	9765816	3.99e-74	292
1	AP023479.1	84.539	304	38	2	607	909	10231327	10231032	3.99e-74	292
1	AP023479.1	84.899	298	35	8	614	909	10268177	10268466	3.99e-74	292
1	AP023479.1	88.163	245	29	0	611	855	11054043	11053799	3.99e-74	292
1	AP023479.1	87.747	253	28	2	605	855	13618582	13618833	3.99e-74	292
1	AP023479.1	87.903	248	30	0	608	855	14085628	14085381	3.99e-74	292
1	AP023479.1	85.185	297	30	7	610	903	14847609	14847894	3.99e-74	292
1	AP023479.1	84.899	298	35	2	608	905	15301022	15301309	3.99e-74	292
1	AP023479.1	85.235	298	28	6	616	909	17666115	17665830	3.99e-74	292
1	AP023479.1	84.768	302	35	9	610	910	22911775	22911484	3.99e-74	292
1	AP023479.1	88.259	247	26	2	610	855	32935665	32935421	3.99e-74	292
1	AP023479.1	87.952	249	29	1	608	855	33293046	33293294	3.99e-74	292
1	AP023479.1	88.211	246	28	1	610	855	34207388	34207144	3.99e-74	292
1	AP023479.1	84.950	299	33	4	621	919	35723812	35724098	3.99e-74	292
1	AP023479.1	84.899	298	35	2	607	904	36655821	36656108	3.99e-74	292
1	AP023479.1	88.000	250	27	2	607	855	36701323	36701570	3.99e-74	292
1	AP023479.1	84.848	297	37	1	610	906	36733677	36733965	3.99e-74	292
1	AP023479.1	84.718	301	36	8	607	906	36823565	36823856	3.99e-74	292
1	AP023479.1	84.345	313	34	10	610	919	37056516	37056816	3.99e-74	292
1	AP023479.1	85.185	297	31	5	610	903	39039223	39038937	3.99e-74	292
1	AP023479.1	85.274	292	33	2	610	901	39178298	39178017	3.99e-74	292
1	AP023479.1	84.768	302	34	6	608	907	39319310	39319601	3.99e-74	292
1	AP023479.1	84.127	315	36	8	607	918	41494060	41493757	3.99e-74	292
1	AP023479.1	84.718	301	37	3	607	906	42717697	42717405	3.99e-74	292
1	AP023479.1	84.848	297	37	1	607	903	45102588	45102876	3.99e-74	292
1	AP023479.1	84.667	300	38	4	610	909	46022104	46021813	3.99e-74	292
1	AP023479.1	84.768	302	34	6	610	909	47193610	47193319	3.99e-74	292
1	AP023479.1	88.211	246	27	2	610	855	47446638	47446395	3.99e-74	292
1	AP023479.1	84.691	307	32	12	610	912	47720971	47721266	3.99e-74	292
1	AP023479.1	85.467	289	32	3	620	906	47941375	47941095	3.99e-74	292
1	AP023479.1	84.718	301	36	2	607	907	47966034	47965744	3.99e-74	292
1	AP023479.1	84.488	303	39	6	607	909	48321307	48321013	3.99e-74	292
1	AP023479.1	84.848	297	37	2	615	911	48522529	48522817	3.99e-74	292
1	AP023479.1	84.818	303	33	8	610	909	48609151	48608859	3.99e-74	292
1	AP023479.1	88.259	247	26	2	610	855	48855655	48855411	3.99e-74	292
1	AP023479.1	83.333	330	41	11	583	909	49099824	49100142	3.99e-74	292
1	AP023479.1	87.952	249	29	1	607	855	49608449	49608696	3.99e-74	292
1	AP023479.1	84.818	303	33	5	607	906	50252587	50252879	3.99e-74	292
1	AP023479.1	87.903	248	30	0	608	855	50873476	50873723	3.99e-74	292
1	AP023479.1	84.899	298	36	2	608	904	51032193	51032482	3.99e-74	292
1	AP023479.1	87.903	248	30	0	608	855	51764638	51764391	3.99e-74	292
1	AP023479.1	88.211	246	28	1	610	855	52154763	52154519	3.99e-74	292
1	AP023479.1	88.163	245	29	0	611	855	52513633	52513389	3.99e-74	292
1	AP023479.1	87.952	249	28	1	607	855	53490289	53490043	3.99e-74	292
1	AP023479.1	84.718	301	37	7	610	909	54376344	54376052	3.99e-74	292
1	AP023479.1	84.899	298	36	7	610	906	54553002	54553291	3.99e-74	292
1	AP023479.1	87.952	249	29	1	607	855	55745941	55746188	3.99e-74	292
1	AP023479.1	85.223	291	35	3	610	900	55858406	55858124	3.99e-74	292
1	AP023479.1	87.952	249	28	1	607	855	56180157	56180403	3.99e-74	292
1	AP023479.1	87.795	254	25	5	607	855	56558773	56559025	3.99e-74	292
1	AP023479.1	88.211	246	27	2	610	855	57518563	57518320	3.99e-74	292
1	AP023479.1	84.718	301	36	5	610	909	57800314	57800023	3.99e-74	292
1	AP023479.1	84.768	302	35	5	610	909	58341032	58340740	3.99e-74	292
1	AP023479.1	84.590	305	34	7	608	909	891703	891409	1.43e-73	291
1	AP023479.1	84.590	305	34	9	610	909	1203800	1203504	1.43e-73	291
1	AP023479.1	87.500	256	26	5	609	862	3319808	3320059	1.43e-73	291
1	AP023479.1	84.848	297	35	5	607	902	4139726	4139439	1.43e-73	291
1	AP023479.1	88.000	250	25	5	607	855	4717417	4717172	1.43e-73	291
1	AP023479.1	88.115	244	29	0	610	853	5848398	5848155	1.43e-73	291
1	AP023479.1	84.718	301	35	9	607	906	5942764	5943054	1.43e-73	291
1	AP023479.1	85.274	292	32	3	619	909	5994057	5993776	1.43e-73	291
1	AP023479.1	84.950	299	32	9	610	905	6171048	6170760	1.43e-73	291
1	AP023479.1	84.848	297	35	4	607	903	6314814	6314528	1.43e-73	291
1	AP023479.1	84.718	301	35	8	610	909	6327571	6327281	1.43e-73	291
1	AP023479.1	87.649	251	29	1	607	855	6559520	6559770	1.43e-73	291
1	AP023479.1	84.667	300	37	2	610	909	7624215	7623925	1.43e-73	291
1	AP023479.1	87.903	248	28	2	609	855	7727220	7727466	1.43e-73	291
1	AP023479.1	87.903	248	28	1	610	855	7926296	7926049	1.43e-73	291
1	AP023479.1	84.667	300	36	5	608	906	9011796	9012086	1.43e-73	291
1	AP023479.1	88.163	245	27	1	610	854	11883343	11883585	1.43e-73	291
1	AP023479.1	84.416	308	35	9	599	903	12242016	12241719	1.43e-73	291
1	AP023479.1	84.539	304	36	4	607	909	12393337	12393044	1.43e-73	291
1	AP023479.1	88.382	241	28	0	615	855	13704031	13703791	1.43e-73	291
1	AP023479.1	89.868	227	21	1	629	855	15950488	15950712	1.43e-73	291
1	AP023479.1	84.691	307	30	8	607	909	16619426	16619133	1.43e-73	291
1	AP023479.1	84.848	297	35	2	610	904	17368806	17369094	1.43e-73	291
1	AP023479.1	87.903	248	28	1	610	855	17370391	17370144	1.43e-73	291
1	AP023479.1	84.437	302	39	3	608	909	17959744	17959451	1.43e-73	291
1	AP023479.1	84.718	301	35	3	610	909	18287194	18286904	1.43e-73	291
1	AP023479.1	84.768	302	32	7	607	906	18304790	18305079	1.43e-73	291
1	AP023479.1	87.952	249	27	2	608	855	18521792	18521546	1.43e-73	291
1	AP023479.1	84.615	299	38	6	610	906	22579396	22579104	1.43e-73	291
1	AP023479.1	84.667	300	36	2	610	909	22672481	22672192	1.43e-73	291
1	AP023479.1	87.854	247	30	0	609	855	23092952	23092706	1.43e-73	291
1	AP023479.1	87.649	251	29	1	607	855	23527487	23527737	1.43e-73	291
1	AP023479.1	84.950	299	32	5	610	906	29744992	29745279	1.43e-73	291
1	AP023479.1	85.816	282	31	3	619	900	33181616	33181344	1.43e-73	291
1	AP023479.1	84.641	306	31	13	607	906	33277806	33277511	1.43e-73	291
1	AP023479.1	84.488	303	37	3	608	908	33285773	33285479	1.43e-73	291
1	AP023479.1	84.142	309	39	3	610	918	36793954	36794252	1.43e-73	291
1	AP023479.1	85.664	286	29	6	623	907	37380527	37380253	1.43e-73	291
1	AP023479.1	88.430	242	27	1	608	849	37381825	37382065	1.43e-73	291
1	AP023479.1	84.899	298	34	3	610	906	38022049	38022336	1.43e-73	291
1	AP023479.1	85.135	296	30	5	610	903	38275643	38275926	1.43e-73	291
1	AP023479.1	85.050	301	28	7	608	905	38799850	38800136	1.43e-73	291
1	AP023479.1	85.172	290	36	2	620	909	38938729	38938447	1.43e-73	291
1	AP023479.1	84.667	300	37	2	611	909	39148153	39148444	1.43e-73	291
1	AP023479.1	84.667	300	36	3	610	909	40591213	40590924	1.43e-73	291
1	AP023479.1	84.797	296	37	2	610	905	43620700	43620413	1.43e-73	291
1	AP023479.1	85.172	290	35	2	620	909	43695683	43695402	1.43e-73	291
1	AP023479.1	87.903	248	28	1	608	855	43696401	43696646	1.43e-73	291
1	AP023479.1	84.899	298	34	3	610	906	44741697	44741984	1.43e-73	291
1	AP023479.1	84.848	297	35	3	615	909	46601602	46601314	1.43e-73	291
1	AP023479.1	84.488	303	37	4	610	911	47450746	47451039	1.43e-73	291
1	AP023479.1	84.848	297	36	3	610	906	47579034	47578747	1.43e-73	291
1	AP023479.1	85.000	300	29	11	610	906	47979969	47979683	1.43e-73	291
1	AP023479.1	84.950	299	31	7	610	906	48343881	48344167	1.43e-73	291
1	AP023479.1	84.848	297	36	2	610	905	48411248	48411536	1.43e-73	291
1	AP023479.1	84.983	293	36	1	610	902	48717516	48717232	1.43e-73	291
1	AP023479.1	88.115	244	29	0	610	853	48962487	48962730	1.43e-73	291
1	AP023479.1	88.382	241	28	0	615	855	50921175	50921415	1.43e-73	291
1	AP023479.1	87.952	249	27	3	608	855	51552556	51552310	1.43e-73	291
1	AP023479.1	84.768	302	33	8	607	906	54408122	54408412	1.43e-73	291
1	AP023479.1	88.983	236	25	1	621	855	54823143	54822908	1.43e-73	291
1	AP023479.1	84.718	301	35	3	607	906	58193974	58193684	1.43e-73	291
1	AP023479.1	84.768	302	33	7	607	906	58945562	58945852	1.43e-73	291
1	AP023479.1	87.805	246	30	0	610	855	282961	282716	5.16e-73	289
1	AP023479.1	87.600	250	30	1	607	855	571451	571700	5.16e-73	289
1	AP023479.1	84.437	302	37	3	610	909	2260859	2260566	5.16e-73	289
1	AP023479.1	84.211	304	40	1	608	911	2442300	2442005	5.16e-73	289
1	AP023479.1	87.550	249	31	0	607	855	2742303	2742551	5.16e-73	289
1	AP023479.1	87.805	246	30	0	610	855	3230373	3230128	5.16e-73	289
1	AP023479.1	87.600	250	30	1	607	855	3442316	3442565	5.16e-73	289
1	AP023479.1	86.245	269	34	3	587	855	4078184	4078449	5.16e-73	289
1	AP023479.1	83.654	312	45	3	609	918	4739150	4738843	5.16e-73	289
1	AP023479.1	84.564	298	38	6	610	906	5020796	5021086	5.16e-73	289
1	AP023479.1	84.385	301	39	2	606	906	5652830	5652538	5.16e-73	289
1	AP023479.1	84.437	302	37	3	610	909	7147315	7147022	5.16e-73	289
1	AP023479.1	84.365	307	34	8	610	910	7296686	7296388	5.16e-73	289
1	AP023479.1	85.034	294	32	3	610	902	7413284	7413566	5.16e-73	289
1	AP023479.1	87.903	248	26	4	610	855	7909085	7908840	5.16e-73	289
1	AP023479.1	86.692	263	32	3	608	869	7953704	7953964	5.16e-73	289
1	AP023479.1	84.615	299	36	2	611	909	7976434	7976146	5.16e-73	289
1	AP023479.1	84.932	292	36	2	610	901	8550062	8550345	5.16e-73	289
1	AP023479.1	87.550	249	31	0	607	855	8562329	8562577	5.16e-73	289
1	AP023479.1	87.952	249	24	3	610	855	8956981	8956736	5.16e-73	289
1	AP023479.1	87.854	247	28	2	610	855	9837082	9836837	5.16e-73	289
1	AP023479.1	83.333	330	38	10	606	930	11205136	11204819	5.16e-73	289
1	AP023479.1	84.615	299	36	8	610	907	11268839	11268550	5.16e-73	289
1	AP023479.1	84.983	293	34	2	610	902	11429115	11428833	5.16e-73	289
1	AP023479.1	87.698	252	25	5	607	855	11808711	11808463	5.16e-73	289
1	AP023479.1	84.437	302	37	8	607	906	12572594	12572887	5.16e-73	289
1	AP023479.1	84.848	297	33	4	607	902	12885244	12884959	5.16e-73	289
1	AP023479.1	84.746	295	37	3	610	904	13596885	13597171	5.16e-73	289
1	AP023479.1	87.854	247	28	2	610	855	14142635	14142880	5.16e-73	289
1	AP023479.1	84.488	303	36	6	608	908	15045184	15045477	5.16e-73	289
1	AP023479.1	87.805	246	30	0	610	855	16061478	16061233	5.16e-73	289
1	AP023479.1	87.805	246	30	0	610	855	16080089	16079844	5.16e-73	289
1	AP023479.1	87.550	249	31	0	607	855	16187274	16187522	5.16e-73	289
1	AP023479.1	87.805	246	30	0	610	855	16842649	16842894	5.16e-73	289
1	AP023479.1	87.805	246	30	0	610	855	17155926	17155681	5.16e-73	289
1	AP023479.1	84.667	300	34	9	610	906	17417117	17416827	5.16e-73	289
1	AP023479.1	87.550	249	31	0	607	855	17862644	17862396	5.16e-73	289
1	AP023479.1	87.550	249	31	0	607	855	17903781	17904029	5.16e-73	289
1	AP023479.1	87.854	247	29	1	610	855	18113680	18113434	5.16e-73	289
1	AP023479.1	87.805	246	30	0	610	855	18276057	18276302	5.16e-73	289
1	AP023479.1	87.600	250	30	1	607	855	18454147	18454396	5.16e-73	289
1	AP023479.1	87.805	246	30	0	606	851	18509552	18509307	5.16e-73	289
1	AP023479.1	84.848	297	33	3	610	902	19660640	19660928	5.16e-73	289
1	AP023479.1	84.950	299	30	6	610	905	20080871	20080585	5.16e-73	289
1	AP023479.1	85.366	287	32	3	615	899	22703641	22703363	5.16e-73	289
1	AP023479.1	87.550	249	31	0	607	855	29932240	29932488	5.16e-73	289
1	AP023479.1	87.805	246	30	0	610	855	30276101	30275856	5.16e-73	289
1	AP023479.1	87.649	251	27	3	607	855	31802769	31802521	5.16e-73	289
1	AP023479.1	87.600	250	30	1	607	855	32821068	32821317	5.16e-73	289
1	AP023479.1	84.667	300	35	4	610	906	33876630	33876339	5.16e-73	289
1	AP023479.1	87.550	249	31	0	607	855	34229008	34229256	5.16e-73	289
1	AP023479.1	84.314	306	36	4	610	911	35843128	35842831	5.16e-73	289
1	AP023479.1	87.600	250	30	1	607	855	36668506	36668755	5.16e-73	289
1	AP023479.1	84.039	307	41	8	607	909	36930470	36930168	5.16e-73	289
1	AP023479.1	87.805	246	30	0	610	855	38187484	38187239	5.16e-73	289
1	AP023479.1	87.600	250	29	2	607	855	39546882	39546634	5.16e-73	289
1	AP023479.1	87.550	249	31	0	607	855	39657377	39657625	5.16e-73	289
1	AP023479.1	84.091	308	40	9	608	909	40543192	40542888	5.16e-73	289
1	AP023479.1	84.590	305	32	8	615	915	40596877	40596584	5.16e-73	289
1	AP023479.1	87.550	249	31	0	607	855	40859283	40859531	5.16e-73	289
1	AP023479.1	87.550	249	31	0	607	855	41338783	41339031	5.16e-73	289
1	AP023479.1	84.667	300	35	9	610	906	41551462	41551171	5.16e-73	289
1	AP023479.1	84.564	298	38	2	607	904	41561762	41561473	5.16e-73	289
1	AP023479.1	84.615	299	36	3	607	905	44926094	44925806	5.16e-73	289
1	AP023479.1	84.488	303	35	6	605	904	45180552	45180259	5.16e-73	289
1	AP023479.1	87.903	248	26	3	608	855	45449102	45449345	5.16e-73	289
1	AP023479.1	84.416	308	33	5	607	909	45740811	45741108	5.16e-73	289
1	AP023479.1	84.615	299	36	2	608	906	45842570	45842858	5.16e-73	289
1	AP023479.1	87.352	253	30	1	605	855	46647269	46647521	5.16e-73	289
1	AP023479.1	84.797	296	35	3	610	904	46685036	46685322	5.16e-73	289
1	AP023479.1	87.805	246	30	0	610	855	46980148	46980393	5.16e-73	289
1	AP023479.1	87.550	249	31	0	607	855	47693153	47693401	5.16e-73	289
1	AP023479.1	85.714	287	26	10	611	895	47830543	47830816	5.16e-73	289
1	AP023479.1	87.550	249	31	0	607	855	47886143	47886391	5.16e-73	289
1	AP023479.1	84.718	301	32	3	610	905	48697640	48697931	5.16e-73	289
1	AP023479.1	88.889	234	26	0	622	855	49197255	49197022	5.16e-73	289
1	AP023479.1	87.903	248	26	3	610	855	49458854	49458609	5.16e-73	289
1	AP023479.1	84.667	300	34	7	610	906	49843446	49843156	5.16e-73	289
1	AP023479.1	87.805	246	30	0	610	855	50631198	50631443	5.16e-73	289
1	AP023479.1	87.649	251	27	3	607	855	51524975	51525223	5.16e-73	289
1	AP023479.1	84.615	299	36	3	610	906	52343209	52342919	5.16e-73	289
1	AP023479.1	87.649	251	27	3	607	855	54258417	54258665	5.16e-73	289
1	AP023479.1	84.642	293	42	3	607	896	54411914	54411622	5.16e-73	289
1	AP023479.1	84.718	301	33	6	610	909	55554217	55553929	5.16e-73	289
1	AP023479.1	84.797	296	35	4	610	905	55905336	55905621	5.16e-73	289
1	AP023479.1	84.194	310	35	11	607	909	56011022	56011324	5.16e-73	289
1	AP023479.1	84.848	297	33	5	607	902	56510883	56511168	5.16e-73	289
1	AP023479.1	87.550	249	31	0	607	855	58635641	58635393	5.16e-73	289
1	AP023479.1	87.550	249	31	0	607	855	58753154	58753402	5.16e-73	289
1	AP023479.1	87.854	247	29	1	610	855	59086296	59086050	5.16e-73	289
1	AP023479.1	84.848	297	32	5	605	900	119408	119692	1.85e-72	287
1	AP023479.1	88.017	242	29	0	610	851	964442	964201	1.85e-72	287
1	AP023479.1	87.600	250	27	3	607	855	1666050	1666296	1.85e-72	287
1	AP023479.1	87.550	249	29	1	607	855	1926165	1926411	1.85e-72	287
1	AP023479.1	87.500	248	31	0	608	855	1992540	1992787	1.85e-72	287
1	AP023479.1	84.488	303	34	8	607	906	2011514	2011222	1.85e-72	287
1	AP023479.1	84.848	297	31	6	610	901	2454742	2454455	1.85e-72	287
1	AP023479.1	86.873	259	31	3	615	871	3184331	3184588	1.85e-72	287
1	AP023479.1	87.805	246	28	1	610	855	3399610	3399367	1.85e-72	287
1	AP023479.1	83.648	318	38	7	607	921	4173146	4173452	1.85e-72	287
1	AP023479.1	87.805	246	29	1	610	855	4764135	4764379	1.85e-72	287
1	AP023479.1	84.912	285	42	1	610	894	5009222	5009505	1.85e-72	287
1	AP023479.1	83.882	304	45	4	610	912	5775824	5775524	1.85e-72	287
1	AP023479.1	84.416	308	31	12	607	909	6067040	6067335	1.85e-72	287
1	AP023479.1	87.550	249	29	2	607	855	7050916	7051162	1.85e-72	287
1	AP023479.1	87.500	248	31	0	608	855	8009641	8009394	1.85e-72	287
1	AP023479.1	87.550	249	29	1	607	855	8088696	8088942	1.85e-72	287
1	AP023479.1	84.385	301	37	2	607	907	8599494	8599784	1.85e-72	287
1	AP023479.1	87.550	249	29	1	607	855	8909365	8909611	1.85e-72	287
1	AP023479.1	83.596	317	40	9	607	918	9392393	9392084	1.85e-72	287
1	AP023479.1	84.488	303	34	4	608	909	11027837	11027547	1.85e-72	287
1	AP023479.1	84.333	300	39	1	610	909	11110665	11110374	1.85e-72	287
1	AP023479.1	87.755	245	30	0	611	855	11144887	11144643	1.85e-72	287
1	AP023479.1	83.871	310	40	8	610	918	11478382	11478082	1.85e-72	287
1	AP023479.1	87.500	248	31	0	608	855	13987484	13987731	1.85e-72	287
1	AP023479.1	84.437	302	35	10	607	904	14522898	14522605	1.85e-72	287
1	AP023479.1	84.564	298	37	2	610	906	14970031	14969742	1.85e-72	287
1	AP023479.1	85.069	288	35	2	610	897	18511845	18511566	1.85e-72	287
1	AP023479.1	84.797	296	33	3	607	899	18582630	18582916	1.85e-72	287
1	AP023479.1	84.437	302	35	4	608	909	19578333	19578044	1.85e-72	287
1	AP023479.1	87.805	246	28	1	610	855	20434370	20434127	1.85e-72	287
1	AP023479.1	84.797	296	34	3	610	904	21003547	21003832	1.85e-72	287
1	AP023479.1	88.285	239	28	0	615	853	21231549	21231787	1.85e-72	287
1	AP023479.1	83.974	312	37	10	610	918	22534018	22533717	1.85e-72	287
1	AP023479.1	84.564	298	36	8	610	906	22887748	22888036	1.85e-72	287
1	AP023479.1	87.854	247	27	2	610	855	23169202	23168958	1.85e-72	287
1	AP023479.1	84.437	302	36	3	610	909	29217334	29217042	1.85e-72	287
1	AP023479.1	84.539	304	31	10	607	906	30005371	30005662	1.85e-72	287
1	AP023479.1	87.805	246	29	1	610	854	30071587	30071342	1.85e-72	287
1	AP023479.1	84.385	301	37	4	610	909	32963319	32963028	1.85e-72	287
1	AP023479.1	84.746	295	35	2	608	902	33178672	33178956	1.85e-72	287
1	AP023479.1	84.385	301	37	4	610	909	34708226	34707935	1.85e-72	287
1	AP023479.1	86.590	261	33	2	610	869	35506345	35506604	1.85e-72	287
1	AP023479.1	84.746	295	35	3	616	909	35720158	35719873	1.85e-72	287
1	AP023479.1	84.314	306	34	4	610	909	36490321	36490024	1.85e-72	287
1	AP023479.1	83.180	327	42	7	605	927	36673290	36673607	1.85e-72	287
1	AP023479.1	87.550	249	30	1	608	855	36859022	36858774	1.85e-72	287
1	AP023479.1	87.903	248	25	4	610	855	37342589	37342833	1.85e-72	287
1	AP023479.1	84.932	292	34	3	611	901	37454305	37454023	1.85e-72	287
1	AP023479.1	84.615	299	35	5	607	905	39015329	39015042	1.85e-72	287
1	AP023479.1	83.861	316	35	13	596	906	39095156	39094852	1.85e-72	287
1	AP023479.1	87.805	246	28	1	610	855	39151286	39151043	1.85e-72	287
1	AP023479.1	87.500	248	31	0	608	855	39185962	39185715	1.85e-72	287
1	AP023479.1	84.880	291	36	1	610	900	39547746	39548028	1.85e-72	287
1	AP023479.1	84.694	294	37	1	608	901	39640650	39640935	1.85e-72	287
1	AP023479.1	88.703	239	22	3	619	853	40548850	40548613	1.85e-72	287
1	AP023479.1	84.437	302	35	9	607	906	40598974	40599265	1.85e-72	287
1	AP023479.1	83.810	315	38	5	598	909	40856359	40856663	1.85e-72	287
1	AP023479.1	87.402	254	27	2	607	855	40985888	40986141	1.85e-72	287
1	AP023479.1	87.600	250	28	2	607	855	41500112	41500359	1.85e-72	287
1	AP023479.1	84.797	296	33	5	610	904	41606351	41606067	1.85e-72	287
1	AP023479.1	84.564	298	37	2	610	906	42034459	42034748	1.85e-72	287
1	AP023479.1	84.564	298	37	4	611	908	42111890	42111602	1.85e-72	287
1	AP023479.1	84.333	300	39	3	607	906	42605928	42606219	1.85e-72	287
1	AP023479.1	87.805	246	29	1	610	855	44463668	44463424	1.85e-72	287
1	AP023479.1	84.039	307	39	4	610	915	44946221	44945924	1.85e-72	287
1	AP023479.1	84.512	297	38	1	610	906	45059963	45059675	1.85e-72	287
1	AP023479.1	84.437	302	35	4	610	909	45186201	45185910	1.85e-72	287
1	AP023479.1	87.805	246	28	1	610	855	45213986	45214229	1.85e-72	287
1	AP023479.1	84.437	302	35	5	610	909	45679582	45679291	1.85e-72	287
1	AP023479.1	87.903	248	25	4	607	853	45747596	45747353	1.85e-72	287
1	AP023479.1	87.755	245	30	0	611	855	46978957	46979201	1.85e-72	287
1	AP023479.1	88.559	236	27	0	620	855	47378397	47378162	1.85e-72	287
1	AP023479.1	87.805	246	29	1	610	855	47485754	47485998	1.85e-72	287
1	AP023479.1	84.539	304	32	9	610	909	48565807	48565515	1.85e-72	287
1	AP023479.1	84.564	298	37	2	610	906	48670035	48669746	1.85e-72	287
1	AP023479.1	84.385	301	37	8	610	909	48925645	48925354	1.85e-72	287
1	AP023479.1	87.755	245	30	0	610	854	49179418	49179174	1.85e-72	287
1	AP023479.1	84.091	308	37	5	604	909	49536706	49536409	1.85e-72	287
1	AP023479.1	84.385	301	38	7	607	906	49634195	49634487	1.85e-72	287
1	AP023479.1	87.805	246	28	1	610	855	49795272	49795029	1.85e-72	287
1	AP023479.1	87.550	249	29	1	607	855	50812600	50812846	1.85e-72	287
1	AP023479.1	85.818	275	33	5	582	855	51900619	51900888	1.85e-72	287
1	AP023479.1	88.017	242	29	0	611	852	52352338	52352579	1.85e-72	287
1	AP023479.1	87.805	246	28	1	607	852	52607163	52607406	1.85e-72	287
1	AP023479.1	84.437	302	35	7	610	908	52762104	52761812	1.85e-72	287
1	AP023479.1	87.805	246	28	1	610	855	53004673	53004430	1.85e-72	287
1	AP023479.1	84.262	305	37	9	608	909	54627489	54627193	1.85e-72	287
1	AP023479.1	84.437	302	35	3	607	906	54947919	54948210	1.85e-72	287
1	AP023479.1	85.172	290	32	8	608	896	55062284	55062005	1.85e-72	287
1	AP023479.1	87.649	251	26	4	607	855	55153710	55153463	1.85e-72	287
1	AP023479.1	87.550	249	29	1	607	855	55470029	55469783	1.85e-72	287
1	AP023479.1	84.385	301	38	7	610	909	55504824	55504532	1.85e-72	287
1	AP023479.1	87.500	248	31	0	608	855	56182598	56182351	1.85e-72	287
1	AP023479.1	84.437	302	35	6	610	909	56859779	56859488	1.85e-72	287
1	AP023479.1	84.314	306	35	4	607	909	57217564	57217269	1.85e-72	287
1	AP023479.1	84.158	303	40	1	607	909	57479494	57479788	1.85e-72	287
1	AP023479.1	87.805	246	29	1	610	854	58653817	58653572	1.85e-72	287
1	AP023479.1	84.694	294	35	3	610	903	512444	512727	6.67e-72	285
1	AP023479.1	87.967	241	29	0	615	855	829679	829919	6.67e-72	285
1	AP023479.1	87.302	252	28	3	607	855	1269454	1269204	6.67e-72	285
1	AP023479.1	84.333	300	37	2	607	906	1400705	1400994	6.67e-72	285
1	AP023479.1	84.000	300	44	4	607	904	1856485	1856782	6.67e-72	285
1	AP023479.1	84.488	303	32	5	610	906	2460079	2459786	6.67e-72	285
1	AP023479.1	84.211	304	37	3	607	909	2753005	2753298	6.67e-72	285
1	AP023479.1	84.333	300	38	5	610	909	2820132	2819842	6.67e-72	285
1	AP023479.1	84.333	300	37	3	605	902	2820834	2821125	6.67e-72	285
1	AP023479.1	84.281	299	39	1	608	906	4205429	4205719	6.67e-72	285
1	AP023479.1	84.211	304	37	8	607	909	4209017	4208724	6.67e-72	285
1	AP023479.1	85.017	287	35	1	619	905	4415339	4415061	6.67e-72	285
1	AP023479.1	83.987	306	39	3	606	909	4425755	4425458	6.67e-72	285
1	AP023479.1	87.500	248	29	1	608	853	4781791	4781544	6.67e-72	285
1	AP023479.1	84.512	297	36	5	611	906	4827345	4827632	6.67e-72	285
1	AP023479.1	87.500	248	29	2	609	855	4837028	4836782	6.67e-72	285
1	AP023479.1	87.550	249	27	3	610	855	5177152	5176905	6.67e-72	285
1	AP023479.1	84.091	308	35	11	608	911	5542253	5541956	6.67e-72	285
1	AP023479.1	84.564	298	35	5	610	906	5777555	5777268	6.67e-72	285
1	AP023479.1	84.385	301	36	3	607	906	6481577	6481867	6.67e-72	285
1	AP023479.1	87.500	248	30	1	608	855	6701988	6701742	6.67e-72	285
1	AP023479.1	84.746	295	34	3	610	903	6803589	6803873	6.67e-72	285
1	AP023479.1	84.932	292	32	4	619	909	7046535	7046255	6.67e-72	285
1	AP023479.1	87.251	251	30	1	607	855	7477599	7477849	6.67e-72	285
1	AP023479.1	87.251	251	30	2	607	855	7928964	7929214	6.67e-72	285
1	AP023479.1	87.500	248	29	1	610	855	8132473	8132226	6.67e-72	285
1	AP023479.1	84.281	299	39	1	608	906	9095164	9094874	6.67e-72	285
1	AP023479.1	87.649	251	23	6	610	855	9387758	9387511	6.67e-72	285
1	AP023479.1	88.017	242	28	1	615	855	9415959	9416200	6.67e-72	285
1	AP023479.1	86.142	267	33	3	589	855	9571554	9571292	6.67e-72	285
1	AP023479.1	84.564	298	35	6	610	907	9658084	9657798	6.67e-72	285
1	AP023479.1	84.211	304	36	3	607	909	10797188	10796896	6.67e-72	285
1	AP023479.1	84.262	305	35	5	608	909	11558981	11558687	6.67e-72	285
1	AP023479.1	84.106	302	41	5	609	909	11698489	11698194	6.67e-72	285
1	AP023479.1	84.385	301	36	3	610	909	12788414	12788124	6.67e-72	285
1	AP023479.1	87.967	241	29	0	615	855	13003625	13003385	6.67e-72	285
1	AP023479.1	88.703	239	20	6	620	855	14221154	14220920	6.67e-72	285
1	AP023479.1	84.385	301	36	6	610	909	14393902	14394192	6.67e-72	285
1	AP023479.1	84.333	300	38	2	608	907	15983395	15983105	6.67e-72	285
1	AP023479.1	84.797	296	31	8	610	902	16039157	16038873	6.67e-72	285
1	AP023479.1	84.333	300	37	8	607	904	17253785	17253494	6.67e-72	285
1	AP023479.1	84.880	291	34	8	610	899	17407486	17407205	6.67e-72	285
1	AP023479.1	84.158	303	38	7	608	909	19366783	19366490	6.67e-72	285
1	AP023479.1	84.437	302	34	6	607	906	19416924	19416634	6.67e-72	285
1	AP023479.1	84.333	300	37	2	610	909	22012805	22012516	6.67e-72	285
1	AP023479.1	87.903	248	23	6	610	855	22604469	22604227	6.67e-72	285
1	AP023479.1	84.262	305	35	4	607	909	28974594	28974301	6.67e-72	285
1	AP023479.1	87.805	246	27	2	610	855	29829351	29829593	6.67e-72	285
1	AP023479.1	84.512	297	36	4	610	905	30192013	30191726	6.67e-72	285
1	AP023479.1	84.880	291	34	3	615	905	31439921	31439641	6.67e-72	285
1	AP023479.1	84.459	296	38	1	610	905	33445482	33445195	6.67e-72	285
1	AP023479.1	87.449	247	31	0	609	855	35543131	35543377	6.67e-72	285
1	AP023479.1	84.615	299	32	6	610	905	35851495	35851782	6.67e-72	285
1	AP023479.1	84.615	299	33	8	610	906	36871080	36871367	6.67e-72	285
1	AP023479.1	84.642	293	37	1	610	902	37804174	37803890	6.67e-72	285
1	AP023479.1	84.385	301	36	3	610	909	38168070	38167780	6.67e-72	285
1	AP023479.1	84.333	300	38	2	607	905	38216559	38216850	6.67e-72	285
1	AP023479.1	84.564	298	35	3	607	903	38478777	38479064	6.67e-72	285
1	AP023479.1	84.437	302	34	8	610	907	38706390	38706098	6.67e-72	285
1	AP023479.1	87.649	251	24	5	607	855	39086983	39086738	6.67e-72	285
1	AP023479.1	84.437	302	34	4	610	906	39622060	39622353	6.67e-72	285
1	AP023479.1	87.500	248	29	1	608	855	40525073	40525318	6.67e-72	285
1	AP023479.1	84.539	304	29	11	608	906	40740803	40741093	6.67e-72	285
1	AP023479.1	84.512	297	37	2	607	902	40934137	40933849	6.67e-72	285
1	AP023479.1	87.251	251	30	1	607	855	40977070	40977320	6.67e-72	285
1	AP023479.1	83.923	311	36	6	607	909	43725201	43725505	6.67e-72	285
1	AP023479.1	88.793	232	26	0	610	841	44854016	44853785	6.67e-72	285
1	AP023479.1	87.500	248	30	1	609	855	45527139	45526892	6.67e-72	285
1	AP023479.1	84.615	299	33	8	607	903	45598114	45598401	6.67e-72	285
1	AP023479.1	85.121	289	32	5	620	906	45712693	45712414	6.67e-72	285
1	AP023479.1	87.302	252	28	4	607	855	46011339	46011589	6.67e-72	285
1	AP023479.1	84.385	301	35	7	607	906	46590192	46590481	6.67e-72	285
1	AP023479.1	84.488	303	31	8	607	907	46710624	46710912	6.67e-72	285
1	AP023479.1	85.121	289	32	4	620	906	47189520	47189241	6.67e-72	285
1	AP023479.1	84.512	297	37	2	610	906	47691176	47690889	6.67e-72	285
1	AP023479.1	84.211	304	37	3	607	909	47716301	47716594	6.67e-72	285
1	AP023479.1	84.385	301	35	4	610	909	47953483	47953194	6.67e-72	285
1	AP023479.1	86.245	269	30	5	607	871	48352340	48352075	6.67e-72	285
1	AP023479.1	84.039	307	38	4	607	912	50392035	50392331	6.67e-72	285
1	AP023479.1	84.437	302	33	5	608	906	52047349	52047059	6.67e-72	285
1	AP023479.1	87.600	250	26	4	608	855	52707756	52707510	6.67e-72	285
1	AP023479.1	84.615	299	33	5	610	907	54198726	54199012	6.67e-72	285
1	AP023479.1	84.899	298	28	14	620	910	54217578	54217291	6.67e-72	285
1	AP023479.1	88.841	233	24	1	623	855	54414538	54414308	6.67e-72	285
1	AP023479.1	84.512	297	36	2	610	906	57844229	57843943	6.67e-72	285
1	AP023479.1	87.805	246	27	2	610	854	57930833	57930590	6.67e-72	285
1	AP023479.1	84.333	300	38	2	608	906	58574883	58575174	6.67e-72	285
1	AP023479.1	84.459	296	38	1	607	902	58603530	58603243	6.67e-72	285
1	AP023479.1	87.398	246	31	0	610	855	112343	112098	2.40e-71	283
1	AP023479.1	87.398	246	31	0	610	855	359042	358797	2.40e-71	283
1	AP023479.1	83.654	312	40	4	607	916	791449	791751	2.40e-71	283
1	AP023479.1	84.175	297	41	5	615	909	821557	821265	2.40e-71	283
1	AP023479.1	84.512	297	35	7	607	902	1042840	1043126	2.40e-71	283
1	AP023479.1	83.386	319	39	6	608	925	1056199	1055894	2.40e-71	283
1	AP023479.1	87.449	247	30	1	610	855	1493813	1493567	2.40e-71	283
1	AP023479.1	84.333	300	36	4	608	906	2116377	2116666	2.40e-71	283
1	AP023479.1	84.158	303	37	3	610	911	2242633	2242341	2.40e-71	283
1	AP023479.1	85.714	273	34	4	588	855	2271556	2271828	2.40e-71	283
1	AP023479.1	86.957	253	31	2	604	855	2599924	2599673	2.40e-71	283
1	AP023479.1	87.200	250	30	1	606	855	2805919	2806166	2.40e-71	283
1	AP023479.1	87.398	246	31	0	610	855	3283795	3283550	2.40e-71	283
1	AP023479.1	87.398	246	31	0	610	855	3318827	3318582	2.40e-71	283
1	AP023479.1	87.449	247	30	1	610	855	4538942	4538696	2.40e-71	283
1	AP023479.1	84.642	293	36	1	610	902	4759438	4759721	2.40e-71	283
1	AP023479.1	84.459	296	37	3	610	905	5087790	5087504	2.40e-71	283
1	AP023479.1	87.654	243	30	0	607	849	5136299	5136541	2.40e-71	283
1	AP023479.1	84.564	298	33	7	611	906	6846248	6846534	2.40e-71	283
1	AP023479.1	87.398	246	31	0	610	855	7924941	7924696	2.40e-71	283
1	AP023479.1	87.449	247	29	2	610	855	8029464	8029219	2.40e-71	283
1	AP023479.1	84.158	303	37	3	610	909	8114079	8113785	2.40e-71	283
1	AP023479.1	87.200	250	30	2	607	855	8184795	8184547	2.40e-71	283
1	AP023479.1	87.200	250	30	2	607	855	8199625	8199377	2.40e-71	283
1	AP023479.1	83.706	313	37	8	607	918	8469685	8469386	2.40e-71	283
1	AP023479.1	84.459	296	36	2	610	905	8499361	8499076	2.40e-71	283
1	AP023479.1	87.200	250	30	1	606	855	8605806	8605559	2.40e-71	283
1	AP023479.1	83.923	311	35	12	611	918	8972840	8972542	2.40e-71	283
1	AP023479.1	87.398	246	31	0	610	855	8984604	8984359	2.40e-71	283
1	AP023479.1	84.512	297	35	2	610	906	9101253	9101538	2.40e-71	283
1	AP023479.1	84.211	304	35	10	610	909	9773462	9773168	2.40e-71	283
1	AP023479.1	87.449	247	29	2	610	855	10382627	10382872	2.40e-71	283
1	AP023479.1	84.385	301	34	3	607	903	10516319	10516610	2.40e-71	283
1	AP023479.1	87.200	250	31	1	607	855	10551269	10551020	2.40e-71	283
1	AP023479.1	84.407	295	38	6	610	904	10558887	10558601	2.40e-71	283
1	AP023479.1	87.398	246	31	0	610	855	11077249	11077004	2.40e-71	283
1	AP023479.1	87.398	246	31	0	610	855	11193613	11193368	2.40e-71	283
1	AP023479.1	84.106	302	38	4	606	905	11431177	11431470	2.40e-71	283
1	AP023479.1	84.694	294	34	9	621	911	11502920	11502635	2.40e-71	283
1	AP023479.1	87.149	249	32	0	607	855	11671958	11672206	2.40e-71	283
1	AP023479.1	84.437	302	31	4	608	906	11966961	11967249	2.40e-71	283
1	AP023479.1	84.106	302	39	8	610	909	12055235	12054941	2.40e-71	283
1	AP023479.1	84.437	302	31	7	611	909	12215563	12215851	2.40e-71	283
1	AP023479.1	84.175	297	41	5	607	902	12389117	12388826	2.40e-71	283
1	AP023479.1	84.385	301	33	6	610	906	12446860	12446570	2.40e-71	283
1	AP023479.1	86.957	253	31	1	605	855	12627082	12627334	2.40e-71	283
1	AP023479.1	87.398	246	31	0	610	855	13568233	13567988	2.40e-71	283
1	AP023479.1	83.871	310	36	7	610	914	14057773	14058073	2.40e-71	283
1	AP023479.1	87.149	249	32	0	607	855	14192807	14193055	2.40e-71	283
1	AP023479.1	87.398	246	31	0	610	855	14354492	14354737	2.40e-71	283
1	AP023479.1	87.600	250	23	5	610	855	14585781	14586026	2.40e-71	283
1	AP023479.1	87.398	246	31	0	610	855	14912115	14911870	2.40e-71	283
1	AP023479.1	84.775	289	36	1	610	898	15629437	15629717	2.40e-71	283
1	AP023479.1	87.398	246	31	0	610	855	16040480	16040235	2.40e-71	283
1	AP023479.1	84.512	297	34	5	610	905	16196544	16196259	2.40e-71	283
1	AP023479.1	87.398	246	31	0	610	855	16290127	16289882	2.40e-71	283
1	AP023479.1	84.262	305	32	10	610	909	16343520	16343227	2.40e-71	283
1	AP023479.1	87.149	249	32	0	607	855	16398219	16397971	2.40e-71	283
1	AP023479.1	87.398	246	31	0	610	855	16882270	16882025	2.40e-71	283
1	AP023479.1	83.178	321	43	4	586	906	17370723	17371032	2.40e-71	283
1	AP023479.1	87.967	241	27	2	615	855	17664022	17663784	2.40e-71	283
1	AP023479.1	84.158	303	37	3	608	909	17731880	17731588	2.40e-71	283
1	AP023479.1	84.385	301	33	7	607	905	21699289	21699577	2.40e-71	283
1	AP023479.1	84.642	293	36	5	607	898	21991313	21991597	2.40e-71	283
1	AP023479.1	84.459	296	36	2	610	905	22999853	22999568	2.40e-71	283
1	AP023479.1	84.385	301	33	5	604	904	23150551	23150265	2.40e-71	283
1	AP023479.1	85.017	287	34	3	620	906	28519221	28518944	2.40e-71	283
1	AP023479.1	83.654	312	39	5	610	918	28715040	28715342	2.40e-71	283
1	AP023479.1	87.398	246	31	0	610	855	30352387	30352632	2.40e-71	283
1	AP023479.1	87.200	250	30	2	608	855	30745764	30746013	2.40e-71	283
1	AC011498.7	88.215	297	35	0	610	906	233421	233717	5.01e-93	355
1	AC011498.7	85.017	287	35	1	619	905	183152	182874	6.67e-72	285
1	AC011498.7	83.987	306	39	3	606	909	193557	193260	6.67e-72	285
1	AC011498.7	84.912	285	36	6	622	904	128787	128508	8.63e-71	281
1	AC011498.7	83.706	313	36	11	610	919	176573	176273	8.63e-71	281
1	AC011498.7	84.053	301	36	8	615	912	119892	119601	3.10e-70	279
1	AC011498.7	83.388	307	41	3	604	909	108126	107829	4.01e-69	276
1	AC011498.7	83.828	303	34	7	610	907	227420	227128	1.44e-68	274
1	AC011498.7	86.585	246	33	0	610	855	146558	146803	5.19e-68	272
1	AC011498.7	86.585	246	31	1	610	855	95197	94954	1.87e-67	270
1	AC011498.7	84.211	285	35	7	619	902	165027	164752	6.72e-67	268
1	AC011498.7	86.111	252	31	3	606	855	209700	209451	6.72e-67	268
1	AC011498.7	86.179	246	34	0	610	855	168350	168105	2.42e-66	267
1	AC011498.7	86.000	250	31	4	608	855	67504	67751	8.69e-66	265
1	AC011498.7	86.179	246	33	1	610	855	147210	146966	8.69e-66	265
1	AC011498.7	83.446	296	38	5	610	904	177712	177427	8.69e-66	265
1	AC011498.7	83.333	300	36	7	615	909	214541	214251	8.69e-66	265
1	AC011498.7	85.769	260	24	6	605	855	27268	27523	3.13e-65	263
1	AC011498.7	85.227	264	29	3	656	919	32797	32544	3.13e-65	263
1	AC011498.7	83.618	293	34	4	610	899	118892	118611	3.13e-65	263
1	AC011498.7	84.848	264	36	4	595	855	219474	219736	3.13e-65	263
1	AC011498.7	86.235	247	26	6	619	862	121319	121078	1.12e-64	261
1	AC011498.7	83.278	299	34	7	610	905	130715	131000	1.12e-64	261
1	AC011498.7	85.772	246	35	0	610	855	197870	197625	1.12e-64	261
1	AC011498.7	82.258	310	45	7	606	912	43579	43277	4.04e-64	259
1	AC011498.7	82.943	299	38	10	610	903	201255	200965	1.45e-63	257
1	AC011498.7	85.484	248	34	2	607	853	235699	235945	1.45e-63	257
1	AC011498.7	85.200	250	35	2	607	855	261383	261135	5.23e-63	255
1	AC011498.7	82.258	310	41	12	610	918	262153	262449	5.23e-63	255
1	AC011498.7	85.039	254	33	1	607	855	147654	147907	1.88e-62	254
1	AC011498.7	82.258	310	40	12	610	918	263563	263268	1.88e-62	254
1	AC011498.7	82.392	301	42	4	610	909	116597	116307	6.77e-62	252
1	AC011498.7	84.739	249	38	0	607	855	10079	10327	2.43e-61	250
1	AC011498.7	84.739	249	38	0	607	855	62107	61859	2.43e-61	250
1	AC011498.7	85.714	238	32	1	618	855	72985	73220	2.43e-61	250
1	AC011498.7	85.597	243	30	4	615	855	169503	169264	2.43e-61	250
1	AC011498.7	82.667	300	35	7	610	903	196458	196170	2.43e-61	250
1	AC011498.7	81.877	309	42	6	610	915	92918	92621	8.75e-61	248
1	AC011498.7	84.800	250	31	4	610	855	110609	110363	1.13e-59	244
1	AC011498.7	85.965	228	32	0	609	836	221940	222167	1.13e-59	244
1	AC011498.7	82.000	300	41	5	610	906	18862	18573	4.07e-59	243
1	AC011498.7	84.677	248	32	5	610	855	70351	70594	4.07e-59	243
1	AC011498.7	81.940	299	42	5	608	904	107818	107530	4.07e-59	243
1	AC011498.7	84.553	246	36	1	610	855	167955	167712	4.07e-59	243
1	AC011498.7	81.728	301	44	3	607	906	90231	90521	1.46e-58	241
1	AC011498.7	82.131	291	42	4	610	900	226968	226688	1.46e-58	241
1	AC011498.7	84.462	251	31	6	610	855	254370	254123	1.46e-58	241
1	AC011498.7	81.667	300	43	7	610	908	109449	109737	5.27e-58	239
1	AC011498.7	85.408	233	31	3	610	841	182305	182075	5.27e-58	239
1	AC011498.7	84.064	251	34	2	607	855	166315	166069	1.89e-57	237
1	AC011498.7	84.810	237	33	2	620	855	19775	19541	6.81e-57	235
1	AC011498.7	81.457	302	43	7	610	909	114134	113844	6.81e-57	235
1	AC011498.7	85.043	234	29	5	621	851	39326	39556	2.45e-56	233
1	AC011498.7	84.615	234	36	0	620	853	52159	51926	2.45e-56	233
1	AC011498.7	83.806	247	36	3	610	855	141750	141993	8.81e-56	231
1	AC011498.7	81.250	304	39	7	607	906	126752	127041	3.17e-55	230
1	AC011498.7	83.740	246	34	3	611	855	102940	102700	1.14e-54	228
1	AC011498.7	83.333	246	41	0	610	855	116010	115765	1.14e-54	228
1	AC011498.7	81.208	298	40	7	615	906	444	731	4.10e-54	226
1	AC011498.7	81.000	300	44	6	610	906	220717	220428	4.10e-54	226
1	AC011498.7	83.133	249	39	2	608	855	152372	152126	1.48e-53	224
1	AC011498.7	80.635	315	37	13	606	907	195031	194728	5.31e-53	222
1	AC011498.7	83.265	245	36	4	610	853	100897	100657	1.91e-52	220
1	AC011498.7	80.656	305	40	12	607	909	93380	93093	6.86e-52	219
1	AC011498.7	80.201	298	51	1	608	905	43158	42869	2.47e-51	217
1	AC011498.7	82.731	249	38	4	610	855	51357	51111	2.47e-51	217
1	AC011498.7	80.405	296	49	2	610	905	206297	206011	2.47e-51	217
1	AC011498.7	82.114	246	42	2	610	855	122736	122493	4.13e-49	209
1	AC011498.7	82.400	250	34	6	610	855	162940	162697	4.13e-49	209
1	AC011498.7	82.213	253	34	7	605	855	73267	73510	1.49e-48	207
1	AC011498.7	79.672	305	47	7	607	909	110948	111239	5.34e-48	206
1	AC011498.7	84.579	214	24	3	608	813	180769	180557	1.92e-47	204
1	AC011498.7	84.343	198	31	0	607	804	231385	231582	1.16e-44	195
1	AC011498.7	86.188	181	19	5	610	787	54075	53898	1.50e-43	191
1	AC011498.7	88.387	155	14	3	607	759	72484	72636	2.50e-41	183
1	AC011498.7	80.233	258	35	7	611	855	240892	240638	3.24e-40	180
1	AC011498.7	79.464	224	36	9	688	909	245593	245378	2.54e-31	150
1	AC011498.7	86.029	136	16	3	619	752	99900	99766	4.25e-29	143
1	AC011498.7	86.992	123	12	3	610	731	118207	118326	7.11e-27	135
1	AC011498.7	81.366	161	22	5	610	768	113383	113229	1.54e-23	124
1	AC011498.7	79.459	185	28	8	607	786	116735	116556	5.54e-23	122
1	AC011498.7	75.847	236	45	10	623	855	153948	153722	4.31e-19	110
1	AC011498.7	80.576	139	24	1	1054	1189	64410	64272	2.00e-17	104
1	AC011498.7	82.759	116	19	1	608	723	48899	48785	7.21e-17	102
1	AC011498.7	85.393	89	13	0	610	698	141322	141410	4.34e-14	93.5
1	AC011498.7	87.838	74	9	0	608	681	71408	71481	2.02e-12	87.9
1	AP023477.1	88.552	297	26	1	607	903	7448067	7447779	1.80e-92	353
1	AP023477.1	88.158	304	24	5	607	909	44449314	44449606	6.48e-92	351
1	AP023477.1	88.119	303	26	4	610	910	58026991	58026697	6.48e-92	351
1	AP023477.1	86.646	322	26	12	597	915	8542768	8543075	1.40e-88	340
1	AP023477.1	87.333	300	29	4	608	906	9224741	9225032	6.53e-87	335
1	AP023477.1	87.086	302	31	7	607	906	46313170	46313465	6.53e-87	335
1	AP023477.1	86.799	303	34	5	608	909	47693253	47693550	2.35e-86	333
1	AP023477.1	86.731	309	29	4	611	918	62177833	62177536	2.35e-86	333
1	AP023477.1	87.458	295	29	1	610	904	70657923	70658209	2.35e-86	333
1	AP023477.1	86.928	306	27	6	610	912	6906511	6906216	8.45e-86	331
1	AP023477.1	87.000	300	30	5	611	909	75783838	75783547	3.04e-85	329
1	AP023477.1	86.174	311	33	3	607	917	1485960	1485660	1.09e-84	327
1	AP023477.1	87.543	289	28	2	615	903	4480511	4480231	1.09e-84	327
1	AP023477.1	86.913	298	31	1	607	904	18243575	18243864	1.09e-84	327
1	AP023477.1	87.458	295	23	9	620	910	61555132	61555416	1.09e-84	327
1	AP023477.1	86.319	307	33	4	607	912	9642181	9642479	3.93e-84	326
1	AP023477.1	86.755	302	29	3	610	910	37314714	37314423	3.93e-84	326
1	AP023477.1	86.957	299	27	4	610	905	59487559	59487848	3.93e-84	326
1	AP023477.1	88.043	276	30	3	595	869	1454577	1454850	1.41e-83	324
1	AP023477.1	87.075	294	29	3	610	902	1857455	1857170	1.41e-83	324
1	AP023477.1	86.824	296	31	4	612	907	2587179	2587466	1.41e-83	324
1	AP023477.1	85.759	316	33	4	583	898	13475959	13476262	1.41e-83	324
1	AP023477.1	86.469	303	32	3	607	909	46826432	46826725	1.41e-83	324
1	AP023477.1	86.667	300	30	2	610	909	72164856	72165145	1.41e-83	324
1	AP023477.1	86.913	298	27	7	608	904	80092938	80092652	1.41e-83	324
1	AP023477.1	86.184	304	34	3	610	913	9528286	9527991	5.08e-83	322
1	AP023477.1	86.622	299	30	2	608	906	15450188	15450476	5.08e-83	322
1	AP023477.1	86.184	304	35	6	607	909	18862425	18862722	5.08e-83	322
1	AP023477.1	86.469	303	29	7	610	909	33767067	33766774	5.08e-83	322
1	AP023477.1	86.869	297	27	9	610	904	37729322	37729036	5.08e-83	322
1	AP023477.1	86.667	300	29	4	610	909	43384239	43383951	5.08e-83	322
1	AP023477.1	87.075	294	27	9	608	900	72451975	72452258	5.08e-83	322
1	AP023477.1	86.184	304	32	4	607	909	3796735	3797029	1.83e-82	320
1	AP023477.1	86.139	303	34	1	607	909	12012489	12012195	1.83e-82	320
1	AP023477.1	90.244	246	22	1	610	855	29984501	29984258	1.83e-82	320
1	AP023477.1	86.275	306	28	8	608	909	30620014	30619719	1.83e-82	320
1	AP023477.1	86.424	302	30	8	610	909	31016075	31015783	1.83e-82	320
1	AP023477.1	86.424	302	30	5	608	907	44664680	44664972	1.83e-82	320
1	AP023477.1	86.379	301	32	2	610	909	46837995	46837703	1.83e-82	320
1	AP023477.1	86.780	295	30	7	615	908	56100750	56100464	1.83e-82	320
1	AP023477.1	85.266	319	37	3	601	917	66990040	66989730	1.83e-82	320
1	AP023477.1	86.532	297	32	1	610	906	72353345	72353633	1.83e-82	320
1	AP023477.1	86.577	298	31	2	610	906	78036553	78036842	1.83e-82	320
1	AP023477.1	86.093	302	34	1	610	911	3861866	3861573	6.58e-82	318
1	AP023477.1	85.948	306	33	2	607	910	8392210	8391913	6.58e-82	318
1	AP023477.1	86.039	308	30	4	605	909	14438672	14438969	6.58e-82	318
1	AP023477.1	86.139	303	33	3	607	909	27974676	27974969	6.58e-82	318
1	AP023477.1	86.379	301	30	3	608	908	48051552	48051841	6.58e-82	318
1	AP023477.1	86.184	304	30	3	607	910	56392174	56392465	6.58e-82	318
1	AP023477.1	86.486	296	32	4	610	905	75697345	75697632	6.58e-82	318
1	AP023477.1	86.379	301	30	5	610	909	76531538	76531248	6.58e-82	318
1	AP023477.1	89.837	246	25	0	610	855	5123020	5122775	2.37e-81	316
1	AP023477.1	89.558	249	26	0	607	855	7703739	7703491	2.37e-81	316
1	AP023477.1	89.837	246	25	0	610	855	39404473	39404228	2.37e-81	316
1	AP023477.1	86.139	303	30	6	610	909	43593907	43593614	2.37e-81	316
1	AP023477.1	86.333	300	30	2	607	906	45476825	45476537	2.37e-81	316
1	AP023477.1	89.600	250	25	1	607	855	56415517	56415766	2.37e-81	316
1	AP023477.1	85.304	313	38	6	605	911	56640926	56641236	2.37e-81	316
1	AP023477.1	86.102	295	39	2	610	903	70037616	70037909	2.37e-81	316
1	AP023477.1	86.486	296	30	2	610	905	73920310	73920025	2.37e-81	316
1	AP023477.1	86.139	303	31	9	610	909	74278641	74278347	2.37e-81	316
1	AP023477.1	89.796	245	25	0	611	855	4844401	4844645	8.51e-81	315
1	AP023477.1	86.000	300	34	1	607	906	5175095	5175386	8.51e-81	315
1	AP023477.1	85.531	311	33	3	607	915	9937670	9937370	8.51e-81	315
1	AP023477.1	86.184	304	26	6	610	909	20028642	20028933	8.51e-81	315
1	AP023477.1	86.441	295	31	2	608	901	26663379	26663665	8.51e-81	315
1	AP023477.1	86.047	301	32	4	607	906	36548279	36548570	8.51e-81	315
1	AP023477.1	86.288	299	30	3	610	907	38692985	38692697	8.51e-81	315
1	AP023477.1	90.678	236	22	0	620	855	46447130	46447365	8.51e-81	315
1	AP023477.1	86.242	298	32	5	610	906	57299130	57299419	8.51e-81	315
1	AP023477.1	86.047	301	32	3	610	909	76138370	76138661	8.51e-81	315
1	AP023477.1	86.242	298	29	3	605	900	4751938	4752225	3.06e-80	313
1	AP023477.1	86.149	296	34	2	610	905	6568105	6568393	3.06e-80	313
1	AP023477.1	86.195	297	31	2	610	906	18183218	18183504	3.06e-80	313
1	AP023477.1	85.577	312	29	13	605	909	35331177	35330875	3.06e-80	313
1	AP023477.1	85.809	303	34	2	607	909	39793739	39794032	3.06e-80	313
1	AP023477.1	86.149	296	33	1	610	905	39919567	39919854	3.06e-80	313
1	AP023477.1	85.902	305	30	3	607	909	42973839	42973546	3.06e-80	313
1	AP023477.1	89.474	247	26	0	609	855	53989426	53989672	3.06e-80	313
1	AP023477.1	86.441	295	29	7	610	903	58279312	58279596	3.06e-80	313
1	AP023477.1	86.047	301	30	4	608	906	61189070	61189360	3.06e-80	313
1	AP023477.1	85.855	304	31	4	608	909	70608421	70608128	3.06e-80	313
1	AP023477.1	86.195	297	32	2	611	906	71595160	71595448	3.06e-80	313
1	AP023477.1	90.336	238	23	0	608	845	79139200	79139437	3.06e-80	313
1	AP023477.1	89.431	246	26	0	610	855	959365	959120	1.10e-79	311
1	AP023477.1	85.574	305	34	3	604	906	2305381	2305677	1.10e-79	311
1	AP023477.1	85.621	306	33	3	607	909	3081500	3081203	1.10e-79	311
1	AP023477.1	89.431	246	26	0	610	855	3680065	3680310	1.10e-79	311
1	AP023477.1	89.157	249	27	0	607	855	7545826	7546074	1.10e-79	311
1	AP023477.1	89.431	246	26	0	610	855	14345671	14345426	1.10e-79	311
1	AP023477.1	85.479	303	38	5	607	908	15696426	15696129	1.10e-79	311
1	AP023477.1	89.157	249	27	0	607	855	34120317	34120069	1.10e-79	311
1	AP023477.1	85.484	310	31	7	610	917	37575336	37575039	1.10e-79	311
1	AP023477.1	85.762	302	33	3	607	907	41665301	41665593	1.10e-79	311
1	AP023477.1	86.102	295	33	2	615	909	42062233	42061947	1.10e-79	311
1	AP023477.1	89.431	246	26	0	610	855	43787090	43786845	1.10e-79	311
1	AP023477.1	89.243	251	23	3	605	852	44184671	44184920	1.10e-79	311
1	AP023477.1	89.474	247	25	1	610	855	46275128	46275374	1.10e-79	311
1	AP023477.1	86.806	288	27	3	620	906	46321431	46321708	1.10e-79	311
1	AP023477.1	85.668	307	31	10	605	906	54689885	54690183	1.10e-79	311
1	AP023477.1	86.093	302	27	7	607	906	58485374	58485662	1.10e-79	311
1	AP023477.1	85.762	302	33	3	610	909	58539894	58539601	1.10e-79	311
1	AP023477.1	85.953	299	32	4	610	906	59445152	59444862	1.10e-79	311
1	AP023477.1	85.855	304	29	5	605	906	60989118	60989409	1.10e-79	311
1	AP023477.1	89.157	249	27	0	607	855	64987345	64987097	1.10e-79	311
1	AP023477.1	85.762	302	33	8	607	907	65195692	65195400	1.10e-79	311
1	AP023477.1	85.953	299	33	2	611	909	70268099	70267810	1.10e-79	311
1	AP023477.1	86.598	291	28	4	615	903	72143407	72143126	1.10e-79	311
1	AP023477.1	86.395	294	28	5	610	902	73157588	73157870	1.10e-79	311
1	AP023477.1	85.809	303	31	5	610	909	74146786	74146493	1.10e-79	311
1	AP023477.1	85.762	302	32	4	608	906	1260581	1260874	3.96e-79	309
1	AP023477.1	85.667	300	35	3	610	909	3806155	3805864	3.96e-79	309
1	AP023477.1	86.348	293	29	3	615	904	4024518	4024234	3.96e-79	309
1	AP023477.1	86.000	300	29	4	610	906	4505715	4505426	3.96e-79	309
1	AP023477.1	85.667	300	35	7	607	906	7956965	7957256	3.96e-79	309
1	AP023477.1	85.342	307	36	7	610	915	11484094	11483796	3.96e-79	309
1	AP023477.1	85.953	299	30	5	610	906	11559192	11559480	3.96e-79	309
1	AP023477.1	85.714	301	33	3	610	909	12627611	12627320	3.96e-79	309
1	AP023477.1	85.714	301	34	2	607	906	12690122	12690414	3.96e-79	309
1	AP023477.1	85.906	298	32	3	610	905	12692531	12692242	3.96e-79	309
1	AP023477.1	85.526	304	34	8	607	909	19532960	19532666	3.96e-79	309
1	AP023477.1	89.474	247	22	3	610	855	20016772	20017015	3.96e-79	309
1	AP023477.1	86.667	285	30	2	620	904	20026513	20026789	3.96e-79	309
1	AP023477.1	85.762	302	32	4	608	906	20117339	20117632	3.96e-79	309
1	AP023477.1	86.054	294	33	3	610	903	20166105	20165820	3.96e-79	309
1	AP023477.1	85.161	310	36	8	607	915	27671330	27671030	3.96e-79	309
1	AP023477.1	85.809	303	29	6	607	907	32903873	32903583	3.96e-79	309
1	AP023477.1	85.859	297	34	2	610	906	34495390	34495678	3.96e-79	309
1	AP023477.1	85.762	302	31	4	607	907	36491093	36491383	3.96e-79	309
1	AP023477.1	86.000	300	29	10	610	906	44987697	44987408	3.96e-79	309
1	AP023477.1	85.479	303	36	1	607	909	55996629	55996923	3.96e-79	309
1	AP023477.1	89.243	251	21	5	608	855	56119658	56119905	3.96e-79	309
1	AP023477.1	85.953	299	30	4	607	904	56969383	56969670	3.96e-79	309
1	AP023477.1	85.526	304	34	3	608	909	63087849	63087554	3.96e-79	309
1	AP023477.1	89.113	248	27	0	608	855	64758865	64759112	3.96e-79	309
1	AP023477.1	85.479	303	36	1	607	909	70313826	70313532	3.96e-79	309
1	AP023477.1	86.713	286	29	4	621	906	70529801	70530077	3.96e-79	309
1	AP023477.1	85.304	313	31	6	608	915	70561088	70561390	3.96e-79	309
1	AP023477.1	85.714	301	34	2	610	909	70586700	70586408	3.96e-79	309
1	AP023477.1	85.526	304	34	3	608	909	73516746	73516451	3.96e-79	309
1	AP023477.1	85.390	308	34	9	610	916	77253176	77252879	3.96e-79	309
1	AP023477.1	85.526	304	32	4	607	909	1178765	1178473	1.42e-78	307
1	AP023477.1	86.007	293	33	1	607	899	1187985	1188269	1.42e-78	307
1	AP023477.1	85.667	300	34	7	607	905	1679469	1679178	1.42e-78	307
1	AP023477.1	85.430	302	36	3	608	909	3984339	3984046	1.42e-78	307
1	AP023477.1	85.667	300	33	4	610	909	4645009	4644720	1.42e-78	307
1	AP023477.1	85.619	299	35	2	616	914	4902773	4902483	1.42e-78	307
1	AP023477.1	85.342	307	33	5	607	911	7139975	7139679	1.42e-78	307
1	AP023477.1	86.505	289	28	7	620	905	9322328	9322048	1.42e-78	307
1	AP023477.1	85.430	302	36	3	608	909	12007921	12008214	1.42e-78	307
1	AP023477.1	85.714	308	25	7	608	906	16252195	16252492	1.42e-78	307
1	AP023477.1	84.984	313	35	4	607	918	19581061	19581362	1.42e-78	307
1	AP023477.1	85.668	307	27	6	610	909	26482138	26481842	1.42e-78	307
1	AP023477.1	85.570	298	37	5	610	906	28872583	28872291	1.42e-78	307
1	AP023477.1	85.333	300	40	3	610	909	28961407	28961112	1.42e-78	307
1	AP023477.1	85.619	299	35	1	607	905	30505708	30505998	1.42e-78	307
1	AP023477.1	85.333	300	40	2	610	907	39183875	39183578	1.42e-78	307
1	AP023477.1	85.667	300	34	2	610	909	46684317	46684607	1.42e-78	307
1	AP023477.1	85.526	304	33	3	607	909	48550312	48550019	1.42e-78	307
1	AP023477.1	85.714	301	32	3	610	909	50610997	50610707	1.42e-78	307
1	AP023477.1	85.714	301	31	5	608	906	54860257	54860547	1.42e-78	307
1	AP023477.1	85.859	297	32	2	610	906	55335242	55334956	1.42e-78	307
1	AP023477.1	85.619	299	35	1	607	905	55401530	55401240	1.42e-78	307
1	AP023477.1	89.113	248	25	1	608	855	56441258	56441503	1.42e-78	307
1	AP023477.1	89.113	248	26	1	608	855	64032466	64032220	1.42e-78	307
1	AP023477.1	85.811	296	35	7	620	915	70121285	70120997	1.42e-78	307
1	AP023477.1	85.526	304	33	3	607	909	73517474	73517767	1.42e-78	307
1	AP023477.1	89.669	242	24	1	615	855	73677448	73677689	1.42e-78	307
1	AP023477.1	86.411	287	31	1	608	894	73985553	73985831	1.42e-78	307
1	AP023477.1	85.065	308	39	5	607	909	75578577	75578272	1.42e-78	307
1	AP023477.1	85.246	305	35	4	607	909	4494823	4494527	5.12e-78	305
1	AP023477.1	85.811	296	32	8	610	903	5179274	5178987	5.12e-78	305
1	AP023477.1	89.157	249	21	5	610	855	5324499	5324744	5.12e-78	305
1	AP023477.1	89.024	246	27	0	610	855	6704359	6704604	5.12e-78	305
1	AP023477.1	85.430	302	34	3	608	909	9393112	9392821	5.12e-78	305
1	AP023477.1	84.049	326	42	4	610	934	9647597	9647281	5.12e-78	305
1	AP023477.1	85.382	301	37	3	607	906	13904134	13904428	5.12e-78	305
1	AP023477.1	88.755	249	28	0	607	855	19476568	19476320	5.12e-78	305
1	AP023477.1	89.627	241	23	1	615	855	20294584	20294346	5.12e-78	305
1	AP023477.1	89.069	247	26	1	608	853	26172329	26172575	5.12e-78	305
1	AP023477.1	84.858	317	32	11	608	918	33311652	33311346	5.12e-78	305
1	AP023477.1	86.007	293	31	5	618	906	37866960	37867246	5.12e-78	305
1	AP023477.1	86.054	294	30	2	610	901	40221053	40221337	5.12e-78	305
1	AP023477.1	89.627	241	24	1	615	855	40436526	40436287	5.12e-78	305
1	AP023477.1	88.755	249	28	0	607	855	40481395	40481147	5.12e-78	305
1	AP023477.1	85.574	305	29	5	607	908	43190531	43190823	5.12e-78	305
1	AP023477.1	85.570	298	35	2	607	904	48247281	48247570	5.12e-78	305
1	AP023477.1	86.411	287	29	2	620	906	51952128	51952404	5.12e-78	305
1	AP023477.1	85.209	311	31	9	605	909	55930000	55930301	5.12e-78	305
1	AP023477.1	86.007	293	31	5	610	901	56423383	56423100	5.12e-78	305
1	AP023477.1	88.755	249	28	0	607	855	57782468	57782716	5.12e-78	305
1	AP023477.1	85.574	305	29	9	610	909	60194632	60194338	5.12e-78	305
1	AP023477.1	89.024	246	27	0	610	855	60981562	60981317	5.12e-78	305
1	AP023477.1	85.256	312	29	10	607	912	64781899	64782199	5.12e-78	305
1	AP023477.1	89.024	246	27	0	610	855	74317085	74316840	5.12e-78	305
1	AP023477.1	88.755	249	28	0	607	855	74342391	74342639	5.12e-78	305
1	AP023477.1	89.024	246	27	0	610	855	74502215	74502460	5.12e-78	305
1	AP023477.1	89.024	246	27	0	610	855	78155464	78155709	5.12e-78	305
1	AP023477.1	85.479	303	30	6	607	906	2092239	2092530	1.84e-77	303
1	AP023477.1	85.382	301	35	6	610	909	4676651	4676359	1.84e-77	303
1	AP023477.1	88.710	248	28	0	608	855	7762756	7762509	1.84e-77	303
1	AP023477.1	88.800	250	25	2	607	855	9246743	9246990	1.84e-77	303
1	AP023477.1	85.333	300	36	4	610	909	10471161	10470870	1.84e-77	303
1	AP023477.1	85.667	300	29	6	610	905	26350919	26351208	1.84e-77	303
1	AP023477.1	88.710	248	28	0	608	855	28799375	28799622	1.84e-77	303
1	AP023477.1	85.959	292	32	7	610	900	29988556	29988273	1.84e-77	303
1	AP023477.1	85.382	301	34	3	610	909	31549130	31548839	1.84e-77	303
1	AP023477.1	88.755	249	27	1	608	855	36560500	36560748	1.84e-77	303
1	AP023477.1	85.246	305	33	4	605	906	36561142	36561437	1.84e-77	303
1	AP023477.1	88.710	248	28	0	608	855	39332066	39332313	1.84e-77	303
1	AP023477.1	85.246	305	34	4	608	909	43021460	43021756	1.84e-77	303
1	AP023477.1	88.755	249	27	1	607	855	44695574	44695821	1.84e-77	303
1	AP023477.1	88.583	254	23	4	607	855	46264961	46265213	1.84e-77	303
1	AP023477.1	85.522	297	35	2	610	906	55486269	55485981	1.84e-77	303
1	AP023477.1	88.800	250	24	4	607	854	56638324	56638571	1.84e-77	303
1	AP023477.1	88.538	253	26	3	605	855	59104329	59104580	1.84e-77	303
1	AP023477.1	85.479	303	30	4	608	909	61112501	61112212	1.84e-77	303
1	AP023477.1	84.639	319	34	8	607	922	63156921	63156615	1.84e-77	303
1	AP023477.1	85.667	300	30	7	607	905	64791048	64791335	1.84e-77	303
1	AP023477.1	85.667	300	30	6	610	906	65363023	65363312	1.84e-77	303
1	AP023477.1	85.382	301	35	6	610	909	65740698	65740990	1.84e-77	303
1	AP023477.1	86.102	295	26	6	610	902	67067755	67067474	1.84e-77	303
1	AP023477.1	85.430	302	32	4	610	909	67671950	67672241	1.84e-77	303
1	AP023477.1	85.763	295	32	3	609	903	69768790	69769074	1.84e-77	303
1	AP023477.1	85.570	298	33	2	607	904	72918107	72918394	1.84e-77	303
1	AP023477.1	85.522	297	35	1	610	906	73704508	73704796	1.84e-77	303
1	AP023477.1	85.065	308	35	9	607	909	73718611	73718310	1.84e-77	303
1	AP023477.1	85.382	301	34	3	608	906	75650000	75650292	1.84e-77	303
1	AP023477.1	85.284	299	36	1	610	908	1605590	1605880	6.62e-77	302
1	AP023477.1	85.382	301	33	3	607	906	2570294	2570584	6.62e-77	302
1	AP023477.1	85.333	300	34	4	610	908	2876596	2876886	6.62e-77	302
1	AP023477.1	85.149	303	35	9	607	905	3488880	3489176	6.62e-77	302
1	AP023477.1	85.016	307	35	8	607	911	3910123	3910420	6.62e-77	302
1	AP023477.1	85.714	294	33	1	611	904	4379265	4378981	6.62e-77	302
1	AP023477.1	85.763	295	30	3	610	904	8441409	8441127	6.62e-77	302
1	AP023477.1	85.570	298	32	2	607	904	10714852	10714566	6.62e-77	302
1	AP023477.1	88.710	248	26	1	608	855	14002098	14001853	6.62e-77	302
1	AP023477.1	86.111	288	30	3	608	895	19949078	19949355	6.62e-77	302
1	AP023477.1	89.256	242	25	1	615	855	27057761	27057520	6.62e-77	302
1	AP023477.1	87.692	260	30	2	607	865	27514349	27514091	6.62e-77	302
1	AP023477.1	88.755	249	25	2	610	855	30431287	30431039	6.62e-77	302
1	AP023477.1	85.862	290	33	1	615	904	33134382	33134663	6.62e-77	302
1	AP023477.1	88.710	248	26	1	610	855	39526509	39526262	6.62e-77	302
1	AP023477.1	85.284	299	37	5	611	908	40591497	40591205	6.62e-77	302
1	AP023477.1	85.479	303	28	9	608	906	40747092	40747382	6.62e-77	302
1	AP023477.1	85.430	302	30	5	607	906	41117590	41117879	6.62e-77	302
1	AP023477.1	85.382	301	33	9	610	907	42084659	42084951	6.62e-77	302
1	AP023477.1	85.862	290	33	1	610	899	43049711	43049430	6.62e-77	302
1	AP023477.1	85.149	303	36	8	607	906	44048828	44049124	6.62e-77	302
1	AP023477.1	89.787	235	24	0	621	855	44234984	44234750	6.62e-77	302
1	AP023477.1	84.918	305	39	4	605	906	56611866	56612166	6.62e-77	302
1	AP023477.1	85.522	297	34	3	615	910	64792983	64792695	6.62e-77	302
1	AP023477.1	85.382	301	33	6	607	905	65364240	65364531	6.62e-77	302
1	AP023477.1	85.959	292	30	8	620	909	70543060	70543342	6.62e-77	302
1	AP023477.1	85.333	300	34	3	610	909	71986286	71985997	6.62e-77	302
1	AP023477.1	86.316	285	29	8	620	902	72934003	72934279	6.62e-77	302
1	AP023477.1	85.522	297	34	3	610	905	74315040	74314752	6.62e-77	302
1	AP023477.1	85.246	305	31	7	608	909	74856388	74856095	6.62e-77	302
1	AP023477.1	88.710	248	26	2	610	855	76013628	76013875	6.62e-77	302
1	AP023477.1	85.016	307	34	6	610	913	79651302	79651005	6.62e-77	302
1	AP023477.1	85.382	301	33	6	607	906	80020958	80020668	6.62e-77	302
1	AP023477.1	88.353	249	29	0	607	855	943013	943261	2.38e-76	300
1	AP023477.1	85.185	297	38	4	620	913	952801	953094	2.38e-76	300
1	AP023477.1	84.768	302	42	4	621	918	2716730	2716429	2.38e-76	300
1	AP023477.1	85.099	302	35	4	610	909	3698736	3698443	2.38e-76	300
1	AP023477.1	85.284	299	34	8	607	903	5418102	5418392	2.38e-76	300
1	AP023477.1	88.618	246	28	0	610	855	5737274	5737029	2.38e-76	300
1	AP023477.1	88.353	249	29	0	607	855	6556202	6555954	2.38e-76	300
1	AP023477.1	84.967	306	35	7	607	910	8326217	8326513	2.38e-76	300
1	AP023477.1	89.024	246	22	4	610	853	8779742	8779984	2.38e-76	300
1	AP023477.1	85.149	303	34	7	607	906	9411564	9411858	2.38e-76	300
1	AP023477.1	88.353	249	29	0	607	855	10048278	10048030	2.38e-76	300
1	AP023477.1	88.710	248	24	3	610	855	11499976	11499731	2.38e-76	300
1	AP023477.1	88.664	247	26	2	610	855	12458786	12458541	2.38e-76	300
1	AP023477.1	85.522	297	32	5	616	910	12664044	12663757	2.38e-76	300
1	AP023477.1	88.142	253	28	1	610	862	13990902	13991152	2.38e-76	300
1	AP023477.1	85.016	307	32	10	607	911	18844621	18844327	2.38e-76	300
1	AP023477.1	84.691	307	39	1	610	916	19966586	19966884	2.38e-76	300
1	AP023477.1	88.446	251	26	3	607	855	21528504	21528753	2.38e-76	300
1	AP023477.1	84.818	303	40	4	610	909	27113243	27113542	2.38e-76	300
1	AP023477.1	85.333	300	32	6	607	904	31457529	31457240	2.38e-76	300
1	AP023477.1	88.618	246	28	0	610	855	37622309	37622064	2.38e-76	300
1	AP023477.1	85.333	300	33	4	610	908	38149783	38149494	2.38e-76	300
1	AP023477.1	88.664	247	26	2	610	855	39891781	39892026	2.38e-76	300
1	AP023477.1	85.333	300	33	4	607	906	39993701	39993989	2.38e-76	300
1	AP023477.1	85.099	302	35	3	610	909	40618779	40618486	2.38e-76	300
1	AP023477.1	85.099	302	35	8	611	911	40983940	40984232	2.38e-76	300
1	AP023477.1	85.000	300	39	5	610	909	41327371	41327078	2.38e-76	300
1	AP023477.1	88.618	246	28	0	610	855	41672563	41672808	2.38e-76	300
1	AP023477.1	86.111	288	29	5	619	906	42656590	42656866	2.38e-76	300
1	AP023477.1	85.333	300	33	3	610	909	45228168	45227880	2.38e-76	300
1	AP023477.1	88.353	249	29	0	607	855	45480174	45480422	2.38e-76	300
1	AP023477.1	85.284	299	34	2	608	906	48084603	48084891	2.38e-76	300
1	AP023477.1	88.400	250	28	1	607	855	48213297	48213546	2.38e-76	300
1	AP023477.1	88.235	255	25	4	606	855	54984881	54985135	2.38e-76	300
1	AP023477.1	85.333	300	32	3	610	909	55558621	55558334	2.38e-76	300
1	AP023477.1	85.235	298	36	2	607	904	56725832	56725543	2.38e-76	300
1	AP023477.1	88.618	246	28	0	610	855	56955400	56955155	2.38e-76	300
1	AP023477.1	88.618	246	28	0	610	855	57906122	57905877	2.38e-76	300
1	AP023477.1	88.618	246	28	0	610	855	60384033	60383788	2.38e-76	300
1	AP023477.1	88.710	248	25	2	608	855	64371913	64371669	2.38e-76	300
1	AP023477.1	88.353	249	29	0	607	855	64920178	64920426	2.38e-76	300
1	AP023477.1	88.710	248	24	3	610	855	65283149	65283394	2.38e-76	300
1	AP023477.1	85.197	304	31	10	607	906	68211614	68211907	2.38e-76	300
1	AP023477.1	85.197	304	32	5	605	906	69257980	69258272	2.38e-76	300
1	AP023477.1	88.618	246	28	0	610	855	70590150	70589905	2.38e-76	300
1	AP023477.1	88.400	250	28	1	607	855	73345944	73346193	2.38e-76	300
1	AP023477.1	84.790	309	36	4	610	915	73605490	73605790	2.38e-76	300
1	AP023477.1	88.446	251	25	3	607	855	74586563	74586315	2.38e-76	300
1	AP023477.1	85.333	300	33	3	607	906	74729484	74729772	2.38e-76	300
1	AP023477.1	88.618	246	28	0	610	855	74996893	74996648	2.38e-76	300
1	AP023477.1	85.333	300	32	7	607	904	75043560	75043271	2.38e-76	300
1	AP023477.1	85.284	299	34	5	607	905	78877397	78877685	2.38e-76	300
1	AP023477.1	85.099	302	34	8	607	906	475627	475919	8.57e-76	298
1	AP023477.1	85.424	295	34	2	610	904	535935	535650	8.57e-76	298
1	AP023477.1	88.353	249	28	1	607	855	1407957	1408204	8.57e-76	298
1	AP023477.1	88.664	247	25	3	610	855	1914234	1914478	8.57e-76	298
1	AP023477.1	85.149	303	31	7	607	906	3114755	3115046	8.57e-76	298
1	AP023477.1	85.185	297	36	1	610	906	4552310	4552022	8.57e-76	298
1	AP023477.1	85.000	300	37	1	610	909	6824178	6823887	8.57e-76	298
1	AP023477.1	88.353	249	27	1	607	855	8389477	8389723	8.57e-76	298
1	AP023477.1	85.567	291	34	5	610	900	10797813	10797531	8.57e-76	298
1	AP023477.1	85.965	285	32	1	621	905	12949419	12949143	8.57e-76	298
1	AP023477.1	85.185	297	36	1	610	906	13143436	13143724	8.57e-76	298
1	AP023477.1	85.050	301	35	4	610	909	15878345	15878054	8.57e-76	298
1	AP023477.1	88.353	249	28	1	607	855	19412400	19412153	8.57e-76	298
1	AP023477.1	88.400	250	26	2	607	855	20024083	20023836	8.57e-76	298
1	AP023477.1	85.149	303	31	8	611	909	25726048	25726340	8.57e-76	298
1	AP023477.1	88.306	248	29	0	608	855	27334448	27334201	8.57e-76	298
1	AP023477.1	85.284	299	33	3	607	904	28582939	28583227	8.57e-76	298
1	AP023477.1	85.050	301	36	4	607	906	29925515	29925807	8.57e-76	298
1	AP023477.1	85.284	299	32	6	611	909	30301193	30301479	8.57e-76	298
1	AP023477.1	84.667	300	45	1	608	906	30669172	30669471	8.57e-76	298
1	AP023477.1	85.235	298	35	6	607	903	35473088	35472799	8.57e-76	298
1	AP023477.1	83.533	334	40	13	607	936	37141727	37142049	8.57e-76	298
1	AP023477.1	88.618	246	26	1	610	855	37151850	37151607	8.57e-76	298
1	AP023477.1	85.333	300	31	8	613	909	37252018	37251729	8.57e-76	298
1	AP023477.1	88.618	246	27	1	610	855	38231627	38231383	8.57e-76	298
1	AP023477.1	86.268	284	27	7	624	904	39395791	39395517	8.57e-76	298
1	AP023477.1	84.818	303	38	6	607	909	40689024	40689318	8.57e-76	298
1	AP023477.1	84.639	319	28	10	607	921	41126614	41126313	8.57e-76	298
1	AP023477.1	88.400	250	25	3	607	855	42042019	42042265	8.57e-76	298
1	AP023477.1	84.790	309	33	7	610	912	42186034	42185734	8.57e-76	298
1	AP023477.1	85.284	299	33	6	608	904	42542420	42542709	8.57e-76	298
1	AP023477.1	85.235	298	34	3	608	904	43024085	43023797	8.57e-76	298
1	AP023477.1	85.473	296	31	7	607	900	43338673	43338388	8.57e-76	298
1	AP023477.1	86.063	287	29	3	621	904	44679179	44679457	8.57e-76	298
1	AP023477.1	84.818	303	38	1	607	909	45329220	45329514	8.57e-76	298
1	AP023477.1	85.424	295	33	2	610	904	45802086	45802370	8.57e-76	298
1	AP023477.1	85.149	303	31	3	607	906	48616908	48617199	8.57e-76	298
1	AP023477.1	88.306	248	29	0	608	855	48857337	48857090	8.57e-76	298
1	AP023477.1	85.424	295	34	2	607	900	56250499	56250213	8.57e-76	298
1	AP023477.1	84.566	311	36	9	605	904	56276757	56277066	8.57e-76	298
1	AP023477.1	88.353	249	27	1	607	855	58354195	58354441	8.57e-76	298
1	AP023477.1	85.135	296	39	4	607	901	58693302	58693011	8.57e-76	298
1	AP023477.1	85.050	301	35	3	610	909	60220057	60219766	8.57e-76	298
1	AP023477.1	84.967	306	33	6	607	909	64855934	64855639	8.57e-76	298
1	AP023477.1	85.473	296	31	4	610	903	68621086	68620801	8.57e-76	298
1	AP023477.1	85.050	301	36	4	610	909	69020606	69020898	8.57e-76	298
1	AP023477.1	84.868	304	36	5	607	909	71869210	71868916	8.57e-76	298
1	AP023477.1	85.473	296	32	4	615	909	74190316	74190031	8.57e-76	298
1	AP023477.1	85.616	292	32	3	611	901	74472160	74471878	8.57e-76	298
1	AP023477.1	85.235	298	34	5	610	906	74626263	74626551	8.57e-76	298
1	AP023477.1	88.618	246	26	1	610	855	75704719	75704476	8.57e-76	298
1	AP023477.1	87.452	263	27	5	597	855	75781181	75781441	8.57e-76	298
1	AP023477.1	85.050	301	35	8	610	909	76140820	76141111	8.57e-76	298
1	AP023477.1	85.965	285	32	1	621	905	78443755	78444031	8.57e-76	298
1	AP023477.1	84.868	304	36	5	607	909	78452176	78451882	8.57e-76	298
1	AP023477.1	84.345	313	38	8	607	918	591263	590961	3.08e-75	296
1	AP023477.1	85.016	307	29	13	608	909	2327281	2327575	3.08e-75	296
1	AP023477.1	85.149	303	29	10	608	906	2953033	2952743	3.08e-75	296
1	AP023477.1	85.000	300	36	2	608	906	3648446	3648737	3.08e-75	296
1	AP023477.1	85.616	292	31	3	615	906	3742830	3743110	3.08e-75	296
1	AP023477.1	88.000	250	30	0	606	855	3950503	3950254	3.08e-75	296
1	AP023477.1	89.407	236	24	1	620	855	5295478	5295244	3.08e-75	296
1	AP023477.1	85.424	295	31	5	615	908	5343994	5344277	3.08e-75	296
1	AP023477.1	88.664	247	22	5	610	854	6747701	6747459	3.08e-75	296
1	AP023477.1	85.235	298	33	3	610	906	8825813	8825526	3.08e-75	296
1	AP023477.1	85.284	299	31	5	610	907	8941661	8941375	3.08e-75	296
1	AP023477.1	84.868	304	34	4	608	909	11779697	11779404	3.08e-75	296
1	AP023477.1	85.616	292	30	7	618	906	13001964	13002246	3.08e-75	296
1	AP023477.1	85.284	299	31	5	610	906	15198452	15198739	3.08e-75	296
1	AP023477.1	84.444	315	34	13	607	917	16287296	16287599	3.08e-75	296
1	AP023477.1	85.374	294	33	7	608	901	16352556	16352273	3.08e-75	296
1	AP023477.1	85.284	299	30	4	610	905	17260122	17260409	3.08e-75	296
1	AP023477.1	84.566	311	34	6	610	918	17416223	17415925	3.08e-75	296
1	AP023477.1	85.473	296	29	9	616	907	19946175	19945890	3.08e-75	296
1	AP023477.1	84.899	298	40	3	610	903	20181965	20181669	3.08e-75	296
1	AP023477.1	85.185	297	35	7	610	905	20802757	20802469	3.08e-75	296
1	AP023477.1	89.362	235	25	0	620	854	28006961	28007195	3.08e-75	296
1	AP023477.1	88.259	247	29	0	609	855	29502162	29502408	3.08e-75	296
1	AP023477.1	85.235	298	33	3	610	906	34554831	34554544	3.08e-75	296
1	AP023477.1	84.691	307	35	9	611	914	35461087	35460790	3.08e-75	296
1	AP023477.1	85.099	302	32	5	610	909	36281236	36280946	3.08e-75	296
1	AP023477.1	85.374	294	33	4	611	903	36952532	36952248	3.08e-75	296
1	AP023477.1	84.790	309	32	8	605	911	38135301	38135596	3.08e-75	296
1	AP023477.1	88.525	244	28	0	608	851	39529813	39529570	3.08e-75	296
1	AP023477.1	88.353	249	26	2	607	855	41850295	41850540	3.08e-75	296
1	AP023477.1	85.050	301	34	3	616	915	44419805	44420095	3.08e-75	296
1	AP023477.1	84.868	304	35	9	610	912	44893772	44893479	3.08e-75	296
1	AP023477.1	85.473	296	29	4	608	903	46534567	46534286	3.08e-75	296
1	AP023477.1	85.000	300	35	2	610	909	46534924	46534635	3.08e-75	296
1	AP023477.1	85.050	301	33	5	607	906	47848751	47849040	3.08e-75	296
1	AP023477.1	88.797	241	27	0	615	855	49195193	49194953	3.08e-75	296
1	AP023477.1	84.177	316	38	5	610	923	53510967	53510662	3.08e-75	296
1	AP023477.1	84.768	302	38	1	606	907	54495387	54495680	3.08e-75	296
1	AP023477.1	88.525	244	28	0	610	853	54961198	54960955	3.08e-75	296
1	AP023477.1	85.965	285	30	3	622	904	56076014	56075738	3.08e-75	296
1	AP023477.1	88.525	244	28	0	610	853	62446857	62446614	3.08e-75	296
1	AP023477.1	87.739	261	23	5	607	862	65549855	65550111	3.08e-75	296
1	AP023477.1	88.306	248	27	2	610	855	69677049	69676802	3.08e-75	296
1	AP023477.1	85.517	290	34	1	610	899	72432599	72432318	3.08e-75	296
1	AP023477.1	85.235	298	32	5	607	902	75723423	75723136	3.08e-75	296
1	AP023477.1	85.000	300	36	2	610	909	75836594	75836884	3.08e-75	296
1	AP023477.1	84.868	304	34	4	605	906	79284372	79284665	3.08e-75	296
1	AP023477.1	84.395	314	35	9	610	918	80293191	80292887	3.08e-75	296
1	AP023477.1	84.839	310	30	9	605	909	80427009	80427306	3.08e-75	296
1	AP023477.1	88.000	250	29	1	607	855	704313	704064	1.11e-74	294
1	AP023477.1	88.259	247	28	1	610	855	1226010	1226256	1.11e-74	294
1	AP023477.1	88.797	241	26	1	615	855	1782665	1782426	1.11e-74	294
1	AP023477.1	85.764	288	29	4	610	895	2222609	2222886	1.11e-74	294
1	AP023477.1	87.952	249	30	0	607	855	2572166	2571918	1.11e-74	294
1	AP023477.1	85.000	300	34	7	607	905	2788368	2788657	1.11e-74	294
1	AP023477.1	88.259	247	27	1	609	855	3824278	3824522	1.11e-74	294
1	AP023477.1	88.000	250	29	1	607	855	3848960	3849209	1.11e-74	294
1	AP023477.1	90.541	222	21	0	607	828	4566262	4566483	1.11e-74	294
1	AP023477.1	85.000	300	34	5	607	906	5123327	5123615	1.11e-74	294
1	AP023477.1	88.211	246	29	0	610	855	5383807	5384052	1.11e-74	294
1	AP023477.1	88.211	246	29	0	610	855	5459788	5459543	1.11e-74	294
1	AP023477.1	87.952	249	30	0	607	855	7820261	7820509	1.11e-74	294
1	AP023477.1	85.235	298	31	5	615	909	8472431	8472144	1.11e-74	294
1	AP023477.1	85.000	300	33	5	610	906	9162462	9162752	1.11e-74	294
1	AP023477.1	84.177	316	37	6	608	919	9215066	9215372	1.11e-74	294
1	AP023477.1	88.211	246	29	0	610	855	9341773	9341528	1.11e-74	294
1	AP023477.1	87.747	253	29	2	605	855	9513610	9513862	1.11e-74	294
1	AP023477.1	84.797	296	42	3	610	905	9540589	9540297	1.11e-74	294
1	AP023477.1	85.324	293	33	3	615	905	10040480	10040196	1.11e-74	294
1	AP023477.1	85.235	298	30	9	610	905	10279422	10279707	1.11e-74	294
1	AP023477.1	84.899	298	38	5	610	906	13746431	13746722	1.11e-74	294
1	AP023477.1	84.691	307	34	5	610	916	16014123	16014416	1.11e-74	294
1	AP023477.1	88.259	247	28	1	610	856	16030886	16031131	1.11e-74	294
1	AP023477.1	85.374	294	32	3	610	902	21239956	21239673	1.11e-74	294
1	AP023477.1	84.950	299	35	8	607	904	21298837	21298548	1.11e-74	294
1	AP023477.1	87.952	249	30	0	607	855	25299955	25299707	1.11e-74	294
1	AP023477.1	85.050	301	32	7	610	906	26418313	26418022	1.11e-74	294
1	AP023477.1	84.590	305	37	3	607	909	26484756	26484460	1.11e-74	294
1	AP023477.1	84.950	299	36	7	607	904	27286514	27286804	1.11e-74	294
1	AP023477.1	84.868	304	33	9	608	909	28431844	28431552	1.11e-74	294
1	AP023477.1	85.085	295	36	3	610	904	29086976	29086690	1.11e-74	294
1	AP023477.1	84.868	304	33	3	607	905	32887558	32887263	1.11e-74	294
1	AP023477.1	84.590	305	37	5	607	911	33143873	33143579	1.11e-74	294
1	AP023477.1	87.952	249	30	0	607	855	33634709	33634957	1.11e-74	294
1	AP023477.1	88.048	251	26	3	607	855	35336890	35337138	1.11e-74	294
1	AP023477.1	88.525	244	26	2	608	849	35383099	35383342	1.11e-74	294
1	AP023477.1	87.952	249	30	0	607	855	36027986	36027738	1.11e-74	294
1	AP023477.1	88.211	246	29	0	610	855	36773414	36773169	1.11e-74	294
1	AP023477.1	88.525	244	26	1	612	855	37004076	37004317	1.11e-74	294
1	AP023477.1	84.641	306	35	8	609	910	37103948	37104245	1.11e-74	294
1	AP023477.1	84.768	302	36	8	610	909	37661278	37660985	1.11e-74	294
1	AP023477.1	85.085	295	36	1	610	904	39442459	39442173	1.11e-74	294
1	AP023477.1	86.131	274	36	2	582	855	39705027	39704756	1.11e-74	294
1	AP023477.1	85.000	300	33	4	607	904	39907240	39907529	1.11e-74	294
1	AP023477.1	87.747	253	29	1	605	855	40467987	40468239	1.11e-74	294
1	AP023477.1	84.868	304	32	6	610	909	40676487	40676194	1.11e-74	294
1	AP023477.1	88.525	244	27	1	607	850	40696359	40696117	1.11e-74	294
1	AP023477.1	85.135	296	34	8	611	905	41010228	41009942	1.11e-74	294
1	AP023477.1	85.149	303	28	14	608	906	41218623	41218912	1.11e-74	294
1	AP023477.1	85.714	287	31	2	620	906	41742253	41741977	1.11e-74	294
1	AP023477.1	84.768	302	37	4	607	908	42807374	42807666	1.11e-74	294
1	AP023477.1	84.768	302	36	4	610	909	43347648	43347355	1.11e-74	294
1	AP023477.1	85.000	300	34	4	607	905	45576296	45576007	1.11e-74	294
1	AP023477.1	88.211	246	29	0	607	852	45911087	45911332	1.11e-74	294
1	AP023477.1	88.211	246	29	0	610	855	46518111	46518356	1.11e-74	294
1	AP023477.1	88.211	246	29	0	610	855	46675798	46675553	1.11e-74	294
1	AP023477.1	85.000	300	34	7	607	905	47933918	47933629	1.11e-74	294
1	AP023477.1	88.306	248	26	3	610	855	48181467	48181221	1.11e-74	294
1	AP023477.1	87.952	249	30	0	607	855	48575937	48576185	1.11e-74	294
1	AP023477.1	84.950	299	35	3	610	907	48798204	48797915	1.11e-74	294
1	AP023477.1	84.899	298	37	3	609	906	52386656	52386945	1.11e-74	294
1	AP023477.1	85.050	301	32	10	605	900	54379693	54379985	1.11e-74	294
1	AP023477.1	88.571	245	24	3	610	853	55387876	55387635	1.11e-74	294
1	AP023477.1	87.952	249	30	0	607	855	56056248	56056000	1.11e-74	294
1	AP023477.1	84.868	304	33	10	610	911	56389829	56389537	1.11e-74	294
1	AP023477.1	88.306	248	25	3	610	855	57947058	57946813	1.11e-74	294
1	AP023477.1	85.000	300	34	3	607	906	60151026	60151314	1.11e-74	294
1	AP023477.1	88.000	250	28	2	607	855	60342684	60342436	1.11e-74	294
1	AP023477.1	87.795	254	27	3	605	855	60513329	60513581	1.11e-74	294
1	AP023477.1	87.952	249	30	0	607	855	61211332	61211580	1.11e-74	294
1	AP023477.1	85.135	296	35	2	615	909	61731115	61731402	1.11e-74	294
1	AP023477.1	84.918	305	30	7	610	909	62350450	62350157	1.11e-74	294
1	AP023477.1	84.918	305	30	7	610	909	62369739	62369446	1.11e-74	294
1	AP023477.1	87.952	249	30	0	607	855	62619938	62620186	1.11e-74	294
1	AP023477.1	87.952	249	30	0	607	855	62669374	62669126	1.11e-74	294
1	AP023477.1	88.211	246	29	0	610	855	67183839	67183594	1.11e-74	294
1	AP023477.1	88.306	248	25	4	611	855	70027176	70026930	1.11e-74	294
1	AP023477.1	85.862	290	25	7	622	906	70170161	70170439	1.11e-74	294
1	AP023477.1	85.235	298	30	6	615	909	70669877	70670163	1.11e-74	294
1	AP023477.1	87.500	256	30	1	607	862	70696929	70697182	1.11e-74	294
1	AP023477.1	85.050	301	32	7	607	906	70728411	70728699	1.11e-74	294
1	AP023477.1	87.747	253	30	1	604	855	71047146	71047398	1.11e-74	294
1	AP023477.1	85.185	297	33	5	607	903	71957106	71957391	1.11e-74	294
1	AP023477.1	87.952	249	30	0	607	855	72416046	72415798	1.11e-74	294
1	AP023477.1	87.952	249	30	0	607	855	72661944	72661696	1.11e-74	294
1	AP023477.1	85.135	296	35	6	610	904	74041793	74041506	1.11e-74	294
1	AP023477.1	85.274	292	35	1	610	901	76149624	76149341	1.11e-74	294
1	AP023477.1	88.259	247	27	2	610	855	77980837	77980592	1.11e-74	294
1	AP023477.1	84.818	303	35	3	607	908	78878502	78878794	1.11e-74	294
1	AP023477.1	84.667	300	38	2	610	909	1409223	1408932	3.99e-74	292
1	AP023477.1	88.211	246	27	1	610	855	1601999	1601756	3.99e-74	292
1	AP023477.1	84.768	302	34	10	604	902	2963521	2963229	3.99e-74	292
1	AP023477.1	87.952	249	29	1	607	855	3808245	3807998	3.99e-74	292
1	AP023477.1	85.274	292	34	3	619	909	3818514	3818231	3.99e-74	292
1	AP023477.1	84.768	302	35	3	608	909	7131359	7131069	3.99e-74	292
1	AP023477.1	85.324	293	32	7	615	906	7222148	7222430	3.99e-74	292
1	AP023477.1	84.488	303	39	6	608	909	7480890	7480595	3.99e-74	292
1	AP023477.1	84.848	297	37	1	607	903	7885682	7885970	3.99e-74	292
1	AP023477.1	84.295	312	35	7	610	918	8215335	8215035	3.99e-74	292
1	AP023477.1	84.899	298	35	4	610	906	9253802	9253514	3.99e-74	292
1	AP023477.1	84.667	300	38	2	610	909	9487731	9487440	3.99e-74	292
1	AP023477.1	85.085	295	35	4	610	904	10061345	10061060	3.99e-74	292
1	AP023477.1	84.641	306	33	6	608	909	14004857	14004562	3.99e-74	292
1	AP023477.1	86.792	265	32	3	607	869	15130143	15130406	3.99e-74	292
1	AP023477.1	88.211	246	27	1	610	855	16595534	16595291	3.99e-74	292
1	AP023477.1	87.952	249	29	1	608	855	17293478	17293726	3.99e-74	292
1	AP023477.1	84.539	304	37	5	607	909	17360104	17359810	3.99e-74	292
1	AP023477.1	84.899	298	36	2	610	906	18431860	18431571	3.99e-74	292
1	AP023477.1	87.952	249	29	1	607	855	21310274	21310521	3.99e-74	292
1	AP023477.1	84.740	308	30	10	607	910	27589227	27589521	3.99e-74	292
1	AP023477.1	84.244	311	38	4	610	919	27952878	27953178	3.99e-74	292
1	AP023477.1	84.590	305	35	5	608	909	29109446	29109741	3.99e-74	292
1	AP023477.1	87.952	249	28	1	607	855	29155049	29154803	3.99e-74	292
1	AP023477.1	88.000	250	27	2	607	855	29569968	29570215	3.99e-74	292
1	AP023477.1	88.211	246	27	1	610	855	29637287	29637044	3.99e-74	292
1	AP023477.1	85.324	293	32	6	615	906	30342860	30343142	3.99e-74	292
1	AP023477.1	84.641	306	34	5	608	910	33796817	33797112	3.99e-74	292
1	AP023477.1	84.667	300	38	1	607	906	33971690	33971981	3.99e-74	292
1	AP023477.1	87.903	248	30	0	608	855	34159459	34159212	3.99e-74	292
1	AP023477.1	88.095	252	23	6	607	855	35546663	35546416	3.99e-74	292
1	AP023477.1	88.000	250	27	2	607	855	36988151	36988398	3.99e-74	292
1	AP023477.1	84.667	300	38	1	610	909	37730335	37730044	3.99e-74	292
1	AP023477.1	87.903	248	30	0	608	855	38651022	38651269	3.99e-74	292
1	AP023477.1	84.641	306	34	4	607	910	39250428	39250722	3.99e-74	292
1	AP023477.1	84.590	305	36	6	608	911	40466437	40466731	3.99e-74	292
1	AP023477.1	84.899	298	35	6	607	904	40807990	40807703	3.99e-74	292
1	AP023477.1	84.641	306	34	5	607	909	41000041	41000336	3.99e-74	292
1	AP023477.1	84.177	316	34	9	610	919	41123096	41122791	3.99e-74	292
1	AP023477.1	89.316	234	23	1	622	855	41741341	41741110	3.99e-74	292
1	AP023477.1	84.950	299	34	9	608	904	42028853	42028564	3.99e-74	292
1	AP023477.1	88.211	246	28	1	610	855	42267880	42267636	3.99e-74	292
1	AP023477.1	84.590	305	36	5	607	909	44354209	44354504	3.99e-74	292
1	AP023477.1	85.085	295	35	6	607	900	45055428	45055714	3.99e-74	292
1	AP023477.1	88.843	242	22	4	615	855	45523404	45523641	3.99e-74	292
1	AP023477.1	88.797	241	24	1	615	855	46721765	46721528	3.99e-74	292
1	AP023477.1	84.590	305	36	4	607	909	46791920	46791625	3.99e-74	292
1	AP023477.1	88.306	248	24	4	610	855	48578340	48578096	3.99e-74	292
1	AP023477.1	85.050	301	30	7	611	906	55287727	55287437	3.99e-74	292
1	AP023477.1	85.274	292	33	2	615	906	55988987	55989268	3.99e-74	292
1	AP023477.1	88.259	247	25	2	610	854	56403709	56403465	3.99e-74	292
1	AP023477.1	87.952	249	28	1	607	855	57122328	57122574	3.99e-74	292
1	AP023477.1	84.718	301	37	2	608	908	59052328	59052619	3.99e-74	292
1	AP023477.1	84.718	301	36	3	607	906	61429953	61430244	3.99e-74	292
1	AP023477.1	88.211	246	28	1	610	855	61443493	61443249	3.99e-74	292
1	AP023477.1	84.899	298	35	5	610	906	61757743	61757455	3.99e-74	292
1	AP023477.1	84.768	302	35	8	607	906	62990931	62991223	3.99e-74	292
1	AP023477.1	85.223	291	35	2	610	900	63208926	63209208	3.99e-74	292
1	AP023477.1	84.590	305	36	6	607	909	63923264	63922969	3.99e-74	292
1	AP023477.1	88.048	251	24	4	607	855	65073126	65073372	3.99e-74	292
1	AP023477.1	85.274	292	34	6	619	909	65227851	65227568	3.99e-74	292
1	AP023477.1	87.952	249	29	1	608	855	65696893	65696645	3.99e-74	292
1	AP023477.1	84.768	302	34	8	610	909	65775212	65774921	3.99e-74	292
1	AP023477.1	84.667	300	38	1	610	909	66865474	66865183	3.99e-74	292
1	AP023477.1	88.259	247	25	3	610	855	70024156	70023913	3.99e-74	292
1	AP023477.1	84.950	299	34	4	610	906	71779303	71779014	3.99e-74	292
1	AP023477.1	84.899	298	36	2	607	903	71870066	71870355	3.99e-74	292
1	AP023477.1	87.903	248	30	0	608	855	71908918	71909165	3.99e-74	292
1	AP023477.1	84.718	301	36	8	607	906	73456018	73456309	3.99e-74	292
1	AP023477.1	84.790	309	27	9	608	909	73491397	73491102	3.99e-74	292
1	AP023477.1	87.903	248	30	0	608	855	74148832	74148585	3.99e-74	292
1	AP023477.1	85.135	296	33	2	610	905	74277646	74277362	3.99e-74	292
1	AP023477.1	85.223	291	35	1	615	905	74552383	74552665	3.99e-74	292
1	AP023477.1	87.952	249	29	1	607	855	75360339	75360586	3.99e-74	292
1	AP023477.1	87.952	249	28	1	607	855	78017117	78017363	3.99e-74	292
1	AP023477.1	84.899	298	36	2	610	906	79586925	79586636	3.99e-74	292
1	AP023477.1	84.667	300	38	1	607	906	80141351	80141642	3.99e-74	292
1	AP023477.1	84.615	299	38	3	608	906	531045	531335	1.43e-73	291
1	AP023477.1	84.488	303	38	3	608	909	1170785	1171079	1.43e-73	291
1	AP023477.1	84.314	306	39	7	607	908	1395082	1394782	1.43e-73	291
1	AP023477.1	84.262	305	40	4	610	914	3026770	3026474	1.43e-73	291
1	AP023477.1	84.950	299	32	5	610	906	3117980	3118267	1.43e-73	291
1	AP023477.1	84.262	305	40	8	610	910	3709014	3708714	1.43e-73	291
1	AP023477.1	88.936	235	26	0	621	855	3710657	3710891	1.43e-73	291
1	AP023477.1	84.641	306	31	11	607	909	4824395	4824687	1.43e-73	291
1	AP023477.1	88.163	245	28	1	610	853	5064957	5065201	1.43e-73	291
1	AP023477.1	87.952	249	27	2	607	855	5304766	5305011	1.43e-73	291
1	AP023477.1	84.848	297	35	7	610	906	5467316	5467602	1.43e-73	291
1	AP023477.1	84.718	301	35	3	610	909	5725629	5725339	1.43e-73	291
1	AP023477.1	84.718	301	34	5	610	909	7204055	7204344	1.43e-73	291
1	AP023477.1	88.115	244	29	0	612	855	7889210	7889453	1.43e-73	291
1	AP023477.1	84.899	298	34	3	610	906	9592195	9592482	1.43e-73	291
1	AP023477.1	84.848	297	35	2	610	906	12426777	12426491	1.43e-73	291
1	AP023477.1	85.664	286	30	3	610	895	12841940	12841666	1.43e-73	291
1	AP023477.1	84.488	303	38	3	607	909	14830821	14831114	1.43e-73	291
1	AP023477.1	84.718	301	34	4	607	906	18097782	18098071	1.43e-73	291
1	AP023477.1	84.667	300	36	8	608	905	21034172	21034463	1.43e-73	291
1	AP023477.1	85.135	296	31	7	615	909	26044706	26044989	1.43e-73	291
1	AP023477.1	85.467	289	30	4	620	906	26494331	26494609	1.43e-73	291
1	AP023477.1	85.085	295	33	2	612	906	27604315	27604598	1.43e-73	291
1	AP023477.1	87.952	249	27	2	607	855	27788495	27788740	1.43e-73	291
1	AP023477.1	85.172	290	35	1	607	896	28511897	28512178	1.43e-73	291
1	AP023477.1	84.667	300	36	4	607	906	28854661	28854950	1.43e-73	291
1	AP023477.1	84.667	300	36	3	610	907	29038198	29037907	1.43e-73	291
1	AP023477.1	84.076	314	36	7	605	913	29556777	29557081	1.43e-73	291
1	AP023477.1	84.142	309	39	5	610	917	30926904	30926605	1.43e-73	291
1	AP023477.1	84.718	301	35	4	610	909	31489344	31489054	1.43e-73	291
1	AP023477.1	88.163	245	27	2	610	853	33707381	33707138	1.43e-73	291
1	AP023477.1	84.848	297	35	5	610	904	33981760	33982048	1.43e-73	291
1	AP023477.1	84.365	307	37	4	610	915	35242260	35242556	1.43e-73	291
1	AP023477.1	84.848	297	35	3	610	906	35507957	35507671	1.43e-73	291
1	AP023477.1	84.365	307	36	5	608	911	35637838	35637541	1.43e-73	291
1	AP023477.1	84.667	300	37	5	610	907	36562953	36563245	1.43e-73	291
1	AP023477.1	84.899	298	34	2	607	904	36652351	36652637	1.43e-73	291
1	AP023477.1	84.899	298	33	5	612	906	36756598	36756886	1.43e-73	291
1	AP023477.1	88.382	241	28	0	615	855	37515075	37515315	1.43e-73	291
1	AP023477.1	84.768	302	33	5	610	909	37781145	37780855	1.43e-73	291
1	AP023477.1	85.664	286	29	10	619	902	38153665	38153940	1.43e-73	291
1	AP023477.1	84.899	298	33	6	610	906	38684717	38684431	1.43e-73	291
1	AP023477.1	84.718	301	35	4	610	907	39907880	39908172	1.43e-73	291
1	AP023477.1	88.115	244	29	0	612	855	40382131	40382374	1.43e-73	291
1	AP023477.1	87.903	248	29	1	606	853	40511804	40512050	1.43e-73	291
1	AP023477.1	84.848	297	36	3	610	906	40779929	40780216	1.43e-73	291
1	AP023477.1	87.903	248	28	1	608	855	42568177	42568422	1.43e-73	291
1	AP023477.1	84.590	305	34	5	607	909	43916422	43916715	1.43e-73	291
1	AP023477.1	84.142	309	40	3	607	915	44326767	44326468	1.43e-73	291
1	AP023477.1	85.366	287	34	3	610	896	44592683	44592405	1.43e-73	291
1	AP023477.1	84.488	303	37	6	608	909	45391327	45391034	1.43e-73	291
1	AP023477.1	84.142	309	40	8	610	915	46273794	46273492	1.43e-73	291
1	AP023477.1	84.667	300	36	5	610	909	47687487	47687198	1.43e-73	291
1	AP023477.1	84.768	302	33	5	607	907	48119277	48119566	1.43e-73	291
1	AP023477.1	84.590	305	34	7	607	909	48785117	48784824	1.43e-73	291
1	AP023477.1	87.903	248	28	2	608	855	54333985	54334230	1.43e-73	291
1	AP023477.1	85.274	292	32	5	610	901	56578685	56578965	1.43e-73	291
1	AP023477.1	87.903	248	28	1	608	855	57098830	57098585	1.43e-73	291
1	AP023477.1	85.274	292	31	6	619	909	58266640	58266360	1.43e-73	291
1	AP023477.1	84.848	297	36	2	610	905	59660626	59660338	1.43e-73	291
1	AP023477.1	84.718	301	34	4	610	909	60069330	60069041	1.43e-73	291
1	AP023477.1	84.488	303	37	6	608	909	61072388	61072095	1.43e-73	291
1	AP023477.1	84.848	297	35	6	610	906	62503206	62503492	1.43e-73	291
1	AP023477.1	85.034	294	34	3	610	903	62891674	62891957	1.43e-73	291
1	AP023477.1	84.641	306	32	9	619	918	63517131	63516835	1.43e-73	291
1	AP023477.1	84.718	301	35	4	607	906	64364089	64364379	1.43e-73	291
1	AP023477.1	84.950	299	32	6	610	906	64372531	64372244	1.43e-73	291
1	AP023477.1	84.718	301	35	4	610	907	64795729	64796021	1.43e-73	291
1	AP023477.1	87.952	249	26	3	607	855	65136871	65137115	1.43e-73	291
1	AP023477.1	84.615	299	38	1	611	909	66041315	66041025	1.43e-73	291
1	AP023477.1	84.488	303	37	2	607	909	69617642	69617350	1.43e-73	291
1	AP023477.1	87.903	248	29	1	610	857	70581948	70582194	1.43e-73	291
1	AP023477.1	84.718	301	35	5	607	906	71762337	71762627	1.43e-73	291
1	AP023477.1	84.899	298	34	9	610	906	72670975	72671262	1.43e-73	291
1	AP023477.1	84.539	304	35	4	607	908	73618720	73619013	1.43e-73	291
1	AP023477.1	87.698	252	28	2	610	861	74265113	74264865	1.43e-73	291
1	AP023477.1	84.488	303	38	7	608	909	74337595	74337301	1.43e-73	291
1	AP023477.1	84.848	297	36	2	611	906	74861309	74861021	1.43e-73	291
1	AP023477.1	88.211	246	26	2	610	855	76287336	76287094	1.43e-73	291
1	AP023477.1	82.789	337	47	8	607	938	76408925	76408595	1.43e-73	291
1	AP023477.1	87.854	247	30	0	607	853	77350741	77350495	1.43e-73	291
1	AP023477.1	84.667	300	37	2	608	906	77747009	77747300	1.43e-73	291
1	AP023477.1	84.950	299	32	3	610	906	79122345	79122632	1.43e-73	291
1	AP023477.1	84.899	298	34	4	610	907	79284679	79284965	1.43e-73	291
1	AP023477.1	85.085	295	33	4	610	902	79455911	79455626	1.43e-73	291
1	AP023477.1	84.899	298	33	4	605	898	80233456	80233745	1.43e-73	291
1	AP023477.1	87.805	246	30	0	610	855	188980	188735	5.16e-73	289
1	AP023477.1	87.500	256	24	6	605	855	1295643	1295895	5.16e-73	289
1	AP023477.1	87.550	249	31	0	607	855	1685907	1685659	5.16e-73	289
1	AP023477.1	84.076	314	34	11	608	917	1770470	1770771	5.16e-73	289
1	AP023477.1	87.854	247	29	1	610	855	3086295	3086049	5.16e-73	289
1	AP023477.1	84.950	299	30	6	610	903	3713518	3713230	5.16e-73	289
1	AP023477.1	87.550	249	31	0	607	855	3952554	3952306	5.16e-73	289
1	AP023477.1	85.135	296	29	6	610	903	4806086	4806368	5.16e-73	289
1	AP023477.1	87.600	250	30	1	607	855	4916988	4917237	5.16e-73	289
1	AP023477.1	85.563	284	31	4	620	902	4979996	4980270	5.16e-73	289
1	AP023477.1	87.805	246	30	0	610	855	5143469	5143714	5.16e-73	289
1	AP023477.1	87.550	249	31	0	607	855	5599153	5598905	5.16e-73	289
1	AP023477.1	84.848	297	34	4	608	903	5682561	5682275	5.16e-73	289
1	AP023477.1	84.516	310	28	14	608	909	5760141	5760438	5.16e-73	289
1	AP023477.1	86.822	258	34	0	608	865	5860257	5860000	5.16e-73	289
1	AP023477.1	87.451	255	27	3	605	855	6583261	6583514	5.16e-73	289
1	AP023477.1	84.590	305	31	9	610	909	6593487	6593780	5.16e-73	289
1	AP023477.1	84.667	300	35	3	607	906	7040488	7040200	5.16e-73	289
1	AP023477.1	87.550	249	31	0	607	855	7228128	7228376	5.16e-73	289
1	AP023477.1	84.797	296	35	3	615	909	7907941	7907655	5.16e-73	289
1	AP023477.1	84.437	302	37	3	615	916	9004837	9005128	5.16e-73	289
1	AP023477.1	84.365	307	34	12	607	909	9008367	9008071	5.16e-73	289
1	AP023477.1	87.805	246	30	0	610	855	9769484	9769239	5.16e-73	289
1	AP023477.1	87.600	250	29	2	607	855	11658936	11659184	5.16e-73	289
1	AP023477.1	84.768	302	31	7	607	905	13032737	13032448	5.16e-73	289
1	AP023477.1	84.983	293	35	2	615	906	13422845	13423129	5.16e-73	289
1	AP023477.1	87.600	250	30	1	607	855	16099060	16099309	5.16e-73	289
1	AP023477.1	84.615	299	36	3	610	906	19819158	19819448	5.16e-73	289
1	AP023477.1	84.797	296	35	8	615	909	20107756	20108042	5.16e-73	289
1	AP023477.1	87.805	246	30	0	610	855	20241478	20241233	5.16e-73	289
1	AP023477.1	85.714	280	32	1	627	906	20954750	20955021	5.16e-73	289
1	AP023477.1	87.805	246	30	0	610	855	26014275	26014030	5.16e-73	289
1	AP023477.1	85.223	291	31	4	607	896	27241986	27242265	5.16e-73	289
1	AP023477.1	87.805	246	30	0	610	855	27294065	27293820	5.16e-73	289
1	AP023477.1	87.805	246	30	0	610	855	27333449	27333204	5.16e-73	289
1	AP023477.1	84.718	301	32	5	607	903	27477317	27477027	5.16e-73	289
1	AP023477.1	87.550	249	31	0	607	855	27781642	27781394	5.16e-73	289
1	AP023477.1	87.903	248	27	2	610	855	28397805	28398051	5.16e-73	289
1	AP023477.1	87.649	251	28	3	607	855	28937581	28937332	5.16e-73	289
1	AP023477.1	87.550	249	31	0	607	855	29891755	29891507	5.16e-73	289
1	AP023477.1	84.385	301	40	4	607	906	30118138	30118432	5.16e-73	289
1	AP023477.1	84.488	303	36	7	610	909	30261831	30261537	5.16e-73	289
1	AP023477.1	84.615	299	36	3	610	906	30374781	30375071	5.16e-73	289
1	AP023477.1	84.590	305	32	6	608	909	30511795	30512087	5.16e-73	289
1	AP023477.1	84.142	309	37	7	607	906	30697212	30697517	5.16e-73	289
1	AP023477.1	84.797	296	35	5	607	901	32500400	32500114	5.16e-73	289
1	AP023477.1	84.488	303	36	6	607	909	35471793	35471502	5.16e-73	289
1	AP023477.1	84.983	293	35	2	615	906	36401497	36401781	5.16e-73	289
1	AP023477.1	87.805	246	30	0	610	855	36724540	36724295	5.16e-73	289
1	AP023477.1	83.758	314	42	7	610	922	37684534	37684229	5.16e-73	289
1	AP023477.1	87.550	249	31	0	607	855	38016053	38015805	5.16e-73	289
1	AP023477.1	84.437	302	37	3	608	908	38187414	38187122	5.16e-73	289
1	AP023477.1	87.854	247	29	1	610	855	38362849	38362603	5.16e-73	289
1	AP023477.1	84.667	300	35	5	611	909	38423733	38424022	5.16e-73	289
1	AP023477.1	83.706	313	43	2	610	922	38610530	38610226	5.16e-73	289
1	AP023477.1	85.034	294	33	8	610	900	39632230	39631945	5.16e-73	289
1	AP023477.1	87.805	246	30	0	610	855	39681540	39681295	5.16e-73	289
1	AP023477.1	84.797	296	35	2	610	905	40392185	40392470	5.16e-73	289
1	AP023477.1	83.385	325	40	9	580	903	40561141	40561452	5.16e-73	289
1	AP023477.1	87.649	251	28	2	605	852	40568466	40568716	5.16e-73	289
1	AP023477.1	87.600	250	30	1	607	855	40828184	40828433	5.16e-73	289
1	AP023477.1	84.848	297	33	7	610	904	40866892	40867178	5.16e-73	289
1	AP023477.1	87.805	246	30	0	610	855	41460580	41460335	5.16e-73	289
1	AP023477.1	84.539	304	34	5	608	907	44318133	44317839	5.16e-73	289
1	AP023477.1	84.667	300	35	3	607	906	44529415	44529703	5.16e-73	289
1	AP023477.1	84.848	297	34	2	610	906	44914126	44913841	5.16e-73	289
1	AP023477.1	87.805	246	30	0	610	855	45099531	45099776	5.16e-73	289
1	AP023477.1	87.550	249	31	0	607	855	47087215	47087463	5.16e-73	289
1	AP023477.1	84.983	293	34	3	610	902	47211535	47211253	5.16e-73	289
1	AP023477.1	87.805	246	30	0	610	855	47228301	47228546	5.16e-73	289
1	AP023477.1	85.135	296	29	8	607	898	48165772	48166056	5.16e-73	289
1	AP023477.1	84.718	301	32	5	610	909	48439119	48438832	5.16e-73	289
1	AP023477.1	84.848	297	33	4	610	905	50837581	50837296	5.16e-73	289
1	AP023477.1	87.903	248	26	2	607	852	51918558	51918803	5.16e-73	289
1	AP023477.1	84.746	295	37	1	609	903	54598011	54597725	5.16e-73	289
1	AP023477.1	87.805	246	30	0	610	855	54633084	54632839	5.16e-73	289
1	AP023477.1	84.848	297	33	5	607	902	55060924	55061209	5.16e-73	289
1	AP023477.1	84.848	297	34	2	607	903	55069589	55069304	5.16e-73	289
1	AP023477.1	87.805	246	30	0	610	855	56735596	56735351	5.16e-73	289
1	AP023477.1	87.550	249	31	0	607	855	56801777	56802025	5.16e-73	289
1	AP023477.1	87.805	246	30	0	610	855	57858729	57858484	5.16e-73	289
1	AP023477.1	87.550	249	31	0	607	855	58281555	58281307	5.16e-73	289
1	AP023477.1	84.244	311	34	6	610	918	58666925	58666628	5.16e-73	289
1	AP023477.1	87.550	249	31	0	607	855	58755751	58755999	5.16e-73	289
1	AP023477.1	87.600	250	29	2	608	855	59349713	59349464	5.16e-73	289
1	AP023477.1	84.488	303	35	9	607	907	59529094	59529386	5.16e-73	289
1	AP023477.1	87.600	250	29	2	607	855	60101652	60101900	5.16e-73	289
1	AP023477.1	84.797	296	36	6	611	906	60911523	60911237	5.16e-73	289
1	AP023477.1	84.437	302	37	7	607	906	62078361	62078068	5.16e-73	289
1	AP023477.1	87.600	250	30	1	607	855	63218695	63218944	5.16e-73	289
1	AP023477.1	84.667	300	34	3	608	905	63600170	63600459	5.16e-73	289
1	AP023477.1	87.805	246	30	0	610	855	63880531	63880286	5.16e-73	289
1	AP023477.1	87.903	248	26	3	610	855	64339481	64339236	5.16e-73	289
1	AP023477.1	84.797	296	36	7	610	904	65165296	65165583	5.16e-73	289
1	AP023477.1	84.746	295	37	1	610	904	66840511	66840225	5.16e-73	289
1	AP023477.1	87.352	253	31	1	604	855	67866878	67866626	5.16e-73	289
1	AP023477.1	84.437	302	37	2	607	906	70378701	70378994	5.16e-73	289
1	AP023477.1	84.718	301	33	8	610	909	71650478	71650766	5.16e-73	289
1	AP023477.1	84.244	311	33	13	610	915	71947554	71947255	5.16e-73	289
1	AP023477.1	84.718	301	32	11	610	906	74607764	74608054	5.16e-73	289
1	AP023477.1	84.797	296	36	2	610	905	74742570	74742284	5.16e-73	289
1	AP023477.1	84.053	301	46	1	607	905	74833559	74833859	5.16e-73	289
1	AP023477.1	84.488	303	36	9	606	904	75705518	75705813	5.16e-73	289
1	AP023477.1	84.488	303	36	4	610	910	76195179	76194886	5.16e-73	289
1	AP023477.1	84.667	300	34	5	608	906	76197507	76197795	5.16e-73	289
1	AP023477.1	87.805	246	30	0	610	855	77368521	77368276	5.16e-73	289
1	AP023477.1	87.805	246	30	0	610	855	78892192	78891947	5.16e-73	289
1	AP023477.1	87.805	246	30	0	610	855	79166435	79166680	5.16e-73	289
1	AP023477.1	86.873	259	33	1	605	862	79602980	79603238	5.16e-73	289
1	AP023477.1	84.512	297	38	6	610	906	1820428	1820716	1.85e-72	287
1	AP023477.1	84.615	299	34	9	607	901	2001172	2001462	1.85e-72	287
1	AP023477.1	88.066	243	27	2	614	855	2032016	2031775	1.85e-72	287
1	AP023477.1	84.385	301	37	7	610	909	2090693	2090984	1.85e-72	287
1	AP023477.1	84.615	299	34	4	610	906	2386584	2386296	1.85e-72	287
1	AP023477.1	85.223	291	29	4	619	907	2589470	2589192	1.85e-72	287
1	AP023477.1	84.488	303	34	9	610	908	2627706	2627999	1.85e-72	287
1	AP023477.1	87.550	249	29	1	607	855	2802838	2803084	1.85e-72	287
1	AP023477.1	84.211	304	38	2	606	909	3055620	3055327	1.85e-72	287
1	AP023477.1	84.983	293	32	5	610	902	3696574	3696294	1.85e-72	287
1	AP023477.1	87.805	246	28	1	610	855	4076364	4076121	1.85e-72	287
1	AP023477.1	87.550	249	29	1	607	855	4800402	4800156	1.85e-72	287
1	AP023477.1	84.437	302	36	2	609	910	6155049	6154759	1.85e-72	287
1	AP023477.1	84.385	301	37	8	610	909	7045259	7044968	1.85e-72	287
1	AP023477.1	84.262	305	37	6	607	909	7602570	7602865	1.85e-72	287
1	AP023477.1	85.121	289	34	2	620	907	7633874	7633594	1.85e-72	287
1	AP023477.1	87.805	246	28	1	610	855	7753270	7753513	1.85e-72	287
1	AP023477.1	84.091	308	37	6	607	910	7951843	7952142	1.85e-72	287
1	AP023477.1	87.550	249	29	1	607	855	8081461	8081707	1.85e-72	287
1	AP023477.1	84.385	301	38	7	607	906	8140888	8141180	1.85e-72	287
1	AP023477.1	85.315	286	32	8	620	904	8152442	8152718	1.85e-72	287
1	AP023477.1	84.437	302	36	5	610	909	9425420	9425128	1.85e-72	287
1	AP023477.1	84.385	301	38	6	610	909	9502445	9502153	1.85e-72	287
1	AP023477.1	87.500	248	31	0	608	855	13069088	13068841	1.85e-72	287
1	AP023477.1	87.550	249	30	1	607	855	14172823	14172576	1.85e-72	287
1	AP023477.1	87.550	249	30	1	608	855	16123277	16123029	1.85e-72	287
1	AP023477.1	87.600	250	28	3	607	855	16379490	16379737	1.85e-72	287
1	AP023477.1	84.211	304	39	2	607	910	16401982	16401688	1.85e-72	287
1	AP023477.1	87.500	248	31	0	608	855	16493528	16493775	1.85e-72	287
1	AP023477.1	84.694	294	37	2	610	903	17346628	17346343	1.85e-72	287
1	AP023477.1	84.718	301	31	9	607	904	18174478	18174190	1.85e-72	287
1	AP023477.1	87.600	250	28	2	607	855	18391013	18391260	1.85e-72	287
1	AP023477.1	84.281	299	41	6	607	904	19123474	19123767	1.85e-72	287
1	AP023477.1	88.115	244	25	3	605	845	20407758	20408000	1.85e-72	287
1	AP023477.1	84.932	292	35	2	610	901	21476621	21476339	1.85e-72	287
1	AP023477.1	84.262	305	37	5	607	909	26269000	26268705	1.85e-72	287
1	AP023477.1	84.746	295	35	4	610	904	26897577	26897293	1.85e-72	287
1	AP023477.1	86.822	258	32	1	608	865	27701333	27701078	1.85e-72	287
1	AP023477.1	84.899	298	29	8	606	899	29552577	29552862	1.85e-72	287
1	AP023477.1	87.600	250	28	2	607	855	29988940	29989187	1.85e-72	287
1	AP023477.1	87.805	246	29	1	610	855	30322100	30322344	1.85e-72	287
1	AP023477.1	84.437	302	35	5	610	909	31562742	31562451	1.85e-72	287
1	AP023477.1	84.797	296	34	2	610	905	34349870	34349586	1.85e-72	287
1	AP023477.1	87.649	251	26	4	607	855	37108475	37108722	1.85e-72	287
1	AP023477.1	84.564	298	36	3	611	906	37330338	37330049	1.85e-72	287
1	AP023477.1	84.437	302	35	7	610	908	37802618	37802910	1.85e-72	287
1	AP023477.1	84.615	299	34	4	607	903	37961548	37961260	1.85e-72	287
1	AP023477.1	84.262	305	36	4	607	909	39576609	39576315	1.85e-72	287
1	AP023477.1	84.488	303	34	4	610	909	39671429	39671137	1.85e-72	287
1	AP023477.1	87.854	247	27	2	610	855	39802697	39802453	1.85e-72	287
1	AP023477.1	84.437	302	35	6	607	906	39841175	39841466	1.85e-72	287
1	AP023477.1	83.987	306	41	2	610	907	40168686	40168381	1.85e-72	287
1	AP023477.1	84.746	295	35	5	611	902	40169654	40169367	1.85e-72	287
1	AP023477.1	84.564	298	37	6	608	904	41130288	41129999	1.85e-72	287
1	AP023477.1	84.262	305	37	4	608	909	41249605	41249309	1.85e-72	287
1	AP023477.1	84.797	296	34	3	610	904	41481737	41481452	1.85e-72	287
1	AP023477.1	84.437	302	35	8	607	906	41875615	41875906	1.85e-72	287
1	AP023477.1	84.365	307	32	11	607	906	42508812	42508515	1.85e-72	287
1	AP023477.1	84.385	301	38	4	608	906	42574010	42574303	1.85e-72	287
1	AP023477.1	87.854	247	27	2	610	855	42766793	42766549	1.85e-72	287
1	AP023477.1	84.385	301	38	2	610	909	42878959	42878667	1.85e-72	287
1	AP023477.1	87.805	246	29	1	610	855	43139368	43139124	1.85e-72	287
1	AP023477.1	84.437	302	36	8	610	909	43919387	43919679	1.85e-72	287
1	AP023477.1	83.871	310	40	2	610	919	44691211	44690912	1.85e-72	287
1	AP023477.1	84.615	299	34	6	610	907	45208190	45207903	1.85e-72	287
1	AP023477.1	84.142	309	36	4	605	911	47106407	47106704	1.85e-72	287
1	AP023477.1	87.500	248	31	0	607	854	47420378	47420625	1.85e-72	287
1	AP023477.1	83.699	319	37	12	607	919	53410495	53410804	1.85e-72	287
1	AP023477.1	84.158	303	40	3	607	909	54302505	54302799	1.85e-72	287
1	AP023477.1	84.314	306	34	8	607	909	54606574	54606280	1.85e-72	287
1	AP023477.1	87.649	251	26	4	607	855	55819704	55819951	1.85e-72	287
1	AP023477.1	87.550	249	29	2	608	855	56710960	56711207	1.85e-72	287
1	AP023477.1	84.983	293	33	8	610	902	57136173	57136454	1.85e-72	287
1	AP023477.1	87.805	246	28	1	610	855	58182714	58182957	1.85e-72	287
1	AP023477.1	87.059	255	31	2	610	862	58342716	58342970	1.85e-72	287
1	AP023477.1	84.333	300	39	1	610	909	58468654	58468363	1.85e-72	287
1	AP023477.1	87.550	249	29	1	607	855	60103708	60103462	1.85e-72	287
1	AP023477.1	85.135	296	27	9	620	909	62041373	62041089	1.85e-72	287
1	AP023477.1	84.746	295	36	7	610	903	63755267	63755553	1.85e-72	287
1	AP023477.1	84.848	297	32	5	610	903	64233074	64232788	1.85e-72	287
1	AP023477.1	87.352	253	29	2	605	855	65056952	65057203	1.85e-72	287
1	AP023477.1	84.000	300	46	1	608	907	70534563	70534266	1.85e-72	287
1	AP023477.1	87.500	248	31	0	608	855	70623027	70623274	1.85e-72	287
1	AP023477.1	87.500	248	31	0	608	855	71350683	71350436	1.85e-72	287
1	AP023477.1	85.926	270	36	1	586	855	71958059	71957792	1.85e-72	287
1	AP023477.1	84.262	305	37	9	607	909	72226188	72226483	1.85e-72	287
1	AP023477.1	87.805	246	29	1	608	852	72762609	72762854	1.85e-72	287
1	AP023477.1	87.550	249	30	1	608	855	72840506	72840754	1.85e-72	287
1	AP023477.1	84.848	297	31	7	615	909	74144024	74144308	1.85e-72	287
1	AP023477.1	84.437	302	36	5	610	909	75069920	75070212	1.85e-72	287
1	AP023477.1	84.797	296	34	3	607	902	75654207	75654491	1.85e-72	287
1	AP023477.1	87.649	251	25	4	607	855	75971516	75971270	1.85e-72	287
1	AP023477.1	87.649	251	26	4	608	855	78053169	78053417	1.85e-72	287
1	AP023477.1	83.819	309	42	6	610	916	79810479	79810177	1.85e-72	287
1	AP023477.1	84.385	301	37	2	608	908	79880543	79880833	1.85e-72	287
1	AP023477.1	83.758	314	39	5	607	919	80165042	80164740	1.85e-72	287
1	AP023477.1	87.805	246	29	1	607	852	80577789	80578033	1.85e-72	287
1	AP023477.1	84.694	294	36	5	610	902	274790	275075	6.67e-72	285
1	AP023477.1	84.385	301	36	3	610	909	2428635	2428345	6.67e-72	285
1	AP023477.1	88.235	238	28	0	616	853	2921287	2921050	6.67e-72	285
1	AP023477.1	87.854	247	25	3	610	855	3058288	3058046	6.67e-72	285
1	AP023477.1	84.385	301	36	3	610	909	3626509	3626219	6.67e-72	285
1	AP023477.1	87.500	248	30	1	608	855	4057476	4057722	6.67e-72	285
1	AP023477.1	84.488	303	31	10	607	906	4852708	4852997	6.67e-72	285
1	AP023477.1	85.467	289	25	7	623	906	4933909	4934185	6.67e-72	285
1	AP023477.1	84.437	302	34	5	610	909	5597181	5596891	6.67e-72	285
1	AP023477.1	84.333	300	37	2	610	909	5962595	5962306	6.67e-72	285
1	AP023477.1	87.550	249	28	2	607	855	6004048	6004293	6.67e-72	285
1	AP023477.1	85.978	271	32	4	585	855	7085733	7085997	6.67e-72	285
1	AP023477.1	87.251	251	30	1	607	855	7342867	7342617	6.67e-72	285
1	AP023477.1	88.017	242	28	1	615	855	11611371	11611612	6.67e-72	285
1	AP023477.1	84.564	298	35	3	610	906	12023229	12022942	6.67e-72	285
1	AP023477.1	84.437	302	34	6	610	909	12834537	12834247	6.67e-72	285
1	AP023477.1	84.091	308	36	4	605	909	15184260	15184557	6.67e-72	285
1	AP023477.1	83.871	310	39	4	608	914	15980861	15981162	6.67e-72	285
1	AP023477.1	84.512	297	37	3	606	902	17230163	17230450	6.67e-72	285
1	AP023477.1	87.251	251	30	1	607	855	18919743	18919493	6.67e-72	285
1	AP023477.1	88.285	239	26	1	617	855	19654860	19655096	6.67e-72	285
1	AP023477.1	88.235	238	28	0	618	855	20111781	20111544	6.67e-72	285
1	AP023477.1	85.512	283	30	3	627	909	21477333	21477062	6.67e-72	285
1	AP023477.1	84.746	295	34	3	607	900	25348790	25349074	6.67e-72	285
1	AP023477.1	84.746	295	33	4	610	903	26746672	26746955	6.67e-72	285
1	AP023477.1	84.437	302	34	5	607	906	26828699	26828989	6.67e-72	285
1	AP023477.1	84.932	292	32	7	610	900	28166628	28166908	6.67e-72	285
1	AP023477.1	87.200	250	32	0	607	856	28997901	28998150	6.67e-72	285
1	AP023477.1	84.880	291	34	7	620	909	29934731	29934450	6.67e-72	285
1	AP023477.1	87.600	250	25	5	607	853	29966247	29966001	6.67e-72	285
1	AP023477.1	84.667	300	31	8	610	907	30018645	30018359	6.67e-72	285
1	AP023477.1	87.805	246	26	3	610	853	30215325	30215082	6.67e-72	285
1	AP023477.1	84.333	300	37	2	610	909	30380340	30380051	6.67e-72	285
1	AP023477.1	84.512	297	36	2	610	906	30624342	30624628	6.67e-72	285
1	AP023477.1	84.564	298	35	3	607	904	34022444	34022730	6.67e-72	285
1	AP023477.1	84.333	300	37	5	608	906	35184477	35184767	6.67e-72	285
1	AP023477.1	87.500	248	29	1	608	855	35634622	35634377	6.67e-72	285
1	AP023477.1	84.333	300	37	2	607	906	35692937	35692648	6.67e-72	285
1	AP023477.1	85.034	294	29	4	610	902	36217919	36217640	6.67e-72	285
1	AP023477.1	87.854	247	25	5	610	855	36250030	36250272	6.67e-72	285
1	AP023477.1	84.385	301	36	3	607	907	36575436	36575147	6.67e-72	285
1	AP023477.1	84.564	298	35	3	610	906	37108839	37109126	6.67e-72	285
1	AP023477.1	88.017	242	28	1	612	852	37213731	37213972	6.67e-72	285
1	AP023477.1	84.694	294	36	4	610	902	37801582	37801297	6.67e-72	285
1	AP023477.1	87.251	251	30	1	607	855	38110305	38110555	6.67e-72	285
1	AP023477.1	84.314	306	33	8	607	909	41156175	41155882	6.67e-72	285
1	AP023477.1	87.500	248	29	1	610	855	41278647	41278400	6.67e-72	285
1	AP023477.1	85.017	287	35	3	610	896	41743574	41743296	6.67e-72	285
1	AP023477.1	84.039	307	37	4	610	915	42229084	42229379	6.67e-72	285
1	AP023477.1	84.564	298	35	4	610	906	42475887	42476174	6.67e-72	285
1	AP023477.1	87.302	252	29	2	607	855	42652463	42652212	6.67e-72	285
1	AP023477.1	84.615	299	32	5	608	904	44152032	44152318	6.67e-72	285
1	AP023477.1	83.178	321	44	7	587	906	44968528	44968839	6.67e-72	285
1	AP023477.1	84.039	307	38	9	611	915	45472148	45471851	6.67e-72	285
1	AP023477.1	85.172	290	30	5	620	906	45558115	45557836	6.67e-72	285
1	AP023477.1	84.437	302	34	4	610	909	46716306	46716016	6.67e-72	285
1	AP023477.1	84.385	301	35	5	608	906	47255935	47255645	6.67e-72	285
1	AP023477.1	84.053	301	42	5	608	906	48898520	48898816	6.67e-72	285
1	AP023477.1	84.333	300	38	2	610	908	49076284	49076575	6.67e-72	285
1	AP023477.1	84.564	298	35	8	611	906	54785054	54785342	6.67e-72	285
1	AP023477.1	84.333	300	37	6	610	909	55183716	55183427	6.67e-72	285
1	AP023477.1	84.333	300	37	8	607	905	55395268	55394978	6.67e-72	285
1	AP023477.1	84.564	298	34	6	610	905	55953874	55953587	6.67e-72	285
1	AP023477.1	87.550	249	28	2	610	855	56157824	56158072	6.67e-72	285
1	AP023477.1	84.437	302	34	4	607	907	56261260	56260971	6.67e-72	285
1	AP023477.1	84.932	292	33	3	619	909	56554359	56554078	6.67e-72	285
1	AP023477.1	84.512	297	36	4	610	904	57127771	57127483	6.67e-72	285
1	AP023477.1	87.251	251	30	1	607	855	57710348	57710598	6.67e-72	285
1	AP023477.1	83.819	309	40	3	610	918	58178911	58178613	6.67e-72	285
1	AP023477.1	87.805	246	27	2	610	855	60182936	60183178	6.67e-72	285
1	AP023477.1	87.967	241	29	0	615	855	60227731	60227491	6.67e-72	285
1	AP023477.1	83.706	313	39	8	607	916	60901223	60901526	6.67e-72	285
1	AP023477.1	84.262	305	34	8	610	909	61571578	61571283	6.67e-72	285
1	AP023477.1	87.449	247	31	0	608	854	62054260	62054506	6.67e-72	285
1	AP023477.1	83.282	323	41	6	608	927	62874673	62874985	6.67e-72	285
1	AP023477.1	83.987	306	39	8	608	911	63086347	63086050	6.67e-72	285
1	AP023477.1	87.805	246	27	2	610	855	63663651	63663893	6.67e-72	285
1	AP023477.1	87.967	241	29	0	615	855	63823107	63823347	6.67e-72	285
1	AP023477.1	87.649	251	23	3	610	855	64028831	64029078	6.67e-72	285
1	AP023477.1	88.017	242	28	1	615	855	64044887	64045128	6.67e-72	285
1	AP023477.1	87.755	245	29	1	609	852	65004890	65005134	6.67e-72	285
1	AP023477.1	84.158	303	38	2	607	909	66873250	66872958	6.67e-72	285
1	AP023477.1	84.437	302	33	7	610	905	72714228	72713935	6.67e-72	285
1	AP023477.1	84.459	296	38	1	608	903	72820094	72819807	6.67e-72	285
1	AP023477.1	84.746	295	33	4	607	900	73589644	73589361	6.67e-72	285
1	AP023477.1	85.069	288	34	2	620	906	74094690	74094969	6.67e-72	285
1	AP023477.1	86.719	256	34	0	607	862	74572280	74572535	6.67e-72	285
1	AP023477.1	83.758	314	38	6	605	915	74577801	74577498	6.67e-72	285
1	AP023477.1	84.142	309	34	7	607	909	75082420	75082121	6.67e-72	285
1	AP023477.1	85.211	284	34	3	621	904	75139748	75140023	6.67e-72	285
1	AP023477.1	84.667	300	31	12	610	905	78123587	78123299	6.67e-72	285
1	AP023477.1	87.705	244	30	0	612	855	79592245	79592488	6.67e-72	285
1	AP023477.1	84.642	293	36	5	610	901	131075	130791	2.40e-71	283
1	AP023477.1	87.449	247	30	1	610	855	1945456	1945702	2.40e-71	283
1	AP023477.1	84.512	297	35	3	607	902	2115491	2115205	2.40e-71	283
1	AP023477.1	87.200	250	31	1	607	855	2336169	2336418	2.40e-71	283
1	AP023477.1	87.398	246	31	0	610	855	2382002	2382247	2.40e-71	283
1	AP023477.1	88.186	237	28	0	619	855	2891145	2890909	2.40e-71	283
1	AP023477.1	84.333	300	36	2	607	906	3861085	3861373	2.40e-71	283
1	AP023477.1	84.211	304	35	5	607	908	4007540	4007832	2.40e-71	283
1	AP023477.1	85.172	290	28	12	620	906	4103676	4103953	2.40e-71	283
1	AP023477.1	87.149	249	32	0	607	855	4215107	4214859	2.40e-71	283
1	AP023477.1	84.333	300	36	3	610	909	4308583	4308871	2.40e-71	283
1	AP023477.1	84.039	307	35	7	607	909	4685360	4685064	2.40e-71	283
1	AP023477.1	84.459	296	36	2	610	905	4811799	4812084	2.40e-71	283
1	AP023477.1	85.017	287	34	1	620	906	4986582	4986859	2.40e-71	283
1	AP023477.1	84.385	301	34	6	610	909	5276538	5276826	2.40e-71	283
1	AP023477.1	87.449	247	30	1	610	855	5292206	5292452	2.40e-71	283
1	AP023477.1	87.398	246	31	0	610	855	5411948	5411703	2.40e-71	283
1	AP023477.1	84.211	304	34	5	607	909	5512214	5511924	2.40e-71	283
1	AP023477.1	83.654	312	39	5	610	918	5720853	5720551	2.40e-71	283
1	AP023477.1	87.449	247	30	1	610	855	6079522	6079768	2.40e-71	283
1	AP023477.1	87.398	246	31	0	610	855	6356012	6355767	2.40e-71	283
1	AP023477.1	87.059	255	27	4	605	855	6453790	6454042	2.40e-71	283
1	AP023477.1	84.385	301	33	6	610	907	6498917	6498628	2.40e-71	283
1	AP023477.1	87.398	246	31	0	610	855	7052764	7053009	2.40e-71	283
1	AP023477.1	87.398	246	31	0	610	855	7276053	7275808	2.40e-71	283
1	AP023477.1	87.398	246	31	0	610	855	7455035	7454790	2.40e-71	283
1	AP023477.1	87.149	249	32	0	607	855	7834827	7835075	2.40e-71	283
1	AP023477.1	84.880	291	32	7	620	906	8585573	8585291	2.40e-71	283
1	AP023477.1	84.211	304	34	11	608	908	9086060	9086352	2.40e-71	283
1	AP023477.1	87.449	247	30	1	610	855	9150636	9150390	2.40e-71	283
1	AP023477.1	84.385	301	34	4	610	909	9558935	9558647	2.40e-71	283
1	AP023477.1	84.512	297	34	6	610	904	9606099	9606385	2.40e-71	283
1	AP023477.1	84.459	296	36	2	616	909	9932735	9932448	2.40e-71	283
1	AP023477.1	87.200	250	30	2	607	855	10506737	10506489	2.40e-71	283
1	AP023477.1	83.934	305	39	3	607	909	11711851	11712147	2.40e-71	283
1	AP023477.1	87.251	251	28	3	607	855	12048601	12048849	2.40e-71	283
1	AP023477.1	83.871	310	37	4	608	912	12477882	12477581	2.40e-71	283
1	AP023477.1	85.121	289	30	2	621	909	12964144	12964419	2.40e-71	283
1	AP023477.1	83.987	306	38	9	607	910	13264563	13264859	2.40e-71	283
1	AP023477.1	87.149	249	32	0	607	855	14075364	14075116	2.40e-71	283
1	AP023477.1	84.281	299	37	6	608	906	14571770	14572058	2.40e-71	283
1	AP023477.1	87.398	246	31	0	610	855	14965989	14965744	2.40e-71	283
1	AP023477.1	88.235	238	26	1	618	855	15838778	15839013	2.40e-71	283
1	AP023477.1	87.550	249	25	4	608	855	17452373	17452130	2.40e-71	283
1	AP023477.1	84.158	303	37	5	609	909	17623023	17622730	2.40e-71	283
1	AP023477.1	87.449	247	29	2	610	855	18417255	18417500	2.40e-71	283
1	AP023477.1	87.398	246	31	0	610	855	18915932	18916177	2.40e-71	283
1	AP023477.1	87.500	248	28	3	610	855	18995665	18995911	2.40e-71	283
1	AP023477.1	87.500	248	27	4	610	854	19520609	19520363	2.40e-71	283
1	AP023477.1	84.512	297	35	6	608	903	19797123	19797409	2.40e-71	283
1	AP023477.1	84.106	302	38	3	607	906	20488219	20488512	2.40e-71	283
1	AP023477.1	83.819	309	39	5	610	916	21345282	21345581	2.40e-71	283
1	AP023477.1	87.251	251	28	4	607	855	21971243	21970995	2.40e-71	283
1	AP023477.1	83.819	309	39	3	610	918	27306156	27306453	2.40e-71	283
1	AP023477.1	84.333	300	36	2	608	907	27451168	27450880	2.40e-71	283
1	AP023477.1	86.957	253	31	1	605	855	27636706	27636958	2.40e-71	283
1	AP023477.1	87.149	249	32	0	607	855	27704332	27704580	2.40e-71	283
1	AP023477.1	84.407	295	38	1	610	904	29147106	29147392	2.40e-71	283
1	AP023477.1	87.398	246	31	0	610	855	29448100	29447855	2.40e-71	283
1	AP023477.1	87.398	246	31	0	610	855	29664184	29663939	2.40e-71	283
1	AP023477.1	87.500	248	27	4	610	855	29724015	29723770	2.40e-71	283
1	AP023477.1	87.449	247	30	1	610	855	29732283	29732037	2.40e-71	283
1	AP023477.1	83.333	324	37	10	601	918	30509026	30509338	2.40e-71	283
1	AP023477.1	84.039	307	36	5	607	910	30583055	30583351	2.40e-71	283
1	NG_012498.1	88.591	298	25	4	610	906	83914	83625	1.80e-92	353
1	NG_012498.1	85.714	308	30	7	605	909	13706	13410	3.06e-80	313
1	NG_012498.1	87.805	246	30	0	610	855	77853	78098	5.16e-73	289
1	NG_012498.1	82.484	314	49	5	607	918	65319	65628	1.87e-67	270
1	NG_012498.1	83.165	297	44	6	615	909	17540	17248	2.42e-66	267
1	NG_012498.1	85.772	246	35	0	610	855	98005	97760	1.12e-64	261
1	NG_012498.1	82.877	292	38	6	610	899	63645	63926	6.77e-62	252
1	NG_012498.1	84.553	246	38	0	610	855	28216	27971	1.13e-59	244
1	NG_012498.1	81.544	298	45	2	607	904	63068	62781	1.89e-57	237
1	NG_012498.1	81.333	300	42	10	610	906	75665	75953	8.81e-56	231
1	NG_012498.1	83.534	249	34	4	607	855	11713	11472	4.10e-54	226
1	NG_012498.1	84.100	239	31	7	620	855	26168	25934	1.48e-53	224
1	NG_012498.1	79.421	311	44	9	610	910	116155	115855	6.91e-47	202
1	NG_012498.1	80.989	263	37	4	608	869	88679	88429	3.22e-45	196
1	NG_012498.1	80.162	247	47	2	610	855	83071	83316	2.50e-41	183
1	NG_012498.1	76.860	242	53	3	610	850	52580	52341	2.56e-26	134
1	NG_012498.1	82.500	160	19	4	607	759	31385	31542	9.20e-26	132
1	NG_012498.1	81.046	153	22	6	1054	1201	100722	100872	9.26e-21	115
1	AC113189.11	88.552	297	26	1	607	903	16833	16545	1.80e-92	353
1	AC113189.11	89.157	249	27	0	607	855	114647	114895	1.10e-79	311
1	AC113189.11	84.488	303	39	6	608	909	49709	49414	3.99e-74	292
1	AC113189.11	84.564	298	37	4	607	904	171378	171666	1.85e-72	287
1	AC113189.11	84.158	303	34	6	610	909	78189	78480	8.63e-71	281
1	AC113189.11	86.992	246	32	0	610	855	23804	23559	1.12e-69	278
1	AC113189.11	83.667	300	41	6	610	909	105174	104883	4.01e-69	276
1	AC113189.11	84.228	298	31	13	607	900	107127	107412	4.01e-69	276
1	AC113189.11	85.878	262	32	2	597	855	182836	183095	1.44e-68	274
1	AC113189.11	86.585	246	33	0	610	855	20478	20233	5.19e-68	272
1	AC113189.11	84.068	295	32	10	616	909	28449	28729	1.87e-67	270
1	AC113189.11	86.585	246	31	1	610	855	108600	108843	1.87e-67	270
1	AC113189.11	83.224	304	38	4	610	910	50807	50514	2.42e-66	267
1	AC113189.11	86.290	248	31	3	610	855	102835	103081	2.42e-66	267
1	AC113189.11	86.056	251	31	2	607	855	130529	130777	2.42e-66	267
1	AC113189.11	82.508	303	47	5	610	910	27752	27454	1.12e-64	261
1	AC113189.11	82.484	314	39	10	608	909	174806	175115	1.12e-64	261
1	AC113189.11	85.772	246	33	2	610	853	120506	120751	4.04e-64	259
1	AC113189.11	82.468	308	41	6	610	913	169589	169291	1.45e-63	257
1	AC113189.11	85.542	249	30	5	607	852	84395	84640	5.23e-63	255
1	AC113189.11	85.366	246	35	1	610	855	8742	8498	1.88e-62	254
1	AC113189.11	86.017	236	33	0	620	855	25383	25618	1.88e-62	254
1	AC113189.11	85.259	251	31	4	607	855	181008	181254	1.88e-62	254
1	AC113189.11	85.246	244	31	3	610	853	74975	74737	3.15e-60	246
1	AC113189.11	84.677	248	35	2	607	854	142380	142624	1.13e-59	244
1	AC113189.11	84.615	247	35	2	610	855	166941	166697	4.07e-59	243
1	AC113189.11	84.810	237	36	0	619	855	85166	84930	5.27e-58	239
1	AC113189.11	82.095	296	38	12	610	901	170733	170449	5.27e-58	239
1	AC113189.11	84.000	250	36	3	608	855	124822	125069	1.89e-57	237
1	AC113189.11	81.818	297	35	7	607	902	145095	145373	8.81e-56	231
1	AC113189.11	80.921	304	42	8	610	903	124292	123995	4.10e-54	226
1	AC113189.11	83.065	248	41	1	608	855	50127	50373	1.48e-53	224
1	AC113189.11	83.133	249	35	5	607	855	46789	46548	1.91e-52	220
1	AC113189.11	82.927	246	40	2	610	855	137384	137141	1.91e-52	220
1	AC113189.11	82.927	246	37	4	607	850	41995	42237	2.47e-51	217
1	AC113189.11	82.470	251	40	4	607	855	165578	165330	2.47e-51	217
1	AC113189.11	82.996	247	32	5	610	855	27443	27206	8.88e-51	215
1	AC113189.11	81.124	249	45	2	607	855	154799	155045	8.94e-46	198
1	AC113189.11	86.170	188	20	5	608	792	169131	168947	8.94e-46	198
1	AC113189.11	79.791	287	40	11	627	909	171096	171368	4.16e-44	193
1	AC113189.11	85.635	181	24	1	607	787	159820	159998	5.38e-43	189
1	AC113189.11	78.799	283	48	7	624	905	119523	119252	3.24e-40	180
1	AC113189.11	92.105	114	9	0	621	734	123620	123507	1.17e-34	161
1	AC113189.11	93.506	77	5	0	610	686	28761	28837	9.26e-21	115
1	AC113189.11	86.667	75	8	1	610	682	101005	101079	9.39e-11	82.4
1	AC113189.11	77.778	144	23	6	1064	1201	104146	104006	3.38e-10	80.5
1	AC026954.14	88.552	297	26	1	607	903	88296	88008	1.80e-92	353
1	AC026954.14	86.585	246	33	0	610	855	91933	91688	5.19e-68	272
1	AC026954.14	87.083	240	27	2	616	855	99851	100086	6.72e-67	268
1	AC026954.14	82.566	304	45	6	610	912	99201	98905	1.12e-64	261
1	AC026954.14	85.542	249	35	1	608	855	57413	57661	4.04e-64	259
1	AC026954.14	85.366	246	35	1	610	855	80185	79941	1.88e-62	254
1	AC026954.14	86.017	236	33	0	620	855	96834	97069	1.88e-62	254
1	AC026954.14	85.957	235	32	1	621	855	40927	41160	2.43e-61	250
1	AC026954.14	85.597	243	25	8	615	853	53032	53268	3.15e-60	246
1	AC026954.14	83.951	243	33	5	615	855	86407	86169	1.14e-54	228
1	AC026954.14	83.750	240	38	1	615	854	10618	10380	4.10e-54	226
1	AC026954.14	83.613	238	39	0	615	852	59074	59311	1.48e-53	224
1	AC026954.14	81.081	296	41	8	620	909	67420	67134	5.31e-53	222
1	AC026954.14	82.996	247	32	5	610	855	98895	98658	8.88e-51	215
1	AC026954.14	83.051	236	38	1	620	855	184	417	3.19e-50	213
1	AC026954.14	79.868	303	44	5	610	909	8885	8597	5.34e-48	206
1	AC026954.14	79.479	307	48	11	607	909	20233	19938	1.92e-47	204
1	AC026954.14	78.201	289	45	10	624	909	21940	21667	7.01e-37	169
1	AC026954.14	93.506	77	5	0	610	686	100162	100238	9.26e-21	115
1	AC026954.14	91.525	59	5	0	610	668	59	1	9.39e-11	82.4
1	AL034400.2	88.372	301	26	4	607	906	74707	74999	1.80e-92	353
1	AL034400.2	88.608	237	27	0	619	855	80762	80526	5.16e-73	289
1	AL034400.2	84.512	297	38	6	610	906	1216	1504	1.85e-72	287
1	AL034400.2	82.637	311	48	5	610	918	93302	92996	1.87e-67	270
1	AL034400.2	86.235	247	33	1	610	855	29167	28921	2.42e-66	267
1	AL034400.2	83.000	300	45	6	612	909	141081	141376	2.42e-66	267
1	AL034400.2	83.165	297	40	3	610	905	28331	28044	3.13e-65	263
1	AL034400.2	85.772	246	35	0	610	855	60619	60864	1.12e-64	261
1	AL034400.2	82.712	295	39	6	610	902	94979	94695	6.77e-62	252
1	AL034400.2	84.553	246	38	0	610	855	130408	130653	1.13e-59	244
1	AL034400.2	81.544	298	45	2	607	904	95556	95843	1.89e-57	237
1	AL034400.2	81.188	303	43	10	610	909	82959	82668	8.81e-56	231
1	AL034400.2	83.267	251	35	7	608	855	132444	132690	1.48e-53	224
1	AL034400.2	81.569	255	37	2	607	853	42466	42718	6.91e-47	202
1	AL034400.2	80.989	263	37	4	608	869	69945	70195	3.22e-45	196
1	AL034400.2	80.723	249	42	5	610	855	29558	29803	5.38e-43	189
1	AL034400.2	80.162	247	47	2	610	855	75553	75308	2.50e-41	183
1	AL034400.2	76.735	245	54	3	607	850	106041	106283	2.56e-26	134
1	AL034400.2	82.803	157	18	4	610	759	127236	127082	9.20e-26	132
1	AL034400.2	81.046	153	22	6	1054	1201	57902	57752	9.26e-21	115
1	CP068259.2	88.158	304	24	5	607	906	6542122	6542417	6.48e-92	351
1	CP068259.2	87.879	297	36	0	610	906	4585444	4585740	2.33e-91	350
1	CP068259.2	88.040	301	22	11	610	906	17356060	17356350	1.09e-89	344
1	CP068259.2	91.498	247	20	1	610	855	8331103	8330857	5.05e-88	339
1	CP068259.2	87.205	297	30	2	607	903	8627764	8627476	8.45e-86	331
1	CP068259.2	87.043	301	30	3	610	909	10568437	10568145	8.45e-86	331
1	CP068259.2	86.842	304	30	2	605	906	40252620	40252915	8.45e-86	331
1	CP068259.2	85.285	333	36	5	584	916	53323933	53324252	8.45e-86	331
1	CP068259.2	87.031	293	36	2	610	902	9694836	9694546	3.04e-85	329
1	CP068259.2	90.361	249	24	0	607	855	3975769	3976017	1.09e-84	327
1	CP068259.2	90.650	246	23	0	610	855	11010759	11011004	1.09e-84	327
1	CP068259.2	90.650	246	23	0	610	855	38586419	38586174	1.09e-84	327
1	CP068259.2	90.361	249	24	0	607	855	45351184	45351432	1.09e-84	327
1	CP068259.2	86.711	301	31	7	607	906	17790731	17791023	3.93e-84	326
1	CP068259.2	86.513	304	32	2	606	909	38139146	38138852	3.93e-84	326
1	CP068259.2	90.361	249	23	1	608	855	41095932	41096180	3.93e-84	326
1	CP068259.2	90.361	249	23	1	608	855	41828772	41828524	3.93e-84	326
1	CP068259.2	86.913	298	29	5	610	907	44763435	44763722	3.93e-84	326
1	CP068259.2	90.650	246	21	1	610	855	51194481	51194724	3.93e-84	326
1	CP068259.2	86.799	303	27	8	610	911	56879034	56878744	3.93e-84	326
1	CP068259.2	86.469	303	31	4	607	909	49456228	49455936	1.41e-83	324
1	CP068259.2	86.513	304	29	4	610	909	59270649	59270354	1.41e-83	324
1	CP068259.2	86.184	304	34	1	607	910	1715239	1714944	5.08e-83	322
1	CP068259.2	90.244	246	24	0	610	855	7838019	7838264	5.08e-83	322
1	CP068259.2	86.469	303	29	4	608	909	8251280	8250989	5.08e-83	322
1	CP068259.2	90.244	246	24	0	610	855	8586963	8586718	5.08e-83	322
1	CP068259.2	86.424	302	32	2	608	909	23403287	23403579	5.08e-83	322
1	CP068259.2	90.244	246	24	0	610	855	39008670	39008425	5.08e-83	322
1	CP068259.2	89.960	249	25	0	607	855	39743366	39743614	5.08e-83	322
1	CP068259.2	86.869	297	28	7	610	906	48526859	48526574	5.08e-83	322
1	CP068259.2	89.960	249	23	1	607	855	22507672	22507918	1.83e-82	320
1	CP068259.2	85.809	303	41	2	610	912	41258769	41258469	1.83e-82	320
1	CP068259.2	86.942	291	30	1	619	909	51325630	51325348	1.83e-82	320
1	CP068259.2	89.723	253	22	3	605	855	51889226	51889476	1.83e-82	320
1	CP068259.2	86.379	301	31	4	608	906	57633949	57633657	1.83e-82	320
1	CP068259.2	86.379	301	30	6	612	909	1677997	1678289	6.58e-82	318
1	CP068259.2	86.424	302	28	6	608	906	37453636	37453345	6.58e-82	318
1	CP068259.2	86.000	300	38	4	610	906	40802288	40802586	6.58e-82	318
1	CP068259.2	85.443	316	34	6	607	918	50486399	50486706	6.58e-82	318
1	CP068259.2	86.689	293	31	1	610	902	52482391	52482107	6.58e-82	318
1	CP068259.2	90.123	243	24	0	607	849	3899928	3899686	2.37e-81	316
1	CP068259.2	89.837	246	25	0	610	855	7931091	7930846	2.37e-81	316
1	CP068259.2	86.441	295	32	1	610	904	8126512	8126798	2.37e-81	316
1	CP068259.2	89.879	247	24	1	609	855	14091054	14090809	2.37e-81	316
1	CP068259.2	89.558	249	26	0	607	855	15148446	15148694	2.37e-81	316
1	CP068259.2	89.558	249	26	0	607	855	40790470	40790718	2.37e-81	316
1	CP068259.2	86.184	304	29	10	610	909	41879287	41879581	2.37e-81	316
1	CP068259.2	86.139	303	30	7	608	906	42119813	42120107	2.37e-81	316
1	CP068259.2	85.902	305	33	8	607	909	48484247	48483951	2.37e-81	316
1	CP068259.2	85.531	311	35	3	610	920	51423834	51423534	2.37e-81	316
1	CP068259.2	86.288	299	31	3	610	906	51489455	51489165	2.37e-81	316
1	CP068259.2	86.333	300	30	5	610	906	54013481	54013772	2.37e-81	316
1	CP068259.2	86.000	300	34	1	610	909	2717517	2717808	8.51e-81	315
1	CP068259.2	86.288	299	30	8	610	906	13562825	13563114	8.51e-81	315
1	CP068259.2	85.948	306	29	10	607	909	13695741	13695447	8.51e-81	315
1	CP068259.2	86.047	301	32	4	607	906	13954265	13954556	8.51e-81	315
1	CP068259.2	85.855	304	33	7	607	909	17285879	17286173	8.51e-81	315
1	CP068259.2	89.600	250	23	2	607	855	18341346	18341593	8.51e-81	315
1	CP068259.2	86.093	302	30	5	607	906	41456792	41457083	8.51e-81	315
1	CP068259.2	85.577	312	31	6	610	918	41770208	41769908	8.51e-81	315
1	CP068259.2	85.714	308	33	5	610	916	52309010	52309307	8.51e-81	315
1	CP068259.2	86.047	301	33	3	608	907	57806674	57806966	8.51e-81	315
1	CP068259.2	85.621	306	34	3	608	912	464733	464437	3.06e-80	313
1	CP068259.2	87.018	285	27	2	619	903	23873486	23873212	3.06e-80	313
1	CP068259.2	86.047	301	30	4	607	906	46305850	46305561	3.06e-80	313
1	CP068259.2	85.855	304	32	3	605	906	51694283	51694577	3.06e-80	313
1	CP068259.2	86.195	297	29	6	615	908	671931	672218	1.10e-79	311
1	CP068259.2	89.474	247	24	2	610	855	3791012	3790767	1.10e-79	311
1	CP068259.2	89.431	246	26	0	610	855	7274284	7274529	1.10e-79	311
1	CP068259.2	86.149	296	32	2	611	906	7955986	7955700	1.10e-79	311
1	CP068259.2	85.809	303	32	3	608	910	8402545	8402836	1.10e-79	311
1	CP068259.2	89.157	249	27	0	607	855	10592426	10592178	1.10e-79	311
1	CP068259.2	86.598	291	28	3	620	907	15146089	15145807	1.10e-79	311
1	CP068259.2	86.552	290	29	2	610	899	18850187	18849908	1.10e-79	311
1	CP068259.2	85.714	308	29	11	608	909	19331075	19330777	1.10e-79	311
1	CP068259.2	85.809	303	31	9	607	906	19392721	19393014	1.10e-79	311
1	CP068259.2	85.621	306	33	9	607	909	32172957	32172660	1.10e-79	311
1	CP068259.2	86.047	301	29	6	610	909	33075095	33074807	1.10e-79	311
1	CP068259.2	86.348	293	30	8	619	909	33815217	33814933	1.10e-79	311
1	CP068259.2	85.906	298	34	1	609	906	35567145	35567434	1.10e-79	311
1	CP068259.2	85.906	298	34	2	607	904	37828754	37828465	1.10e-79	311
1	CP068259.2	85.953	299	32	6	608	905	43549447	43549736	1.10e-79	311
1	CP068259.2	85.668	307	30	7	606	908	51660012	51660308	1.10e-79	311
1	CP068259.2	89.431	246	26	0	609	854	51924735	51924490	1.10e-79	311
1	CP068259.2	86.301	292	32	3	615	906	53455427	53455710	1.10e-79	311
1	CP068259.2	85.762	302	33	8	610	909	60879893	60879600	1.10e-79	311
1	CP068259.2	85.902	305	28	6	607	909	61542837	61542546	1.10e-79	311
1	CP068259.2	85.032	314	35	5	608	918	11424771	11424467	3.96e-79	309
1	CP068259.2	85.526	304	34	7	607	908	11471212	11470917	3.96e-79	309
1	CP068259.2	85.304	313	30	9	610	916	11693667	11693365	3.96e-79	309
1	CP068259.2	85.762	302	32	8	610	909	13964207	13963915	3.96e-79	309
1	CP068259.2	85.256	312	32	11	610	918	16918191	16918491	3.96e-79	309
1	CP068259.2	85.390	308	33	9	607	912	37072554	37072257	3.96e-79	309
1	CP068259.2	85.574	305	32	8	608	909	37533537	37533242	3.96e-79	309
1	CP068259.2	89.113	248	27	0	608	855	41225737	41225984	3.96e-79	309
1	CP068259.2	85.574	305	32	4	610	912	43343291	43342997	3.96e-79	309
1	CP068259.2	85.526	304	34	3	604	906	48249175	48248881	3.96e-79	309
1	CP068259.2	89.431	246	25	1	610	855	49288909	49289153	3.96e-79	309
1	CP068259.2	85.953	299	30	4	610	907	49316414	49316127	3.96e-79	309
1	CP068259.2	85.859	297	34	1	607	903	49844014	49843726	3.96e-79	309
1	CP068259.2	86.000	300	28	4	608	907	52521303	52521588	3.96e-79	309
1	CP068259.2	89.627	241	25	0	615	855	302665	302425	1.42e-78	307
1	CP068259.2	85.619	299	35	1	608	906	3715567	3715277	1.42e-78	307
1	CP068259.2	85.809	303	27	6	608	906	8104002	8104292	1.42e-78	307
1	CP068259.2	86.713	286	27	9	622	906	9908193	9907918	1.42e-78	307
1	CP068259.2	90.213	235	23	0	611	845	15116994	15116760	1.42e-78	307
1	CP068259.2	89.627	241	25	0	615	855	31838505	31838265	1.42e-78	307
1	CP068259.2	89.344	244	26	0	608	851	36715957	36715714	1.42e-78	307
1	CP068259.2	85.667	300	34	3	608	906	39582492	39582783	1.42e-78	307
1	CP068259.2	85.342	307	34	3	610	915	42674537	42674241	1.42e-78	307
1	CP068259.2	85.714	301	32	3	610	909	43416793	43416503	1.42e-78	307
1	CP068259.2	89.388	245	24	2	610	853	45060658	45060415	1.42e-78	307
1	CP068259.2	85.099	302	43	2	610	910	49577432	49577132	1.42e-78	307
1	CP068259.2	85.714	301	32	3	606	906	52893850	52894139	1.42e-78	307
1	CP068259.2	85.430	302	36	1	608	909	52915166	52914873	1.42e-78	307
1	CP068259.2	85.762	302	29	7	610	909	57562612	57562323	1.42e-78	307
1	CP068259.2	85.859	297	30	8	610	904	2364197	2363911	5.12e-78	305
1	CP068259.2	89.024	246	27	0	610	855	2484523	2484278	5.12e-78	305
1	CP068259.2	85.667	300	32	3	610	909	4314338	4314050	5.12e-78	305
1	CP068259.2	89.024	246	27	0	610	855	4821088	4820843	5.12e-78	305
1	CP068259.2	88.889	252	23	2	607	855	4877598	4877349	5.12e-78	305
1	CP068259.2	86.254	291	28	7	615	903	7359806	7360086	5.12e-78	305
1	CP068259.2	85.430	302	35	7	607	907	7940290	7940583	5.12e-78	305
1	CP068259.2	86.007	293	32	1	610	902	8283114	8283397	5.12e-78	305
1	CP068259.2	85.811	296	32	8	610	903	9184706	9184419	5.12e-78	305
1	CP068259.2	85.246	305	35	6	607	911	9323585	9323291	5.12e-78	305
1	CP068259.2	85.763	295	34	1	607	901	9326192	9326478	5.12e-78	305
1	CP068259.2	88.800	250	26	2	607	855	9963609	9963361	5.12e-78	305
1	CP068259.2	85.430	302	34	8	610	909	10481493	10481786	5.12e-78	305
1	CP068259.2	85.065	308	37	2	607	913	13210010	13210309	5.12e-78	305
1	CP068259.2	89.024	246	27	0	610	855	13735613	13735368	5.12e-78	305
1	CP068259.2	89.916	238	23	1	619	855	13772245	13772008	5.12e-78	305
1	CP068259.2	85.667	300	32	2	607	906	14608082	14608370	5.12e-78	305
1	CP068259.2	88.755	249	28	0	607	855	17179672	17179424	5.12e-78	305
1	CP068259.2	85.246	305	35	2	607	909	17637283	17636987	5.12e-78	305
1	CP068259.2	88.755	249	28	0	607	855	17653677	17653925	5.12e-78	305
1	CP068259.2	85.430	302	34	2	610	909	18209630	18209337	5.12e-78	305
1	CP068259.2	85.621	306	26	15	610	910	23098675	23098967	5.12e-78	305
1	CP068259.2	85.197	304	37	3	606	909	31450111	31449816	5.12e-78	305
1	CP068259.2	85.382	301	36	3	607	907	32219364	32219072	5.12e-78	305
1	CP068259.2	85.256	312	29	14	597	904	39515459	39515757	5.12e-78	305
1	CP068259.2	89.024	246	27	0	610	855	43302409	43302164	5.12e-78	305
1	CP068259.2	85.479	303	32	4	610	910	44609547	44609839	5.12e-78	305
1	CP068259.2	85.859	297	31	4	610	906	45287218	45287503	5.12e-78	305
1	CP068259.2	88.538	253	27	2	605	855	47588133	47588385	5.12e-78	305
1	CP068259.2	89.200	250	19	6	610	855	49122745	49122500	5.12e-78	305
1	CP068259.2	89.627	241	23	1	615	855	49586970	49587208	5.12e-78	305
1	CP068259.2	86.207	290	30	2	610	899	49837069	49837348	5.12e-78	305
1	CP068259.2	89.024	246	27	0	610	855	51565642	51565397	5.12e-78	305
1	CP068259.2	88.800	250	27	1	607	855	51855794	51856043	5.12e-78	305
1	CP068259.2	85.619	299	34	2	610	907	56710653	56710363	5.12e-78	305
1	CP068259.2	85.667	300	31	6	609	905	58413028	58413318	5.12e-78	305
1	CP068259.2	89.024	246	27	0	610	855	58453289	58453534	5.12e-78	305
1	CP068259.2	85.570	298	33	2	610	906	1966223	1966511	1.84e-77	303
1	CP068259.2	89.024	246	26	1	611	855	4253132	4252887	1.84e-77	303
1	CP068259.2	88.710	248	28	0	608	855	7955690	7955443	1.84e-77	303
1	CP068259.2	85.149	303	37	1	607	909	9154309	9154015	1.84e-77	303
1	CP068259.2	84.790	309	40	3	610	918	10022545	10022244	1.84e-77	303
1	CP068259.2	88.710	248	28	0	608	855	13833712	13833959	1.84e-77	303
1	CP068259.2	85.526	304	28	11	607	906	14024807	14025098	1.84e-77	303
1	CP068259.2	85.149	303	38	4	610	909	14774014	14773716	1.84e-77	303
1	CP068259.2	85.619	299	31	9	610	906	15517600	15517888	1.84e-77	303
1	CP068259.2	87.786	262	29	3	610	870	16804287	16804028	1.84e-77	303
1	CP068259.2	85.197	304	35	3	608	911	17573139	17572846	1.84e-77	303
1	CP068259.2	85.522	297	35	2	610	906	17921039	17921327	1.84e-77	303
1	CP068259.2	84.868	304	43	1	610	910	18494938	18494635	1.84e-77	303
1	CP068259.2	85.246	305	33	4	607	910	22205958	22206251	1.84e-77	303
1	CP068259.2	88.710	248	28	0	608	855	23813485	23813732	1.84e-77	303
1	CP068259.2	88.538	253	26	2	605	855	32031164	32031415	1.84e-77	303
1	CP068259.2	88.755	249	27	1	611	859	32635495	32635742	1.84e-77	303
1	CP068259.2	84.098	327	39	5	588	910	35142853	35143170	1.84e-77	303
1	CP068259.2	85.430	302	33	8	610	909	35198052	35197760	1.84e-77	303
1	CP068259.2	85.619	299	31	6	608	906	35502593	35502307	1.84e-77	303
1	CP068259.2	85.570	298	33	6	607	903	35591407	35591695	1.84e-77	303
1	CP068259.2	88.710	248	28	0	608	855	38478904	38479151	1.84e-77	303
1	CP068259.2	85.430	302	33	4	610	909	38663872	38663580	1.84e-77	303
1	CP068259.2	85.859	297	29	5	610	904	41984887	41984602	1.84e-77	303
1	CP068259.2	84.810	316	33	6	596	906	45204078	45203773	1.84e-77	303
1	CP068259.2	85.763	295	33	2	608	902	51052433	51052718	1.84e-77	303
1	CP068259.2	86.007	293	30	6	615	906	53297351	53297633	1.84e-77	303
1	CP068259.2	88.710	248	28	0	608	855	53362101	53361854	1.84e-77	303
1	CP068259.2	85.479	303	31	9	610	909	56246692	56246400	1.84e-77	303
1	CP068259.2	85.570	298	33	4	610	906	59070469	59070757	1.84e-77	303
1	CP068259.2	85.197	304	35	8	610	911	59546774	59546479	1.84e-77	303
1	CP068259.2	84.887	311	36	8	607	915	60400714	60400413	1.84e-77	303
1	CP068259.2	88.934	244	27	0	610	853	2959933	2960176	6.62e-77	302
1	CP068259.2	89.212	241	26	0	615	855	4316247	4316487	6.62e-77	302
1	CP068259.2	88.980	245	26	1	611	855	10330312	10330555	6.62e-77	302
1	CP068259.2	85.382	301	32	4	610	909	12810347	12810058	6.62e-77	302
1	CP068259.2	88.755	249	24	4	607	853	13026360	13026114	6.62e-77	302
1	CP068259.2	85.911	291	31	4	610	899	13932486	13932205	6.62e-77	302
1	CP068259.2	86.063	287	32	1	610	896	17400543	17400265	6.62e-77	302
1	CP068259.2	88.710	248	26	1	610	855	19817855	19818102	6.62e-77	302
1	CP068259.2	85.333	300	34	3	611	909	32119225	32118935	6.62e-77	302
1	CP068259.2	85.479	303	28	8	610	909	40646363	40646652	6.62e-77	302
1	CP068259.2	85.382	301	33	5	607	906	40702340	40702630	6.62e-77	302
1	CP068259.2	84.839	310	35	4	608	915	41895397	41895098	6.62e-77	302
1	CP068259.2	85.333	300	35	2	607	906	42313926	42314216	6.62e-77	302
1	CP068259.2	85.714	294	32	5	615	906	44054134	44053849	6.62e-77	302
1	CP068259.2	85.714	294	32	2	607	900	59866905	59867188	6.62e-77	302
1	CP068259.2	85.430	302	30	5	608	906	59973222	59973512	6.62e-77	302
1	CP068259.2	85.666	293	34	2	607	899	60174258	60174542	6.62e-77	302
1	CP068259.2	85.522	297	33	6	611	906	61011137	61011424	6.62e-77	302
1	CP068259.2	85.430	302	31	8	607	906	61036933	61037223	6.62e-77	302
1	CP068259.2	88.755	249	25	2	607	855	61150194	61149949	6.62e-77	302
1	CP068259.2	88.353	249	29	0	607	855	4283267	4283515	2.38e-76	300
1	CP068259.2	85.473	296	33	2	607	902	4309098	4309383	2.38e-76	300
1	CP068259.2	86.063	287	30	2	615	899	4829709	4829987	2.38e-76	300
1	CP068259.2	88.492	252	24	2	607	855	5809080	5808831	2.38e-76	300
1	CP068259.2	88.353	249	29	0	607	855	6320434	6320682	2.38e-76	300
1	CP068259.2	88.618	246	28	0	610	855	6503216	6503461	2.38e-76	300
1	CP068259.2	88.618	246	28	0	610	855	6974734	6974979	2.38e-76	300
1	CP068259.2	88.400	250	27	2	607	855	6998792	6998544	2.38e-76	300
1	CP068259.2	88.755	249	23	2	607	855	7653530	7653773	2.38e-76	300
1	CP068259.2	88.235	255	24	5	605	855	9993258	9993510	2.38e-76	300
1	CP068259.2	88.353	249	29	0	607	855	13713576	13713824	2.38e-76	300
1	CP068259.2	88.353	249	29	0	607	855	13851456	13851704	2.38e-76	300
1	CP068259.2	85.284	299	35	3	607	904	14260006	14260296	2.38e-76	300
1	CP068259.2	88.710	248	25	3	609	855	14371866	14371621	2.38e-76	300
1	CP068259.2	88.618	246	28	0	610	855	15197076	15196831	2.38e-76	300
1	CP068259.2	84.444	315	37	4	595	905	15752430	15752736	2.38e-76	300
1	CP068259.2	85.570	298	30	10	607	901	16624157	16624444	2.38e-76	300
1	CP068259.2	88.353	249	29	0	607	855	19446614	19446366	2.38e-76	300
1	CP068259.2	85.099	302	35	7	607	906	32318545	32318838	2.38e-76	300
1	CP068259.2	88.710	248	25	2	608	854	34155931	34155686	2.38e-76	300
1	CP068259.2	88.618	246	28	0	610	855	37040429	37040674	2.38e-76	300
1	CP068259.2	88.618	246	28	0	610	855	38651805	38651560	2.38e-76	300
1	CP068259.2	85.099	302	35	3	610	909	41082112	41081819	2.38e-76	300
1	CP068259.2	88.664	247	27	1	610	855	41765902	41765656	2.38e-76	300
1	CP068259.2	87.843	255	31	0	608	862	42592917	42593171	2.38e-76	300
1	CP068259.2	85.666	293	32	2	608	900	44667556	44667838	2.38e-76	300
1	CP068259.2	88.618	246	28	0	610	855	45234349	45234594	2.38e-76	300
1	CP068259.2	85.382	301	31	6	610	908	47401421	47401710	2.38e-76	300
1	CP068259.2	88.755	249	22	5	610	855	47575336	47575091	2.38e-76	300
1	CP068259.2	88.664	247	27	1	610	855	48839831	48840077	2.38e-76	300
1	CP068259.2	88.400	250	28	1	607	855	49703126	49703375	2.38e-76	300
1	CP068259.2	88.618	246	28	0	610	855	50521114	50520869	2.38e-76	300
1	CP068259.2	85.197	304	32	5	606	909	51261186	51260896	2.38e-76	300
1	CP068259.2	85.333	300	33	2	610	909	51426346	51426058	2.38e-76	300
1	CP068259.2	85.430	302	29	7	612	909	51653714	51654004	2.38e-76	300
1	CP068259.2	85.099	302	35	5	607	908	51857353	51857062	2.38e-76	300
1	CP068259.2	84.967	306	34	5	605	906	52697818	52698115	2.38e-76	300
1	CP068259.2	88.710	248	25	2	602	846	55342734	55342981	2.38e-76	300
1	CP068259.2	85.099	302	35	4	610	909	56925339	56925046	2.38e-76	300
1	CP068259.2	89.451	237	25	0	619	855	58140714	58140478	2.38e-76	300
1	CP068259.2	85.099	302	35	3	610	909	60683221	60683514	2.38e-76	300
1	CP068259.2	88.934	244	24	2	615	855	1554927	1554684	8.57e-76	298
1	CP068259.2	85.374	294	35	1	610	903	2844274	2843989	8.57e-76	298
1	CP068259.2	85.185	297	36	1	607	903	5626101	5626389	8.57e-76	298
1	CP068259.2	85.185	297	36	2	607	903	5805737	5805449	8.57e-76	298
1	CP068259.2	84.918	305	35	4	607	909	6269217	6269512	8.57e-76	298
1	CP068259.2	88.353	249	28	1	608	855	7062913	7063161	8.57e-76	298
1	CP068259.2	88.306	248	29	0	608	855	7805892	7805645	8.57e-76	298
1	CP068259.2	85.000	300	37	6	607	903	9124069	9124363	8.57e-76	298
1	CP068259.2	85.050	301	36	3	610	909	9245426	9245134	8.57e-76	298
1	CP068259.2	88.618	246	27	1	610	855	9982552	9982308	8.57e-76	298
1	CP068259.2	88.400	250	25	3	608	855	11252859	11253106	8.57e-76	298
1	CP068259.2	88.664	247	24	3	610	855	11799274	11799517	8.57e-76	298
1	CP068259.2	85.000	300	37	2	610	909	13837306	13837015	8.57e-76	298
1	CP068259.2	85.764	288	33	4	620	906	14566281	14566561	8.57e-76	298
1	CP068259.2	85.333	300	31	7	610	905	16157956	16158246	8.57e-76	298
1	CP068259.2	89.744	234	22	1	622	855	17001877	17001646	8.57e-76	298
1	CP068259.2	88.306	248	29	0	608	855	17266437	17266190	8.57e-76	298
1	CP068259.2	85.284	299	32	5	610	906	17282144	17282432	8.57e-76	298
1	CP068259.2	85.149	303	32	8	608	906	17625393	17625686	8.57e-76	298
1	CP068259.2	88.306	248	29	0	608	855	18460993	18460746	8.57e-76	298
1	CP068259.2	85.333	300	31	5	610	906	19428300	19428589	8.57e-76	298
1	CP068259.2	84.967	306	33	9	608	909	21843781	21843485	8.57e-76	298
1	CP068259.2	84.444	315	35	10	607	919	23400112	23399810	8.57e-76	298
1	CP068259.2	85.185	297	37	5	610	906	23664308	23664597	8.57e-76	298
1	CP068259.2	87.308	260	33	0	607	866	31602208	31602467	8.57e-76	298
1	CP068259.2	85.050	301	35	3	610	909	35222686	35222395	8.57e-76	298
1	CP068259.2	88.353	249	27	1	607	855	38542881	38543127	8.57e-76	298
1	CP068259.2	88.353	249	27	1	607	855	39119434	39119680	8.57e-76	298
1	CP068259.2	85.235	298	34	2	607	904	39184012	39184299	8.57e-76	298
1	CP068259.2	85.522	297	29	5	611	907	39641582	39641300	8.57e-76	298
1	CP068259.2	88.353	249	27	1	607	855	40407136	40407382	8.57e-76	298
1	CP068259.2	85.284	299	32	10	611	906	40503765	40504054	8.57e-76	298
1	CP068259.2	88.571	245	28	0	610	854	40812535	40812779	8.57e-76	298
1	CP068259.2	88.618	246	27	1	610	855	40869598	40869842	8.57e-76	298
1	CP068259.2	88.306	248	29	0	608	855	41157597	41157844	8.57e-76	298
1	CP068259.2	89.167	240	25	1	608	847	41760545	41760783	8.57e-76	298
1	CP068259.2	87.170	265	31	3	607	870	43045850	43045588	8.57e-76	298
1	CP068259.2	85.284	299	32	8	610	907	43115821	43115534	8.57e-76	298
1	CP068259.2	85.424	295	34	2	615	909	44029139	44028854	8.57e-76	298
1	CP068259.2	85.284	299	32	4	610	906	45283842	45283554	8.57e-76	298
1	CP068259.2	88.353	249	28	1	607	855	46275724	46275477	8.57e-76	298
1	CP068259.2	85.473	296	32	3	610	905	46331067	46330783	8.57e-76	298
1	CP068259.2	85.185	297	36	1	607	903	47761905	47762193	8.57e-76	298
1	CP068259.2	88.306	248	29	0	608	855	49147418	49147665	8.57e-76	298
1	CP068259.2	88.048	251	30	0	605	855	49370254	49370004	8.57e-76	298
1	CP068259.2	88.353	249	27	2	608	855	50474080	50473833	8.57e-76	298
1	CP068259.2	84.818	303	38	5	607	909	51029961	51029667	8.57e-76	298
1	CP068259.2	84.918	305	34	10	607	909	52514987	52514693	8.57e-76	298
1	CP068259.2	86.989	269	30	4	605	869	53390152	53390419	8.57e-76	298
1	CP068259.2	84.918	305	35	9	607	909	54029523	54029228	8.57e-76	298
1	CP068259.2	85.714	294	28	11	620	909	56856048	56855765	8.57e-76	298
1	CP068259.2	88.353	249	27	1	607	855	56888990	56889236	8.57e-76	298
1	CP068259.2	85.764	288	33	3	607	894	57263375	57263096	8.57e-76	298
1	CP068259.2	85.099	302	33	4	610	909	57420772	57420481	8.57e-76	298
1	CP068259.2	88.353	249	28	1	607	855	58363690	58363937	8.57e-76	298
1	CP068259.2	88.618	246	27	1	610	855	58384410	58384166	8.57e-76	298
1	CP068259.2	85.616	292	33	2	610	901	60179762	60179480	8.57e-76	298
1	CP068259.2	85.473	296	32	3	615	909	61298259	61297974	8.57e-76	298
1	CP068259.2	85.915	284	32	1	615	898	1184567	1184292	3.08e-75	296
1	CP068259.2	88.306	248	28	1	607	853	5571567	5571814	3.08e-75	296
1	CP068259.2	85.965	285	30	2	621	905	8534763	8535037	3.08e-75	296
1	CP068259.2	84.641	306	37	8	607	910	9520887	9521184	3.08e-75	296
1	CP068259.2	84.790	309	32	6	605	909	9620057	9620354	3.08e-75	296
1	CP068259.2	88.797	241	27	0	615	855	10513270	10513030	3.08e-75	296
1	CP068259.2	84.967	306	31	6	607	909	10549912	10549619	3.08e-75	296
1	CP068259.2	85.099	302	32	4	610	910	11167328	11167617	3.08e-75	296
1	CP068259.2	88.095	252	27	1	607	855	11711959	11712210	3.08e-75	296
1	CP068259.2	85.050	301	33	3	610	909	11889033	11888744	3.08e-75	296
1	CP068259.2	85.235	298	33	3	610	906	11953194	11952907	3.08e-75	296
1	CP068259.2	85.714	294	27	7	621	910	12548194	12547912	3.08e-75	296
1	CP068259.2	85.714	287	33	2	621	907	12600666	12600944	3.08e-75	296
1	CP068259.2	84.740	308	33	6	607	909	13468853	13468555	3.08e-75	296
1	CP068259.2	88.306	248	27	2	608	855	13980552	13980307	3.08e-75	296
1	CP068259.2	85.050	301	33	3	607	906	14103309	14103598	3.08e-75	296
1	CP068259.2	85.099	302	31	8	606	906	14194253	14194541	3.08e-75	296
1	CP068259.2	85.522	297	28	8	610	903	16629446	16629162	3.08e-75	296
1	CP068259.2	85.099	302	32	5	611	909	17900290	17899999	3.08e-75	296
1	CP068259.2	85.099	302	32	8	610	906	18335050	18335343	3.08e-75	296
1	CP068259.2	88.618	246	25	2	610	855	18704821	18705063	3.08e-75	296
1	CP068259.2	85.517	290	34	2	610	899	18754054	18753773	3.08e-75	296
1	CP068259.2	84.868	304	35	4	608	911	19737197	19737489	3.08e-75	296
1	CP068259.2	84.566	311	34	5	610	918	22902819	22902521	3.08e-75	296
1	CP068259.2	88.048	251	28	2	607	855	31017638	31017388	3.08e-75	296
1	CP068259.2	84.444	315	34	5	605	917	36816767	36817068	3.08e-75	296
1	CP068259.2	89.451	237	22	3	620	855	36907568	36907334	3.08e-75	296
1	CP068259.2	85.000	300	35	8	607	905	38440479	38440769	3.08e-75	296
1	CP068259.2	85.000	300	35	2	610	909	40156988	40156699	3.08e-75	296
1	CP068259.2	83.801	321	42	3	608	927	42107213	42106902	3.08e-75	296
1	CP068259.2	88.353	249	26	2	607	855	43023577	43023822	3.08e-75	296
1	CP068259.2	88.306	248	28	1	608	855	43872356	43872110	3.08e-75	296
1	CP068259.2	84.918	305	32	7	607	906	45250519	45250224	3.08e-75	296
1	CP068259.2	84.868	304	35	5	606	906	45976089	45976384	3.08e-75	296
1	CP068259.2	84.967	306	31	7	608	909	48327687	48327393	3.08e-75	296
1	CP068259.2	88.797	241	27	0	615	855	49787047	49786807	3.08e-75	296
1	CP068259.2	84.641	306	37	7	607	909	49854715	49854417	3.08e-75	296
1	CP068259.2	85.567	291	33	2	610	900	50170528	50170247	3.08e-75	296
1	CP068259.2	85.099	302	32	11	607	906	53070098	53070388	3.08e-75	296
1	CP068259.2	85.616	292	30	9	621	909	54218434	54218152	3.08e-75	296
1	CP068259.2	84.566	311	35	10	605	912	55234784	55235084	3.08e-75	296
1	CP068259.2	84.868	304	35	9	608	909	56719837	56720131	3.08e-75	296
1	CP068259.2	85.517	290	34	4	620	909	57172258	57171977	3.08e-75	296
1	CP068259.2	88.306	248	27	2	609	855	58265214	58264968	3.08e-75	296
1	CP068259.2	88.000	250	29	1	607	855	420745	420994	1.11e-74	294
1	CP068259.2	88.000	250	28	2	607	855	713372	713124	1.11e-74	294
1	CP068259.2	88.306	248	26	1	608	855	1567289	1567533	1.11e-74	294
1	CP068259.2	87.952	249	30	0	607	855	2582652	2582900	1.11e-74	294
1	CP068259.2	84.818	303	35	3	608	909	3327407	3327115	1.11e-74	294
1	CP068259.2	85.517	290	33	7	607	895	3788939	3789220	1.11e-74	294
1	CP068259.2	84.899	298	37	1	607	904	5297218	5296929	1.11e-74	294
1	CP068259.2	87.952	249	30	0	607	855	6703994	6704242	1.11e-74	294
1	CP068259.2	88.211	246	29	0	610	855	7135794	7135549	1.11e-74	294
1	CP068259.2	87.952	249	30	0	607	855	8044815	8045063	1.11e-74	294
1	CP068259.2	84.818	303	35	3	610	909	8208750	8208456	1.11e-74	294
1	CP068259.2	88.259	247	28	1	610	855	8415291	8415045	1.11e-74	294
1	CP068259.2	84.718	301	39	6	607	906	8528017	8528311	1.11e-74	294
1	CP068259.2	84.516	310	35	4	610	918	8571240	8571537	1.11e-74	294
1	CP068259.2	84.950	299	35	8	607	904	10464257	10464546	1.11e-74	294
1	CP068259.2	84.641	306	35	9	607	908	10698455	10698752	1.11e-74	294
1	CP068259.2	84.516	310	35	7	608	916	12079090	12079387	1.11e-74	294
1	CP068259.2	84.818	303	35	4	607	906	12686690	12686396	1.11e-74	294
1	CP068259.2	84.466	309	37	5	607	915	13043145	13043442	1.11e-74	294
1	CP068259.2	88.000	250	29	1	607	855	14308099	14308348	1.11e-74	294
1	CP068259.2	85.050	301	31	5	607	906	14369739	14370026	1.11e-74	294
1	CP068259.2	85.567	291	31	5	620	908	14592310	14592029	1.11e-74	294
1	CP068259.2	88.211	246	29	0	610	855	14930591	14930836	1.11e-74	294
1	CP068259.2	84.768	302	36	7	610	909	15619499	15619206	1.11e-74	294
1	CP068259.2	86.380	279	27	3	629	906	16192502	16192770	1.11e-74	294
1	CP068259.2	87.952	249	30	0	607	855	16544479	16544727	1.11e-74	294
1	CP068259.2	84.868	304	33	7	610	909	16693122	16692828	1.11e-74	294
1	CP068259.2	87.952	249	30	0	607	855	17318090	17317842	1.11e-74	294
1	CP068259.2	84.950	299	36	7	609	906	17404522	17404232	1.11e-74	294
1	CP068259.2	88.000	250	29	1	607	855	18696320	18696569	1.11e-74	294
1	CP068259.2	88.000	250	28	2	607	855	18816653	18816901	1.11e-74	294
1	CP068259.2	88.306	248	25	3	610	855	19390470	19390715	1.11e-74	294
1	CP068259.2	88.306	248	25	3	610	856	22909267	22909023	1.11e-74	294
1	CP068259.2	84.768	302	36	8	610	910	23153264	23152972	1.11e-74	294
1	CP068259.2	88.211	246	29	0	610	855	32657914	32657669	1.11e-74	294
1	CP068259.2	88.571	245	25	2	610	854	35668850	35669091	1.11e-74	294
1	CP068259.2	85.050	301	32	4	610	906	36744523	36744814	1.11e-74	294
1	CP068259.2	85.000	300	34	2	610	909	37028778	37028490	1.11e-74	294
1	CP068259.2	87.952	249	30	0	607	855	37547307	37547059	1.11e-74	294
1	CP068259.2	88.306	248	25	3	610	855	37772149	37771904	1.11e-74	294
1	CP068259.2	84.127	315	38	3	619	929	37939899	37939593	1.11e-74	294
1	CP068259.2	88.000	250	29	1	607	855	38000079	38000328	1.11e-74	294
1	CP068259.2	84.641	306	35	4	607	910	39350689	39350984	1.11e-74	294
1	CP068259.2	84.868	304	33	8	610	911	39399679	39399971	1.11e-74	294
1	CP068259.2	84.314	306	43	5	607	909	39459128	39458825	1.11e-74	294
1	CP068259.2	84.790	309	29	14	605	906	40281707	40282004	1.11e-74	294
1	CP068259.2	88.259	247	28	1	610	855	40720646	40720892	1.11e-74	294
1	CP068259.2	85.185	297	32	4	607	901	40996894	40997180	1.11e-74	294
1	CP068259.2	84.740	308	32	6	605	907	41873390	41873687	1.11e-74	294
1	CP068259.2	88.259	247	28	1	607	853	43230397	43230152	1.11e-74	294
1	CP068259.2	84.918	305	31	8	615	915	43256445	43256152	1.11e-74	294
1	CP068259.2	87.952	249	30	0	607	855	43951963	43951715	1.11e-74	294
1	CP068259.2	88.797	241	26	1	616	855	45140296	45140056	1.11e-74	294
1	CP068259.2	85.000	300	33	3	610	909	46285561	46285274	1.11e-74	294
1	CP068259.2	88.211	246	29	0	610	855	47834187	47833942	1.11e-74	294
1	CP068259.2	85.135	296	35	2	615	909	49264089	49263802	1.11e-74	294
1	CP068259.2	85.135	296	35	2	612	906	49466642	49466929	1.11e-74	294
1	CP068259.2	87.952	249	30	0	607	855	50548813	50549061	1.11e-74	294
1	CP068259.2	84.416	308	38	5	603	909	50602018	50601720	1.11e-74	294
1	CP068259.2	84.488	303	41	3	607	909	51306861	51306565	1.11e-74	294
1	CP068259.2	88.211	246	29	0	610	855	51498314	51498069	1.11e-74	294
1	CP068259.2	85.085	295	36	6	615	909	53922242	53921956	1.11e-74	294
1	CP068259.2	88.306	248	25	3	610	855	56897204	56897449	1.11e-74	294
1	CP068259.2	85.085	295	36	1	612	906	57091874	57092160	1.11e-74	294
1	CP068259.2	88.259	247	28	1	610	855	57195191	57194945	1.11e-74	294
1	CP068259.2	88.211	246	29	0	608	853	57981952	57982197	1.11e-74	294
1	CP068259.2	87.952	249	30	0	607	855	58119606	58119854	1.11e-74	294
1	CP068259.2	88.446	251	20	7	607	855	58553424	58553667	1.11e-74	294
1	CP068259.2	88.353	249	23	4	610	855	58842757	58843002	1.11e-74	294
1	CP068259.2	85.374	294	32	8	610	901	60166418	60166134	1.11e-74	294
1	CP068259.2	85.185	297	32	4	610	905	61286324	61286609	1.11e-74	294
1	CP068259.2	88.983	236	26	0	620	855	666968	666733	3.99e-74	292
1	CP068259.2	88.000	250	27	3	607	855	678627	678380	3.99e-74	292
1	CP068259.2	84.899	298	35	2	607	904	1683666	1683953	3.99e-74	292
1	CP068259.2	84.539	304	38	2	607	909	2395599	2395304	3.99e-74	292
1	CP068259.2	85.000	300	31	8	612	909	2901568	2901855	3.99e-74	292
1	CP068259.2	87.952	249	28	2	607	855	3012242	3012488	3.99e-74	292
1	CP068259.2	84.950	299	33	9	615	909	3105380	3105670	3.99e-74	292
1	CP068259.2	87.259	259	30	3	615	871	3302216	3302473	3.99e-74	292
1	CP068259.2	84.194	310	40	2	610	918	3711721	3711420	3.99e-74	292
1	CP068259.2	86.447	273	29	6	584	855	5265352	5265087	3.99e-74	292
1	CP068259.2	84.848	297	37	6	610	904	5387702	5387992	3.99e-74	292
1	CP068259.2	84.768	302	34	9	610	909	5578246	5577955	3.99e-74	292
1	CP068259.2	84.899	298	36	2	610	906	6928404	6928115	3.99e-74	292
1	CP068259.2	84.768	302	35	3	606	906	6980732	6980441	3.99e-74	292
1	CP068259.2	84.818	303	32	9	610	909	7235701	7235410	3.99e-74	292
1	CP068259.2	87.952	249	28	1	607	855	7308755	7308509	3.99e-74	292
1	CP068259.2	84.818	303	32	9	610	909	7366289	7365998	3.99e-74	292
1	CP068259.2	87.903	248	30	0	608	855	8101636	8101389	3.99e-74	292
1	CP068259.2	87.903	248	30	0	608	855	8141294	8141541	3.99e-74	292
1	CP068259.2	84.950	299	34	4	610	906	8200211	8200500	3.99e-74	292
1	CP068259.2	85.915	284	28	4	619	901	9094158	9093886	3.99e-74	292
1	CP068259.2	84.667	300	38	1	610	909	9991943	9991652	3.99e-74	292
1	CP068259.2	87.903	248	30	0	608	855	10006228	10005981	3.99e-74	292
1	CP068259.2	84.539	304	38	2	607	909	10471674	10471379	3.99e-74	292
1	CP068259.2	84.899	298	35	8	614	909	10508521	10508810	3.99e-74	292
1	CP068259.2	88.163	245	29	0	611	855	11294813	11294569	3.99e-74	292
1	CP068259.2	85.185	297	30	6	607	901	11839932	11839648	3.99e-74	292
1	CP068259.2	87.747	253	28	2	605	855	13859656	13859907	3.99e-74	292
1	CP068259.2	87.903	248	30	0	608	855	14326675	14326428	3.99e-74	292
1	CP068259.2	84.718	301	36	6	610	909	14727448	14727157	3.99e-74	292
1	CP068259.2	85.185	297	30	7	610	903	15082958	15083243	3.99e-74	292
1	CP068259.2	84.899	298	35	2	608	905	15536929	15537216	3.99e-74	292
1	CP068259.2	84.768	302	34	4	610	909	18528766	18528475	3.99e-74	292
1	CP068259.2	84.768	302	35	3	610	910	32733808	32733517	3.99e-74	292
1	CP068259.2	88.259	247	26	2	610	855	35318750	35318506	3.99e-74	292
1	CP068259.2	87.952	249	29	1	608	855	35675893	35676141	3.99e-74	292
1	CP068259.2	88.211	246	28	1	610	855	36590354	36590110	3.99e-74	292
1	CP068259.2	84.950	299	34	3	621	919	38110748	38111035	3.99e-74	292
1	CP068259.2	88.000	250	27	2	607	855	39229577	39229824	3.99e-74	292
1	CP068259.2	84.899	298	36	2	610	906	39262279	39262568	3.99e-74	292
1	CP068259.2	84.718	301	36	8	607	906	39352168	39352459	3.99e-74	292
1	CP068259.2	85.185	297	31	5	610	903	41713833	41713547	3.99e-74	292
1	CP068259.2	85.274	292	33	2	610	901	41852940	41852659	3.99e-74	292
1	CP068259.2	84.768	302	34	6	608	907	41994155	41994446	3.99e-74	292
1	CP068259.2	84.127	315	36	8	607	918	44154362	44154059	3.99e-74	292
1	CP068259.2	84.566	311	30	7	610	915	44171448	44171151	3.99e-74	292
1	CP068259.2	84.899	298	36	2	610	906	44694657	44694946	3.99e-74	292
1	CP068259.2	84.718	301	37	3	607	906	45377813	45377521	3.99e-74	292
1	CP068259.2	84.768	302	34	6	610	909	49855653	49855362	3.99e-74	292
1	CP068259.2	88.211	246	27	2	610	855	50108723	50108480	3.99e-74	292
1	CP068259.2	84.691	307	32	12	610	912	50383641	50383936	3.99e-74	292
1	CP068259.2	85.467	289	32	3	620	906	50603996	50603716	3.99e-74	292
1	CP068259.2	84.848	297	37	2	615	911	51231626	51231914	3.99e-74	292
1	CP068259.2	84.818	303	33	8	610	909	51318339	51318047	3.99e-74	292
1	CP068259.2	88.259	247	26	2	610	855	51565160	51564916	3.99e-74	292
1	CP068259.2	83.333	330	41	11	583	909	51809247	51809565	3.99e-74	292
1	CP068259.2	84.416	308	36	5	604	909	52245695	52245398	3.99e-74	292
1	CP068259.2	87.952	249	29	1	607	855	52317574	52317821	3.99e-74	292
1	CP068259.2	84.848	297	37	1	610	906	52679243	52678955	3.99e-74	292
1	CP068259.2	84.899	298	36	2	610	906	52732820	52732531	3.99e-74	292
1	CP068259.2	87.903	248	30	0	608	855	53513497	53513744	3.99e-74	292
1	CP068259.2	84.194	310	39	3	609	917	53766140	53765840	3.99e-74	292
1	CP068259.2	87.903	248	30	0	608	855	54402766	54402519	3.99e-74	292
1	CP068259.2	88.163	245	29	0	611	855	55152137	55151893	3.99e-74	292
1	CP068259.2	87.952	249	28	1	607	855	56128179	56127933	3.99e-74	292
1	CP068259.2	84.718	301	37	7	610	909	57014433	57014141	3.99e-74	292
1	CP068259.2	84.899	298	36	7	610	906	57191519	57191808	3.99e-74	292
1	CP068259.2	85.223	291	35	3	610	900	58476199	58475917	3.99e-74	292
1	CP068259.2	87.952	249	28	1	607	855	58798153	58798399	3.99e-74	292
1	CP068259.2	87.795	254	25	5	607	855	59176925	59177177	3.99e-74	292
1	CP068259.2	84.488	303	39	1	607	909	60093683	60093977	3.99e-74	292
1	CP068259.2	88.211	246	27	2	610	855	60132836	60132593	3.99e-74	292
1	CP068259.2	84.768	302	35	5	610	909	60955319	60955027	3.99e-74	292
1	CP068259.2	84.590	305	34	7	608	909	1007206	1006912	1.43e-73	291
1	CP068259.2	87.500	256	26	5	609	862	3439923	3440174	1.43e-73	291
1	CP068259.2	84.848	297	35	5	607	902	4259483	4259196	1.43e-73	291
1	CP068259.2	88.115	244	29	0	610	853	5972004	5971761	1.43e-73	291
1	CP068259.2	84.718	301	35	9	607	906	6066456	6066746	1.43e-73	291
1	CP068259.2	85.274	292	32	3	619	909	6117772	6117491	1.43e-73	291
1	CP068259.2	84.950	299	32	9	610	905	6294556	6294268	1.43e-73	291
1	CP068259.2	84.667	300	36	8	607	905	6347561	6347851	1.43e-73	291
1	CP068259.2	84.848	297	35	4	607	903	6438275	6437989	1.43e-73	291
1	CP068259.2	84.718	301	35	8	610	909	6451042	6450752	1.43e-73	291
1	CP068259.2	87.649	251	29	1	607	855	6681352	6681602	1.43e-73	291
1	CP068259.2	87.649	251	29	1	607	855	7569495	7569745	1.43e-73	291
1	CP068259.2	84.667	300	37	2	610	909	7716333	7716043	1.43e-73	291
1	CP068259.2	87.903	248	28	2	609	855	7819324	7819570	1.43e-73	291
1	CP068259.2	87.903	248	28	1	610	855	8018279	8018032	1.43e-73	291
1	CP068259.2	84.797	296	37	1	610	905	9234501	9234788	1.43e-73	291
1	CP068259.2	84.667	300	36	5	608	906	9251801	9252091	1.43e-73	291
1	CP068259.2	88.163	245	27	1	610	854	12124690	12124932	1.43e-73	291
1	CP068259.2	84.416	308	35	9	599	903	12484009	12483712	1.43e-73	291
1	CP068259.2	88.382	241	28	0	615	855	13945002	13944762	1.43e-73	291
1	CP068259.2	84.488	303	37	3	608	908	14478943	14478649	1.43e-73	291
1	CP068259.2	84.691	307	30	8	607	909	16861537	16861244	1.43e-73	291
1	CP068259.2	87.903	248	28	1	610	855	17612480	17612233	1.43e-73	291
1	CP068259.2	84.437	302	39	3	608	909	18202397	18202104	1.43e-73	291
1	CP068259.2	84.127	315	35	12	610	918	18402186	18401881	1.43e-73	291
1	CP068259.2	84.768	302	32	7	607	906	18546365	18546654	1.43e-73	291
1	CP068259.2	87.952	249	27	2	608	855	18764012	18763766	1.43e-73	291
1	CP068259.2	84.615	299	38	6	610	906	22820931	22820639	1.43e-73	291
1	CP068259.2	84.667	300	36	2	610	909	22914036	22913747	1.43e-73	291
1	CP068259.2	87.854	247	30	0	609	855	23329222	23328976	1.43e-73	291
1	CP068259.2	87.649	251	29	1	607	855	23764152	23764402	1.43e-73	291
1	CP068259.2	84.950	299	32	5	610	906	32127303	32127590	1.43e-73	291
1	CP068259.2	85.816	282	31	3	619	900	35564444	35564172	1.43e-73	291
1	CP068259.2	84.641	306	31	13	607	906	35660649	35660354	1.43e-73	291
1	CP068259.2	84.488	303	37	3	608	908	35668619	35668325	1.43e-73	291
1	CP068259.2	87.854	247	30	0	609	855	37929796	37930042	1.43e-73	291
1	CP068259.2	84.142	309	39	3	610	918	39322557	39322855	1.43e-73	291
1	CP068259.2	85.664	286	29	6	623	907	39908649	39908375	1.43e-73	291
1	CP068259.2	88.430	242	27	1	608	849	39909947	39910187	1.43e-73	291
1	CP068259.2	84.899	298	34	3	610	906	40697551	40697838	1.43e-73	291
1	CP068259.2	85.135	296	30	5	610	903	40950207	40950490	1.43e-73	291
1	CP068259.2	85.050	301	28	7	608	905	41474649	41474935	1.43e-73	291
1	CP068259.2	85.172	290	36	2	620	909	41613501	41613219	1.43e-73	291
1	CP068259.2	88.306	248	22	4	608	853	41718702	41718460	1.43e-73	291
1	CP068259.2	84.667	300	37	2	611	909	41822755	41823046	1.43e-73	291
1	CP068259.2	84.667	300	36	3	610	909	43250772	43250483	1.43e-73	291
1	CP068259.2	83.974	312	40	3	598	909	43515703	43516004	1.43e-73	291
1	CP068259.2	84.365	307	36	10	607	909	43934357	43934059	1.43e-73	291
1	CP068259.2	84.615	299	38	2	607	905	44221753	44221463	1.43e-73	291
1	CP068259.2	84.797	296	37	2	610	905	46276997	46276710	1.43e-73	291
1	CP068259.2	85.366	287	34	2	620	906	46352126	46351848	1.43e-73	291
1	CP068259.2	87.903	248	28	1	608	855	46352845	46353090	1.43e-73	291
1	CP068259.2	84.899	298	34	3	610	906	47400920	47401207	1.43e-73	291
1	CP068259.2	84.539	304	35	6	605	905	47840351	47840057	1.43e-73	291
1	CP068259.2	84.718	301	35	3	610	909	47846028	47845738	1.43e-73	291
1	CP068259.2	84.848	297	36	3	610	906	50241300	50241013	1.43e-73	291
1	CP068259.2	84.950	299	31	7	610	906	51052890	51053176	1.43e-73	291
1	CP068259.2	84.848	297	36	2	610	905	51120261	51120549	1.43e-73	291
1	CP068259.2	84.983	293	36	1	610	902	51427227	51426943	1.43e-73	291
1	CP068259.2	88.115	244	29	0	610	853	51671953	51672196	1.43e-73	291
1	CP068259.2	84.590	305	34	5	607	908	52965117	52965411	1.43e-73	291
1	CP068259.2	88.382	241	28	0	615	855	53561207	53561447	1.43e-73	291
1	CP068259.2	84.848	297	36	2	608	903	53672253	53672541	1.43e-73	291
1	CP068259.2	87.952	249	27	3	608	855	54190899	54190653	1.43e-73	291
1	CP068259.2	84.667	300	36	2	610	909	56929526	56929815	1.43e-73	291
1	CP068259.2	84.768	302	33	8	607	906	57046986	57047276	1.43e-73	291
1	CP068259.2	84.848	297	36	6	608	903	57386507	57386795	1.43e-73	291
1	CP068259.2	88.983	236	25	1	621	855	57454275	57454040	1.43e-73	291
1	CP068259.2	84.768	302	33	7	607	906	61559409	61559699	1.43e-73	291
1	CP068259.2	87.805	246	30	0	610	855	474345	474100	5.16e-73	289
1	CP068259.2	87.600	250	30	1	607	855	684741	684990	5.16e-73	289
1	CP068259.2	87.600	250	30	1	607	855	1334821	1335070	5.16e-73	289
1	CP068259.2	87.952	249	24	3	610	855	2061809	2061564	5.16e-73	289
1	CP068259.2	84.746	295	38	4	615	909	2134690	2134403	5.16e-73	289
1	CP068259.2	84.437	302	37	3	610	909	2376720	2376427	5.16e-73	289
1	CP068259.2	87.550	249	31	0	607	855	2858770	2859018	5.16e-73	289
1	CP068259.2	87.805	246	30	0	610	855	3350447	3350202	5.16e-73	289
1	CP068259.2	84.091	308	39	3	610	916	3530626	3530328	5.16e-73	289
1	CP068259.2	87.600	250	30	1	607	855	3562484	3562733	5.16e-73	289
1	CP068259.2	86.245	269	34	3	587	855	4197865	4198130	5.16e-73	289
1	CP068259.2	84.564	298	38	6	610	906	5143462	5143752	5.16e-73	289
1	CP068259.2	84.797	296	36	2	610	904	5290248	5290535	5.16e-73	289
1	CP068259.2	84.385	301	39	2	606	906	5776427	5776135	5.16e-73	289
1	CP068259.2	84.437	302	37	3	610	909	7249412	7249119	5.16e-73	289
1	CP068259.2	84.365	307	34	8	610	910	7398884	7398586	5.16e-73	289
1	CP068259.2	85.034	294	32	3	610	902	7505150	7505432	5.16e-73	289
1	CP068259.2	87.903	248	26	4	610	855	8001057	8000812	5.16e-73	289
1	CP068259.2	86.692	263	32	3	608	869	8045709	8045969	5.16e-73	289
1	CP068259.2	84.797	296	35	2	610	905	8579081	8578796	5.16e-73	289
1	CP068259.2	84.932	292	36	2	610	901	8629771	8630054	5.16e-73	289
1	CP068259.2	87.550	249	31	0	607	855	8642044	8642292	5.16e-73	289
1	CP068259.2	87.952	249	24	3	610	855	9196948	9196703	5.16e-73	289
1	CP068259.2	84.194	310	35	11	611	918	9212809	9212512	5.16e-73	289
1	CP068259.2	87.854	247	28	2	610	855	10077277	10077032	5.16e-73	289
1	CP068259.2	84.539	304	34	9	607	906	10528340	10528634	5.16e-73	289
1	CP068259.2	83.333	330	38	10	606	930	11445923	11445606	5.16e-73	289
1	CP068259.2	84.983	293	34	2	610	902	11670373	11670091	5.16e-73	289
1	CP068259.2	87.698	252	25	5	607	855	12050001	12049753	5.16e-73	289
1	CP068259.2	84.437	302	37	8	607	906	12811483	12811776	5.16e-73	289
1	CP068259.2	84.848	297	33	4	607	902	13124676	13124391	5.16e-73	289
1	CP068259.2	84.746	295	37	3	610	904	13837966	13838252	5.16e-73	289
1	CP068259.2	87.649	251	27	3	607	855	14649660	14649908	5.16e-73	289
1	CP068259.2	84.488	303	35	10	607	905	14762016	14761722	5.16e-73	289
1	CP068259.2	84.828	290	41	3	615	903	15630696	15630983	5.16e-73	289
1	CP068259.2	87.805	246	30	0	610	855	16303499	16303254	5.16e-73	289
1	CP068259.2	87.805	246	30	0	610	855	16322102	16321857	5.16e-73	289
1	CP068259.2	87.805	246	30	0	610	855	17084841	17085086	5.16e-73	289
1	CP068259.2	87.805	246	30	0	610	855	17398201	17397956	5.16e-73	289
1	CP068259.2	87.550	249	31	0	607	855	18105254	18105006	5.16e-73	289
1	CP068259.2	87.550	249	31	0	607	855	18146392	18146640	5.16e-73	289
1	CP068259.2	87.854	247	29	1	610	855	18356025	18355779	5.16e-73	289
1	CP068259.2	87.805	246	30	0	610	855	18517598	18517843	5.16e-73	289
1	CP068259.2	84.848	297	33	3	610	902	19904356	19904644	5.16e-73	289
1	CP068259.2	85.366	287	32	2	620	906	20111800	20112076	5.16e-73	289
1	CP068259.2	84.950	299	30	6	610	905	20324572	20324286	5.16e-73	289
1	CP068259.2	85.366	287	32	3	615	899	22945195	22944917	5.16e-73	289
1	CP068259.2	87.550	249	31	0	607	855	32314473	32314721	5.16e-73	289
1	CP068259.2	84.848	297	34	4	607	903	32721957	32722242	5.16e-73	289
1	CP068259.2	87.649	251	27	3	607	855	34185572	34185324	5.16e-73	289
1	CP068259.2	84.667	300	35	3	610	909	35686952	35686664	5.16e-73	289
1	CP068259.2	84.667	300	35	4	610	906	36259569	36259278	5.16e-73	289
1	CP068259.2	87.550	249	31	0	607	855	36611976	36612224	5.16e-73	289
1	CP068259.2	85.223	291	31	6	610	899	41825907	41825628	5.16e-73	289
1	CP068259.2	87.600	250	29	2	607	855	42221706	42221458	5.16e-73	289
1	CP068259.2	87.550	249	31	0	607	855	42332200	42332448	5.16e-73	289
1	CP068259.2	84.091	308	40	9	608	909	43202724	43202420	5.16e-73	289
1	CP068259.2	87.550	249	31	0	607	855	43518638	43518886	5.16e-73	289
1	CP068259.2	87.550	249	31	0	607	855	43999106	43999354	5.16e-73	289
1	CP068259.2	84.667	300	35	9	610	906	44211457	44211166	5.16e-73	289
1	CP068259.2	84.667	300	35	4	621	918	44639607	44639317	5.16e-73	289
1	CP068259.2	88.333	240	28	0	616	855	44645105	44645344	5.16e-73	289
1	CP068259.2	84.615	299	36	3	607	905	47585308	47585020	5.16e-73	289
1	CP068259.2	87.903	248	26	3	608	855	48109230	48109473	5.16e-73	289
1	CP068259.2	84.899	298	32	8	607	902	48258654	48258940	5.16e-73	289
1	CP068259.2	84.416	308	33	5	607	909	48401389	48401686	5.16e-73	289
1	CP068259.2	84.615	299	36	2	608	906	48502843	48503131	5.16e-73	289
1	CP068259.2	87.600	250	29	2	607	855	48635259	48635011	5.16e-73	289
1	CP068259.2	84.848	297	34	3	608	904	48744345	48744630	5.16e-73	289
1	CP068259.2	87.352	253	30	1	605	855	49309773	49310025	5.16e-73	289
1	CP068259.2	84.797	296	35	3	610	904	49347575	49347861	5.16e-73	289
1	CP068259.2	87.805	246	30	0	610	855	49642615	49642860	5.16e-73	289
1	CP068259.2	83.636	330	30	19	588	909	49832491	49832178	5.16e-73	289
1	CP068259.2	84.488	303	36	5	610	911	50112828	50113120	5.16e-73	289
1	CP068259.2	87.550	249	31	0	607	855	50355815	50356063	5.16e-73	289
1	CP068259.2	85.664	286	27	9	611	895	50493230	50493502	5.16e-73	289
1	CP068259.2	84.768	302	31	9	610	908	51119645	51119934	5.16e-73	289
1	CP068259.2	84.718	301	32	3	610	905	51407346	51407637	5.16e-73	289
1	CP068259.2	84.667	300	34	5	612	909	51526933	51527222	5.16e-73	289
1	CP068259.2	88.889	234	26	0	622	855	51906541	51906308	5.16e-73	289
1	CP068259.2	87.903	248	26	3	610	855	52167698	52167453	5.16e-73	289
1	CP068259.2	84.667	300	34	7	610	906	52555553	52555263	5.16e-73	289
1	CP068259.2	87.805	246	30	0	610	855	53270841	53271086	5.16e-73	289
1	CP068259.2	87.649	251	27	3	607	855	54163323	54163571	5.16e-73	289
1	CP068259.2	84.615	299	36	3	610	906	54981617	54981327	5.16e-73	289
1	CP068259.2	84.642	293	42	3	607	896	57050777	57050485	5.16e-73	289
1	CP068259.2	84.797	296	35	4	610	905	58522999	58523284	5.16e-73	289
1	CP068259.2	84.194	310	35	11	607	909	58629029	58629331	5.16e-73	289
1	CP068259.2	84.848	297	33	5	607	902	59129015	59129300	5.16e-73	289
1	CP068259.2	87.550	249	31	0	607	855	61249871	61249623	5.16e-73	289
1	CP068259.2	87.550	249	31	0	607	855	61367336	61367584	5.16e-73	289
1	CP068259.2	84.848	297	32	5	605	900	314726	315010	1.85e-72	287
1	CP068259.2	88.017	242	29	0	610	851	1080195	1079954	1.85e-72	287
1	CP068259.2	87.600	250	27	3	607	855	1780525	1780771	1.85e-72	287
1	CP068259.2	87.550	249	29	1	607	855	2041848	2042094	1.85e-72	287
1	CP068259.2	84.848	297	31	6	610	901	2571677	2571390	1.85e-72	287
1	CP068259.2	87.805	246	28	1	610	855	3519780	3519537	1.85e-72	287
1	CP068259.2	83.648	318	38	7	607	921	4292916	4293222	1.85e-72	287
1	CP068259.2	87.805	246	29	1	610	855	4885968	4886212	1.85e-72	287
1	CP068259.2	84.385	301	37	4	610	910	5210444	5210154	1.85e-72	287
1	CP068259.2	84.416	308	31	12	607	909	6190514	6190809	1.85e-72	287
1	CP068259.2	88.889	234	25	1	622	855	6771444	6771676	1.85e-72	287
1	CP068259.2	84.385	301	38	3	610	909	6900169	6899877	1.85e-72	287
1	CP068259.2	87.550	249	29	2	607	855	7152871	7153117	1.85e-72	287
1	CP068259.2	87.550	249	29	1	607	855	8182699	8182945	1.85e-72	287
1	CP068259.2	87.550	249	29	1	607	855	9149310	9149556	1.85e-72	287
1	CP068259.2	83.596	317	40	9	607	918	9632481	9632172	1.85e-72	287
1	CP068259.2	84.333	300	39	6	610	909	10799134	10798843	1.85e-72	287
1	CP068259.2	84.488	303	34	4	608	909	11268585	11268295	1.85e-72	287
1	CP068259.2	84.333	300	39	1	610	909	11351474	11351183	1.85e-72	287
1	CP068259.2	87.755	245	30	0	611	855	11385695	11385451	1.85e-72	287
1	CP068259.2	84.564	298	36	8	610	906	11509621	11509333	1.85e-72	287
1	CP068259.2	84.437	302	35	5	607	906	12637898	12637607	1.85e-72	287
1	CP068259.2	84.797	296	33	6	610	904	13431227	13431511	1.85e-72	287
1	CP068259.2	87.500	248	31	0	608	855	14228502	14228749	1.85e-72	287
1	CP068259.2	84.385	301	37	6	607	906	15609018	15609309	1.85e-72	287
1	CP068259.2	84.615	299	34	4	610	907	16438633	16438346	1.85e-72	287
1	CP068259.2	84.262	305	37	9	607	909	17495922	17495627	1.85e-72	287
1	CP068259.2	84.667	300	33	10	610	906	17659209	17658920	1.85e-72	287
1	CP068259.2	84.899	298	29	6	616	909	17908290	17908005	1.85e-72	287
1	CP068259.2	84.797	296	33	3	607	899	18824874	18825160	1.85e-72	287
1	CP068259.2	84.437	302	35	4	608	909	19822014	19821725	1.85e-72	287
1	CP068259.2	84.797	296	34	3	610	904	21244955	21245240	1.85e-72	287
1	CP068259.2	88.285	239	28	0	615	853	21472896	21473134	1.85e-72	287
1	CP068259.2	84.488	303	33	7	607	907	21940724	21941014	1.85e-72	287
1	CP068259.2	83.974	312	37	10	610	918	22775541	22775240	1.85e-72	287
1	CP068259.2	84.564	298	36	8	610	906	23129234	23129522	1.85e-72	287
1	CP068259.2	87.854	247	27	2	610	855	23405517	23405273	1.85e-72	287
1	CP068259.2	84.539	304	31	10	607	906	32387211	32387502	1.85e-72	287
1	CP068259.2	87.805	246	29	1	610	854	32453392	32453147	1.85e-72	287
1	CP068259.2	84.385	301	37	4	610	909	35346397	35346106	1.85e-72	287
1	CP068259.2	84.262	305	36	10	607	909	35541835	35542129	1.85e-72	287
1	CP068259.2	84.746	295	35	2	608	902	35561499	35561783	1.85e-72	287
1	CP068259.2	84.385	301	37	4	610	909	37091042	37090751	1.85e-72	287
1	CP068259.2	86.590	261	33	2	610	869	37893061	37893320	1.85e-72	287
1	CP068259.2	84.746	295	35	3	616	909	38107094	38106809	1.85e-72	287
1	CP068259.2	84.314	306	34	4	610	909	39017365	39017068	1.85e-72	287
1	CP068259.2	83.180	327	42	7	605	927	39201509	39201826	1.85e-72	287
1	CP068259.2	87.550	249	30	1	608	855	39387624	39387376	1.85e-72	287
1	CP068259.2	87.805	246	28	1	610	855	39585214	39585457	1.85e-72	287
1	CP068259.2	87.903	248	25	4	610	855	39870700	39870944	1.85e-72	287
1	CP068259.2	84.932	292	34	3	611	901	40128809	40128527	1.85e-72	287
1	CP068259.2	84.385	301	38	2	607	906	40892162	40892454	1.85e-72	287
1	CP068259.2	84.615	299	35	5	607	905	41689936	41689649	1.85e-72	287
1	CP068259.2	83.861	316	35	13	596	906	41769757	41769453	1.85e-72	287
1	CP068259.2	87.500	248	31	0	608	855	41860594	41860347	1.85e-72	287
1	CP068259.2	84.880	291	36	1	610	900	42222571	42222853	1.85e-72	287
1	CP068259.2	84.694	294	37	1	608	901	42315465	42315750	1.85e-72	287
1	CP068259.2	88.703	239	22	3	619	853	43208383	43208146	1.85e-72	287
1	CP068259.2	84.437	302	35	9	607	906	43258543	43258834	1.85e-72	287
1	CP068259.2	87.402	254	27	2	607	855	43645251	43645504	1.85e-72	287
1	CP068259.2	87.600	250	28	2	607	855	44160410	44160657	1.85e-72	287
1	CP068259.2	84.797	296	33	5	610	904	44266361	44266077	1.85e-72	287
1	CP068259.2	84.564	298	37	4	611	908	44771914	44771626	1.85e-72	287
1	CP068259.2	84.333	300	39	3	607	906	45266037	45266328	1.85e-72	287
1	CP068259.2	87.805	246	29	1	610	855	47120584	47120340	1.85e-72	287
1	CP068259.2	84.039	307	39	4	610	915	47605515	47605218	1.85e-72	287
1	CP068259.2	87.805	246	28	1	610	855	47873825	47874068	1.85e-72	287
1	CP068259.2	84.437	302	35	5	610	909	48340157	48339866	1.85e-72	287
1	CP068259.2	87.903	248	25	4	607	853	48408179	48407936	1.85e-72	287
1	CP068259.2	87.755	245	30	0	611	855	49641412	49641656	1.85e-72	287
1	CP068259.2	88.559	236	27	0	620	855	50040429	50040194	1.85e-72	287
1	CP068259.2	87.805	246	29	1	610	855	50148008	50148252	1.85e-72	287
1	CP068259.2	84.512	297	39	2	607	903	50238562	50238851	1.85e-72	287
1	CP068259.2	84.539	304	32	9	610	909	51274975	51274683	1.85e-72	287
1	CP068259.2	84.564	298	37	2	610	906	51379322	51379033	1.85e-72	287
1	CP068259.2	84.385	301	37	8	610	909	51635145	51634854	1.85e-72	287
1	CP068259.2	87.755	245	30	0	610	854	51888703	51888459	1.85e-72	287
1	CP068259.2	84.385	301	38	7	607	906	52343331	52343623	1.85e-72	287
1	CP068259.2	87.805	246	28	1	610	855	52507355	52507112	1.85e-72	287
1	CP068259.2	87.550	249	29	1	607	855	53452597	53452843	1.85e-72	287
1	CP068259.2	85.818	275	33	5	582	855	54538941	54539210	1.85e-72	287
1	CP068259.2	87.805	246	29	1	610	855	54793148	54792904	1.85e-72	287
1	CP068259.2	88.017	242	29	0	611	852	54990744	54990985	1.85e-72	287
1	CP068259.2	87.805	246	28	1	607	852	55245685	55245928	1.85e-72	287
1	CP068259.2	83.974	312	36	7	610	918	55563592	55563292	1.85e-72	287
1	CP068259.2	87.805	246	28	1	610	855	55643248	55643005	1.85e-72	287
1	CP068259.2	84.262	305	37	9	608	909	57266689	57266393	1.85e-72	287
1	CP068259.2	85.172	290	32	8	608	896	57692599	57692320	1.85e-72	287
1	CP068259.2	87.550	249	29	1	607	855	58089000	58088754	1.85e-72	287
1	CP068259.2	84.385	301	38	7	610	909	58123803	58123511	1.85e-72	287
1	CP068259.2	87.500	248	31	0	608	855	58800588	58800341	1.85e-72	287
1	CP068259.2	84.437	302	35	6	610	909	59474653	59474362	1.85e-72	287
1	CP068259.2	84.314	306	35	4	607	909	59832378	59832083	1.85e-72	287
1	CP068259.2	84.385	301	37	5	610	909	60414774	60414483	1.85e-72	287
1	CP068259.2	84.158	303	41	5	610	909	61268052	61267754	1.85e-72	287
1	CP068259.2	84.694	294	35	3	610	903	625292	625575	6.67e-72	285
1	CP068259.2	87.967	241	29	0	615	855	944223	944463	6.67e-72	285
1	CP068259.2	84.262	305	35	9	610	909	1318684	1318388	6.67e-72	285
1	CP068259.2	84.333	300	37	2	607	906	1515266	1515555	6.67e-72	285
1	CP068259.2	84.437	302	34	8	607	905	2127484	2127193	6.67e-72	285
1	CP068259.2	83.871	310	39	4	608	916	2232684	2232983	6.67e-72	285
1	CP068259.2	84.314	306	33	5	610	910	2577021	2576726	6.67e-72	285
1	CP068259.2	84.211	304	37	3	607	909	2869478	2869771	6.67e-72	285
1	CP068259.2	84.385	301	35	7	606	905	2922101	2922390	6.67e-72	285
1	CP068259.2	84.333	300	37	3	605	902	2937022	2937313	6.67e-72	285
1	CP068259.2	84.262	305	35	5	601	905	4070670	4070379	6.67e-72	285
1	CP068259.2	85.017	287	35	1	619	905	4535183	4534905	6.67e-72	285
1	CP068259.2	83.987	306	39	3	606	909	4545588	4545291	6.67e-72	285
1	CP068259.2	87.600	250	26	5	607	855	4838600	4838355	6.67e-72	285
1	CP068259.2	84.694	294	36	1	610	903	4881263	4881547	6.67e-72	285
1	CP068259.2	87.500	248	29	1	608	853	4903643	4903396	6.67e-72	285
1	CP068259.2	84.512	297	36	5	611	906	4949191	4949478	6.67e-72	285
1	CP068259.2	87.500	248	29	2	609	855	4958836	4958590	6.67e-72	285
1	CP068259.2	87.550	249	27	3	610	855	5299814	5299567	6.67e-72	285
1	CP068259.2	84.091	308	35	11	608	911	5665888	5665591	6.67e-72	285
1	CP068259.2	84.564	298	35	5	610	906	5901140	5900853	6.67e-72	285
1	CP068259.2	84.385	301	36	3	607	906	6605151	6605441	6.67e-72	285
1	CP068259.2	87.500	248	30	1	608	855	6823890	6823644	6.67e-72	285
1	CP068259.2	84.746	295	34	3	610	903	6925486	6925770	6.67e-72	285
1	CP068259.2	84.932	292	32	4	619	909	7148486	7148206	6.67e-72	285
1	CP068259.2	87.251	251	30	2	607	855	8020948	8021198	6.67e-72	285
1	CP068259.2	84.694	294	35	2	611	904	8068426	8068143	6.67e-72	285
1	CP068259.2	87.500	248	29	1	610	855	8227130	8226883	6.67e-72	285
1	CP068259.2	84.281	299	39	1	608	906	9335179	9334889	6.67e-72	285
1	CP068259.2	87.649	251	23	6	610	855	9627846	9627599	6.67e-72	285
1	CP068259.2	88.017	242	28	1	615	855	9656048	9656289	6.67e-72	285
1	CP068259.2	86.142	267	33	3	589	855	9811671	9811409	6.67e-72	285
1	CP068259.2	84.564	298	35	6	610	907	9898192	9897906	6.67e-72	285
1	CP068259.2	84.211	304	36	3	607	909	11037866	11037574	6.67e-72	285
1	CP068259.2	84.262	305	35	5	608	909	11800242	11799948	6.67e-72	285
1	CP068259.2	84.106	302	41	5	609	909	11939751	11939456	6.67e-72	285
1	CP068259.2	84.488	303	31	7	611	909	12457549	12457839	6.67e-72	285
1	CP068259.2	84.385	301	36	3	610	909	13027832	13027542	6.67e-72	285
1	CP068259.2	84.932	292	33	3	620	909	13103584	13103866	6.67e-72	285
1	CP068259.2	87.967	241	29	0	615	855	13243050	13242810	6.67e-72	285
1	CP068259.2	84.333	300	38	2	610	908	13543020	13543311	6.67e-72	285
1	CP068259.2	88.703	239	20	6	620	855	14462046	14461812	6.67e-72	285
1	CP068259.2	84.158	303	38	3	608	909	14898262	14897969	6.67e-72	285
1	CP068259.2	84.385	301	36	6	608	906	15280696	15280987	6.67e-72	285
1	CP068259.2	84.333	300	38	2	608	907	16225430	16225140	6.67e-72	285
1	CP068259.2	84.797	296	31	8	610	902	16281179	16280895	6.67e-72	285
1	CP068259.2	84.211	304	36	4	608	909	17974110	17973817	6.67e-72	285
1	CP068259.2	84.158	303	38	7	608	909	19610106	19609813	6.67e-72	285
1	CP068259.2	84.437	302	34	6	607	906	19660256	19659966	6.67e-72	285
1	CP068259.2	84.333	300	37	2	610	909	22254264	22253975	6.67e-72	285
1	CP068259.2	87.903	248	23	6	610	855	22846013	22845771	6.67e-72	285
1	CP068259.2	87.805	246	27	2	610	855	32211533	32211775	6.67e-72	285
1	CP068259.2	84.512	297	36	4	610	905	32573806	32573519	6.67e-72	285
1	CP068259.2	84.615	299	32	6	610	905	38238479	38238766	6.67e-72	285
1	CP068259.2	84.642	293	37	1	610	902	40479269	40478985	6.67e-72	285
1	CP068259.2	84.385	301	36	3	610	909	40843649	40843359	6.67e-72	285
1	CP068259.2	85.315	286	31	3	621	906	40963204	40963478	6.67e-72	285
1	CP068259.2	84.564	298	35	3	607	903	41153509	41153796	6.67e-72	285
1	CP068259.2	84.437	302	34	8	610	907	41381156	41380864	6.67e-72	285
1	CP068259.2	87.500	248	29	1	608	855	43184602	43184847	6.67e-72	285
1	CP068259.2	84.539	304	29	11	608	906	43400372	43400662	6.67e-72	285
1	CP068259.2	84.512	297	37	2	607	902	43593497	43593209	6.67e-72	285
1	CP068259.2	87.251	251	30	1	607	855	43636446	43636696	6.67e-72	285
1	CP068259.2	83.923	311	36	6	607	909	46381742	46382046	6.67e-72	285
1	CP068259.2	88.793	232	26	0	610	841	47513213	47512982	6.67e-72	285
1	CP068259.2	87.500	248	30	1	609	855	48187304	48187057	6.67e-72	285
1	CP068259.2	85.121	289	32	5	620	906	48373265	48372986	6.67e-72	285
1	CP068259.2	87.302	252	28	4	607	855	48671833	48672083	6.67e-72	285
1	CP068259.2	84.385	301	35	7	607	906	49252668	49252957	6.67e-72	285
1	CP068259.2	85.121	289	32	4	620	906	49851689	49851410	6.67e-72	285
1	CP068259.2	84.512	297	37	2	610	906	50353838	50353551	6.67e-72	285
1	CP068259.2	84.211	304	37	3	607	909	50378970	50379263	6.67e-72	285
1	CP068259.2	84.333	300	37	2	607	906	50628659	50628370	6.67e-72	285
1	CP068259.2	84.365	307	31	12	610	912	50642588	50642295	6.67e-72	285
1	CP068259.2	86.245	269	30	5	607	871	51061351	51061086	6.67e-72	285
1	CP068259.2	84.437	302	33	5	608	906	54685694	54685404	6.67e-72	285
1	CP068259.2	84.281	299	39	1	610	908	54832639	54832349	6.67e-72	285
1	CP068259.2	87.600	250	26	4	608	855	55346246	55346000	6.67e-72	285
1	CP068259.2	84.211	304	37	3	607	909	56585651	56585944	6.67e-72	285
1	CP068259.2	87.550	249	27	3	608	855	56713315	56713070	6.67e-72	285
1	CP068259.2	84.615	299	33	5	610	907	56837190	56837476	6.67e-72	285
1	CP068259.2	88.841	233	24	1	623	855	57053405	57053175	6.67e-72	285
1	CP068259.2	84.512	297	36	2	610	906	60458461	60458175	6.67e-72	285
1	CP068259.2	87.805	246	27	2	610	854	60545058	60544815	6.67e-72	285
1	CP068259.2	84.211	304	37	3	607	909	60808240	60807947	6.67e-72	285
1	CP068259.2	84.333	300	38	2	608	906	61189101	61189392	6.67e-72	285
1	CP068259.2	87.398	246	31	0	610	855	307467	307222	2.40e-71	283
1	CP068259.2	83.654	312	40	4	607	916	906035	906337	2.40e-71	283
1	CP068259.2	84.175	297	41	5	615	909	936102	935810	2.40e-71	283
1	CP068259.2	84.512	297	35	7	607	902	1157325	1157611	2.40e-71	283
1	CP068259.2	87.449	247	30	1	610	855	1607617	1607371	2.40e-71	283
1	CP068259.2	84.158	303	37	3	610	911	2358462	2358170	2.40e-71	283
1	CP068259.2	85.714	273	34	4	588	855	2387735	2388007	2.40e-71	283
1	CP068259.2	86.957	253	31	2	604	855	2716304	2716053	2.40e-71	283
1	CP068259.2	87.398	246	31	0	610	855	2936320	2936075	2.40e-71	283
1	CP068259.2	87.398	246	31	0	610	855	3403915	3403670	2.40e-71	283
1	CP068259.2	87.398	246	31	0	610	855	3438941	3438696	2.40e-71	283
1	CP068259.2	87.200	250	30	2	607	855	3781980	3782228	2.40e-71	283
1	CP068259.2	87.449	247	30	1	610	855	4660234	4659988	2.40e-71	283
1	CP068259.2	87.654	243	30	0	607	849	5258891	5259133	2.40e-71	283
1	CP068259.2	84.300	293	42	4	621	912	5899397	5899108	2.40e-71	283
1	CP068259.2	84.564	298	33	7	611	906	6968217	6968503	2.40e-71	283
1	CP068259.2	87.398	246	31	0	610	855	8016924	8016679	2.40e-71	283
1	CP068259.2	87.449	247	29	2	610	855	8121458	8121213	2.40e-71	283
1	CP068259.2	84.459	296	37	2	612	906	8262077	8262364	2.40e-71	283
1	CP068259.2	87.200	250	30	2	607	855	8279454	8279206	2.40e-71	283
1	CP068259.2	83.706	313	37	8	607	918	8549423	8549124	2.40e-71	283
1	CP068259.2	87.200	250	30	1	606	855	8685471	8685224	2.40e-71	283
1	CP068259.2	87.398	246	31	0	610	855	9224578	9224333	2.40e-71	283
1	CP068259.2	84.512	297	35	2	610	906	9341271	9341556	2.40e-71	283
1	CP068259.2	84.589	292	37	2	611	902	10183326	10183043	2.40e-71	283
1	CP068259.2	87.449	247	29	2	610	855	10622965	10623210	2.40e-71	283
1	CP068259.2	87.200	250	31	1	607	855	10791811	10791562	2.40e-71	283
1	CP068259.2	87.398	246	31	0	610	855	11318020	11317775	2.40e-71	283
1	CP068259.2	87.398	246	31	0	610	855	11434389	11434144	2.40e-71	283
1	CP068259.2	84.106	302	38	4	606	905	11672436	11672729	2.40e-71	283
1	CP068259.2	84.694	294	34	9	621	911	11744181	11743896	2.40e-71	283
1	CP068259.2	87.149	249	32	0	607	855	11913220	11913468	2.40e-71	283
1	CP068259.2	84.437	302	31	4	608	906	12208311	12208599	2.40e-71	283
1	CP068259.2	84.106	302	39	8	610	909	12296612	12296318	2.40e-71	283
1	CP068259.2	84.175	297	41	5	607	902	12631536	12631245	2.40e-71	283
1	CP068259.2	84.385	301	33	6	610	906	12689303	12689013	2.40e-71	283
1	CP068259.2	86.957	253	31	1	605	855	12865974	12866226	2.40e-71	283
1	CP068259.2	87.398	246	31	0	610	855	13809306	13809061	2.40e-71	283
1	CP068259.2	83.871	310	36	7	610	914	14298804	14299104	2.40e-71	283
1	CP068259.2	87.449	247	29	2	610	855	14383407	14383652	2.40e-71	283
1	CP068259.2	87.149	249	32	0	607	855	14433562	14433810	2.40e-71	283
1	CP068259.2	87.398	246	31	0	610	855	14595332	14595577	2.40e-71	283
1	CP068259.2	87.600	250	23	5	610	855	14824873	14825118	2.40e-71	283
1	CP068259.2	87.398	246	31	0	610	855	15147553	15147308	2.40e-71	283
1	CP068259.2	84.775	289	36	1	610	898	15866046	15866326	2.40e-71	283
1	CP068259.2	84.615	299	31	5	610	906	16215771	16215486	2.40e-71	283
1	CP068259.2	87.149	249	32	0	607	855	16429209	16429457	2.40e-71	283
1	CP068259.2	87.398	246	31	0	610	855	16532192	16531947	2.40e-71	283
1	CP068259.2	84.262	305	32	10	610	909	16585589	16585296	2.40e-71	283
1	CP068259.2	87.149	249	32	0	607	855	16640294	16640046	2.40e-71	283
1	CP068259.2	87.398	246	31	0	610	855	17124492	17124247	2.40e-71	283
1	CP068259.2	83.178	321	43	4	586	906	17612812	17613121	2.40e-71	283
1	CP068259.2	84.385	301	34	5	608	906	17903118	17903407	2.40e-71	283
1	CP068259.2	87.967	241	27	2	615	855	17906192	17905954	2.40e-71	283
1	CP068259.2	87.398	246	31	0	606	851	18751767	18751522	2.40e-71	283
1	CP068259.2	84.965	286	35	1	620	905	19065777	19066054	2.40e-71	283
1	CP068259.2	84.642	293	36	5	607	898	22232618	22232902	2.40e-71	283
1	CP068259.2	84.459	296	36	2	610	905	23236116	23235831	2.40e-71	283
1	CP068259.2	84.385	301	33	5	604	904	23386842	23386556	2.40e-71	283
1	CP068259.2	85.017	287	34	3	620	906	30907794	30907517	2.40e-71	283
1	CP068259.2	83.654	312	39	5	610	918	31103621	31103923	2.40e-71	283
1	CP068259.2	87.398	246	31	0	610	855	32734255	32734500	2.40e-71	283
1	CP068259.2	87.200	250	30	2	608	855	33128009	33128258	2.40e-71	283
1	CP068259.2	84.564	298	33	5	615	909	33822857	33822570	2.40e-71	283
1	CP068259.2	87.398	246	31	0	610	855	34815999	34815754	2.40e-71	283
1	CP068259.2	86.719	256	32	1	607	862	35163899	35164152	2.40e-71	283
1	CP068259.2	87.200	250	31	1	607	855	35204098	35204347	2.40e-71	283
1	CP068259.2	87.149	249	32	0	607	855	35224611	35224363	2.40e-71	283
1	CP068259.2	84.106	302	39	8	607	907	35836265	35835972	2.40e-71	283
1	CP068259.2	87.302	252	26	2	607	855	36374739	36374987	2.40e-71	283
1	CP068259.2	84.694	294	34	2	610	903	36650957	36651239	2.40e-71	283
1	CP068259.2	87.398	246	31	0	610	855	36841398	36841153	2.40e-71	283
1	CP068259.2	84.228	298	39	4	610	906	36856846	36857136	2.40e-71	283
1	CP068259.2	84.211	304	35	10	611	911	36980424	36980717	2.40e-71	283
1	CP068259.2	87.398	246	31	0	610	855	37979508	37979753	2.40e-71	283
1	CP068259.2	83.987	306	37	4	610	911	38230112	38229815	2.40e-71	283
1	CP068259.2	87.398	246	31	0	610	855	38499306	38499551	2.40e-71	283
1	CP068259.2	84.512	297	35	7	611	906	38712522	38712808	2.40e-71	283
1	CP068259.2	84.333	300	36	4	610	909	39064244	39063956	2.40e-71	283
1	CP068259.2	87.200	250	31	1	607	855	39146959	39146710	2.40e-71	283
1	CP068259.2	84.512	297	35	5	610	906	39183231	39183516	2.40e-71	283
1	CP068259.2	87.200	250	31	1	607	855	39196707	39196956	2.40e-71	283
1	CP068259.2	83.819	309	38	4	607	911	39533283	39532983	2.40e-71	283
1	CP068259.2	87.398	246	31	0	610	855	40726826	40727071	2.40e-71	283
1	CP068259.2	87.149	249	32	0	607	855	41099587	41099835	2.40e-71	283
1	CP068259.2	87.352	253	24	6	607	855	41580427	41580179	2.40e-71	283
1	CP068259.2	87.149	249	32	0	608	856	41632575	41632327	2.40e-71	283
1	CP068259.2	87.600	250	24	5	608	855	41761571	41761327	2.40e-71	283
1	CP068259.2	87.398	246	31	0	610	855	41838149	41837904	2.40e-71	283
1	CP068259.2	83.706	313	38	5	607	916	42260174	42259872	2.40e-71	283
1	CP068259.2	84.512	297	34	3	606	902	42831722	42831438	2.40e-71	283
1	CP068259.2	87.149	249	32	0	607	855	43127205	43126957	2.40e-71	283
1	CP068259.2	84.385	301	33	3	610	910	44610831	44610545	2.40e-71	283
1	CP068259.2	87.398	246	31	0	610	855	44932034	44931789	2.40e-71	283
1	CP068259.2	84.281	299	37	2	608	906	46721988	46722276	2.40e-71	283
1	CP068259.2	87.200	250	30	1	608	855	47429719	47429968	2.40e-71	283
1	CP068259.2	87.398	246	31	0	610	855	48081965	48082210	2.40e-71	283
1	CP068259.2	87.200	250	31	1	607	855	48376374	48376125	2.40e-71	283
1	CP068259.2	87.149	249	32	0	607	855	48396452	48396700	2.40e-71	283
1	CP068259.2	84.512	297	34	7	610	904	48682601	48682315	2.40e-71	283
1	CP068259.2	87.398	246	31	0	610	855	48883522	48883277	2.40e-71	283
1	CP068259.2	84.281	299	37	3	607	904	49143990	49144279	2.40e-71	283
1	AC216064.3	88.158	304	24	7	607	909	31981	32273	6.48e-92	351
1	AC216064.3	85.574	305	34	8	615	917	5814	5518	1.10e-79	311
1	AC216064.3	84.262	305	34	9	607	906	1730	2025	6.67e-72	285
1	AC216064.3	87.500	248	25	4	610	855	36685	36928	8.63e-71	281
1	AC216064.3	83.828	303	35	3	607	905	19368	19660	4.01e-69	276
1	AC216064.3	83.612	299	39	2	610	906	11525	11235	5.19e-68	272
1	AC216064.3	86.400	250	33	1	607	855	21145	20896	5.19e-68	272
1	AC216064.3	83.612	299	39	2	608	906	26710	26422	5.19e-68	272
1	AC216064.3	86.290	248	29	4	610	855	27991	27747	8.69e-66	265
1	AC216064.3	85.081	248	35	2	608	855	12830	13075	6.77e-62	252
1	AC216064.3	84.677	248	38	0	608	855	5497	5250	8.75e-61	248
1	AC216064.3	82.333	300	40	4	610	908	37505	37218	8.75e-61	248
1	AC216064.3	84.337	249	39	0	607	855	4666	4914	1.13e-59	244
1	AC216064.3	81.877	309	36	9	608	913	4303	4012	4.07e-59	243
1	AC216064.3	84.553	246	34	4	611	855	2545	2303	1.46e-58	241
1	AC216064.3	83.658	257	30	8	605	855	24330	24580	8.81e-56	231
1	AC216064.3	83.534	249	37	3	607	853	61	307	3.17e-55	230
1	AC216064.3	82.625	259	35	5	607	855	8019	8277	1.91e-52	220
1	AC216064.3	90.769	130	12	0	607	736	9553	9424	1.51e-38	174
1	AC216064.3	79.771	262	32	8	610	855	31232	31488	1.95e-37	171
1	AC010503.8	88.158	304	24	5	607	906	116184	116479	6.48e-92	351
1	AC010503.8	88.618	246	28	0	610	855	77408	77653	2.38e-76	300
1	AC010503.8	84.848	297	35	4	607	903	12450	12164	1.43e-73	291
1	AC010503.8	84.718	301	35	8	610	909	25241	24951	1.43e-73	291
1	AC010503.8	86.275	255	29	4	605	855	124244	124496	5.19e-68	272
1	AC010503.8	84.028	288	37	4	619	906	17209	16931	6.72e-67	268
1	AC010503.8	86.290	248	32	1	608	855	36369	36124	6.72e-67	268
1	AC010503.8	82.792	308	39	8	605	906	2261	2560	3.13e-65	263
1	AC010503.8	83.446	296	36	11	607	899	69241	68956	3.13e-65	263
1	AC010503.8	83.505	291	36	4	619	909	68126	67848	1.12e-64	261
1	AC010503.8	85.600	250	35	1	607	855	122744	122495	1.12e-64	261
1	AC010503.8	82.943	299	40	3	610	907	134020	133732	4.04e-64	259
1	AC010503.8	83.108	296	36	6	610	902	51386	51670	1.45e-63	257
1	AC010503.8	85.366	246	36	0	610	855	54882	55127	5.23e-63	255
1	AC010503.8	82.609	299	42	2	608	906	104348	104636	5.23e-63	255
1	AC010503.8	85.425	247	33	2	610	855	8645	8401	1.88e-62	254
1	AC010503.8	84.959	246	36	1	610	855	14809	15053	8.75e-61	248
1	AC010503.8	84.959	246	35	1	610	855	37131	36888	8.75e-61	248
1	AC010503.8	82.392	301	36	6	607	906	85062	85346	3.15e-60	246
1	AC010503.8	85.169	236	35	0	620	855	83828	83593	4.07e-59	243
1	AC010503.8	84.146	246	39	0	610	855	117430	117185	5.27e-58	239
1	AC010503.8	81.395	301	46	3	610	910	20656	20366	1.89e-57	237
1	AC010503.8	84.127	252	32	5	608	855	75702	75949	1.89e-57	237
1	AC010503.8	81.373	306	43	10	610	909	102829	102532	1.89e-57	237
1	AC010503.8	81.126	302	42	13	610	907	118730	119020	1.14e-54	228
1	AC010503.8	83.133	249	41	1	607	855	105358	105605	4.10e-54	226
1	AC010503.8	80.464	302	49	5	610	909	86945	86652	5.31e-53	222
1	AC010503.8	83.830	235	33	2	621	855	46447	46676	6.86e-52	219
1	AC010503.8	82.661	248	39	3	610	855	50252	50007	2.47e-51	217
1	AC010503.8	80.066	301	40	11	615	905	27025	26735	5.34e-48	206
1	AC010503.8	81.275	251	43	3	607	855	29617	29865	2.49e-46	200
1	AC010503.8	79.470	302	45	2	610	902	91092	90799	8.94e-46	198
1	AC010503.8	81.200	250	42	5	610	855	71165	71413	3.22e-45	196
1	AC010503.8	80.717	223	34	3	690	911	87354	87140	9.07e-36	165
1	AC010503.8	81.604	212	24	12	615	820	62749	62951	1.17e-34	161
1	AC010503.8	77.820	266	41	3	607	855	81604	81340	9.13e-31	148
1	AC010503.8	84.091	132	17	1	1061	1188	34657	34788	1.54e-23	124
1	AC010503.8	81.429	140	18	7	605	738	51231	51368	1.55e-18	108
1	AC010503.8	81.102	127	22	2	610	735	8781	8656	2.59e-16	100
1	AC010503.8	86.170	94	12	1	615	708	25386	25294	2.59e-16	100
1	AC010503.8	87.654	81	8	2	1054	1132	116473	116393	4.34e-14	93.5
1	AC010503.8	85.542	83	12	0	607	689	13515	13433	2.02e-12	87.9
1	AC010503.8	89.706	68	7	0	610	677	34636	34569	2.02e-12	87.9
1	AC010503.8	79.310	116	24	0	653	768	103526	103641	9.39e-11	82.4
1	AC010503.8	85.897	78	8	3	648	723	46340	46416	3.38e-10	80.5
1	AC010503.8	97.561	41	1	0	610	650	55200	55240	2.03e-07	71.3
1	AC027131.6	86.667	330	28	8	583	909	56941	57257	6.48e-92	351
1	AC027131.6	89.600	250	25	1	607	855	192246	191997	2.37e-81	316
1	AC027131.6	85.570	298	30	5	610	905	69422	69708	2.38e-76	300
1	AC027131.6	85.522	297	32	7	610	906	155905	156190	2.38e-76	300
1	AC027131.6	84.615	299	35	6	608	904	36848	37137	1.85e-72	287
1	AC027131.6	87.398	246	31	0	610	855	64920	65165	2.40e-71	283
1	AC027131.6	84.158	303	34	4	610	909	11822	11531	8.63e-71	281
1	AC027131.6	84.106	302	37	6	610	909	96602	96894	8.63e-71	281
1	AC027131.6	88.696	230	25	1	626	855	15458	15230	3.10e-70	279
1	AC027131.6	84.068	295	39	6	610	904	189924	189638	1.12e-69	278
1	AC027131.6	83.713	307	31	11	610	909	51199	51493	5.19e-68	272
1	AC027131.6	83.333	300	35	7	607	903	26316	26603	3.13e-65	263
1	AC027131.6	83.056	301	40	3	607	906	77642	77932	3.13e-65	263
1	AC027131.6	85.039	254	35	2	605	855	61951	62204	5.23e-63	255
1	AC027131.6	85.200	250	35	2	607	855	167251	167499	5.23e-63	255
1	AC027131.6	83.630	281	37	2	625	905	168992	168721	5.23e-63	255
1	AC027131.6	85.425	247	32	2	609	855	63397	63155	1.88e-62	254
1	AC027131.6	83.045	289	38	5	615	903	39406	39683	6.77e-62	252
1	AC027131.6	85.081	248	35	1	610	855	174830	174583	6.77e-62	252
1	AC027131.6	81.731	312	46	3	607	918	176939	176639	2.43e-61	250
1	AC027131.6	84.553	246	36	1	610	855	78272	78029	4.07e-59	243
1	AC027131.6	84.064	251	36	2	607	855	12129	11881	5.27e-58	239
1	AC027131.6	84.337	249	33	5	608	853	41204	40959	5.27e-58	239
1	AC027131.6	81.579	304	43	4	607	909	194937	194646	5.27e-58	239
1	AC027131.6	83.871	248	38	1	610	855	2894	2647	6.81e-57	235
1	AC027131.6	81.481	297	44	3	610	905	24198	24484	2.45e-56	233
1	AC027131.6	83.806	247	39	1	610	855	131888	131642	2.45e-56	233
1	AC027131.6	80.769	312	42	9	610	918	21977	21681	1.14e-54	228
1	AC027131.6	83.267	251	37	4	609	855	73753	73504	4.10e-54	226
1	AC027131.6	81.017	295	40	7	610	904	91433	91155	1.91e-52	220
1	AC027131.6	82.329	249	41	2	608	855	184848	185094	3.19e-50	213
1	AC027131.6	80.135	297	48	5	611	906	82554	82840	1.15e-49	211
1	AC027131.6	80.066	301	44	9	610	906	35746	35458	4.13e-49	209
1	AC027131.6	80.755	265	33	5	607	855	74398	74660	1.50e-43	191
1	AC027131.6	82.960	223	25	7	697	918	193047	192837	5.38e-43	189
1	AC027131.6	79.208	303	39	15	610	908	197209	197491	5.38e-43	189
1	AC027131.6	80.769	260	33	12	608	855	66678	66424	1.94e-42	187
1	AC027131.6	80.894	246	34	4	623	855	115639	115884	9.00e-41	182
1	AC027131.6	81.092	238	35	5	670	906	150783	151011	9.00e-41	182
1	AC027131.6	78.247	308	43	12	610	906	191585	191291	4.19e-39	176
1	AC027131.6	78.824	255	46	7	607	855	62513	62765	9.07e-36	165
1	AC027131.6	88.889	117	11	1	615	731	180866	180752	4.25e-29	143
1	AC027131.6	84.259	108	17	0	610	717	156794	156687	5.57e-18	106
1	AL137119.26	88.079	302	28	3	610	911	7240	6947	6.48e-92	351
1	AL137119.26	85.382	301	35	2	607	906	41156	40864	1.84e-77	303
1	AL137119.26	84.848	297	37	1	610	906	41328	41616	3.99e-74	292
1	AL137119.26	86.992	246	32	0	610	855	4379	4624	1.12e-69	278
1	AL137119.26	86.747	249	31	1	607	855	82291	82045	4.01e-69	276
1	AL137119.26	86.585	246	33	0	610	855	100087	99842	5.19e-68	272
1	AL137119.26	86.454	251	27	5	607	855	131435	131680	6.72e-67	268
1	AL137119.26	83.056	301	44	5	610	906	54760	55057	2.42e-66	267
1	AL137119.26	84.099	283	36	2	625	906	48424	48698	8.69e-66	265
1	AL137119.26	83.276	293	40	4	610	901	86737	87021	1.12e-64	261
1	AL137119.26	82.943	299	37	5	610	906	21342	21628	1.45e-63	257
1	AL137119.26	85.714	245	34	1	612	855	140179	140423	1.45e-63	257
1	AL137119.26	85.477	241	35	0	615	855	75832	75592	6.77e-62	252
1	AL137119.26	81.703	317	42	9	607	917	72474	72168	2.43e-61	250
1	AL137119.26	84.400	250	38	1	607	855	12890	12641	1.13e-59	244
1	AL137119.26	83.936	249	38	1	607	855	92152	91906	1.89e-57	237
1	AL137119.26	83.936	249	32	6	610	855	305	548	8.81e-56	231
1	AL137119.26	83.806	247	37	3	610	855	141124	140880	8.81e-56	231
1	AL137119.26	83.065	248	42	0	608	855	13470	13223	4.10e-54	226
1	AL137119.26	83.806	247	27	7	611	855	6165	6400	5.31e-53	222
1	AL137119.26	80.602	299	43	7	610	906	45706	45421	2.47e-51	217
1	AL137119.26	82.591	247	42	1	610	855	51362	51116	2.47e-51	217
1	AL137119.26	89.697	165	15	2	691	855	15594	15432	4.13e-49	209
1	AL137119.26	84.615	208	32	0	610	817	71865	71658	1.49e-48	207
1	AL137119.26	82.773	238	34	4	620	855	98001	97769	5.34e-48	206
1	AL137119.26	82.231	242	35	7	615	855	43996	44230	6.91e-47	202
1	AL137119.26	83.486	218	30	5	641	855	57489	57275	8.94e-46	198
1	AL137119.26	78.710	310	41	11	610	917	22332	22046	2.50e-41	183
1	AL137119.26	84.409	186	26	2	610	794	15276	15093	3.24e-40	180
1	AL137119.26	79.623	265	33	9	610	855	31055	30793	1.95e-37	171
1	AL137119.26	79.424	243	45	4	614	855	127698	127936	2.52e-36	167
1	AL137119.26	82.514	183	24	7	608	786	63597	63419	1.96e-32	154
1	AL137119.26	84.028	144	17	3	606	748	55832	55694	2.56e-26	134
1	AL137119.26	74.609	256	40	21	616	855	60216	60462	5.61e-13	89.8
1	AL137119.26	93.617	47	3	0	1062	1108	114178	114132	2.03e-07	71.3
1	AL136137.15	88.158	304	24	7	607	909	119059	118767	6.48e-92	351
1	AL136137.15	89.474	247	24	2	610	855	75899	76144	1.10e-79	311
1	AL136137.15	87.854	247	29	1	610	855	75389	75143	5.16e-73	289
1	AL136137.15	84.437	302	32	10	607	906	42198	42486	2.40e-71	283
1	AL136137.15	87.500	248	25	4	610	855	114355	114112	8.63e-71	281
1	AL136137.15	84.158	303	32	7	610	909	95427	95138	3.10e-70	279
1	AL136137.15	83.444	302	41	2	610	910	61214	60921	5.19e-68	272
1	AL136137.15	84.946	279	30	6	629	906	67499	67766	5.19e-68	272
1	AL136137.15	86.585	246	33	0	610	855	96611	96366	5.19e-68	272
1	AL136137.15	83.612	299	39	2	608	906	124327	124615	5.19e-68	272
1	AL136137.15	83.959	293	31	8	610	899	63194	63473	2.42e-66	267
1	AL136137.15	86.290	248	29	4	610	855	123046	123290	8.69e-66	265
1	AL136137.15	86.000	250	25	4	607	855	43963	44203	4.04e-64	259
1	AL136137.15	86.441	236	32	0	620	855	96022	96257	4.04e-64	259
1	AL136137.15	82.410	307	42	7	610	915	23746	23451	1.45e-63	257
1	AL136137.15	85.317	252	31	5	607	855	30185	29937	5.23e-63	255
1	AL136137.15	83.566	286	34	5	620	905	93000	93272	5.23e-63	255
1	AL136137.15	85.081	248	37	0	608	855	41878	42125	1.88e-62	254
1	AL136137.15	82.667	300	39	4	610	908	113539	113826	1.88e-62	254
1	AL136137.15	82.392	301	41	4	607	906	5634	5923	6.77e-62	252
1	AL136137.15	82.935	293	36	5	610	900	79808	79528	6.77e-62	252
1	AL136137.15	82.178	303	41	5	608	908	27805	28096	8.75e-61	248
1	AL136137.15	85.124	242	34	1	610	851	50970	50731	3.15e-60	246
1	AL136137.15	81.908	304	37	15	610	906	102858	103150	1.46e-58	241
1	AL136137.15	81.728	301	42	11	610	907	4402	4692	5.27e-58	239
1	AL136137.15	84.426	244	35	1	615	855	18637	18880	1.89e-57	237
1	AL136137.15	84.426	244	32	6	615	855	57096	56856	6.81e-57	235
1	AL136137.15	81.433	307	38	10	608	909	62372	62080	2.45e-56	233
1	AL136137.15	84.000	250	30	7	610	855	126700	126457	8.81e-56	231
1	AL136137.15	83.936	249	31	3	610	855	45829	45587	3.17e-55	230
1	AL136137.15	85.153	229	28	5	610	835	51073	51298	3.17e-55	230
1	AL136137.15	80.858	303	46	4	610	911	1261	970	1.14e-54	228
1	AL136137.15	80.251	319	47	11	602	915	85093	84786	4.10e-54	226
1	AL136137.15	83.468	248	31	6	612	855	51411	51652	5.31e-53	222
1	AL136137.15	83.065	248	36	4	610	855	101627	101384	1.91e-52	220
1	AL136137.15	82.591	247	39	4	610	855	97180	96937	8.88e-51	215
1	AL136137.15	89.308	159	17	0	610	768	30644	30486	2.49e-46	200
1	AL136137.15	80.894	246	45	2	610	855	31917	31674	4.16e-44	193
1	AL136137.15	79.767	257	33	3	664	909	80093	80341	7.01e-37	169
1	AL136137.15	86.452	155	20	1	615	768	80698	80852	7.01e-37	169
1	AL136137.15	79.377	257	39	8	610	855	119805	119552	7.01e-37	169
1	AL136137.15	90.164	122	12	0	610	731	69725	69604	4.22e-34	159
1	AL136137.15	90.351	114	11	0	618	731	69560	69447	2.54e-31	150
1	AL136137.15	85.211	142	16	5	610	748	73010	72871	1.53e-28	141
1	AL136137.15	80.663	181	27	2	718	898	81130	81302	2.56e-26	134
1	AL136137.15	88.764	89	10	0	610	698	82507	82419	4.31e-19	110
1	AL035088.1	88.552	297	24	2	608	904	110706	110420	6.48e-92	351
1	AL035088.1	85.375	253	35	1	605	855	121688	121940	1.12e-64	261
1	AL035088.1	82.315	311	45	3	608	916	125202	125504	1.12e-64	261
1	AL035088.1	82.993	294	43	3	610	903	25655	25941	4.04e-64	259
1	AL035088.1	88.325	197	22	1	607	802	96410	96606	6.81e-57	235
1	AL035088.1	83.529	255	33	1	610	855	82864	83118	3.17e-55	230
1	AL035088.1	86.179	123	15	2	610	731	116259	116380	9.20e-26	132
1	AL035088.1	75.424	236	51	2	622	855	3974	3744	1.55e-18	108
1	AC044802.6	86.667	330	28	8	583	909	127283	127599	6.48e-92	351
1	AC044802.6	87.075	294	26	6	610	901	37359	37076	5.08e-83	322
1	AC044802.6	85.570	298	30	5	610	905	139766	140052	2.38e-76	300
1	AC044802.6	84.437	302	35	7	608	906	107179	107471	1.85e-72	287
1	AC044802.6	87.398	246	31	0	610	855	135262	135507	2.40e-71	283
1	AC044802.6	84.158	303	34	4	610	909	82150	81859	8.63e-71	281
1	AC044802.6	84.106	302	37	6	610	909	167334	167626	8.63e-71	281
1	AC044802.6	88.696	230	25	1	626	855	85780	85552	3.10e-70	279
1	AC044802.6	83.713	307	31	11	610	909	121535	121829	5.19e-68	272
1	AC044802.6	83.502	297	39	2	610	906	28872	29158	6.72e-67	268
1	AC044802.6	83.221	298	39	6	610	906	45341	45054	3.13e-65	263
1	AC044802.6	85.433	254	34	2	605	855	132279	132532	1.12e-64	261
1	AC044802.6	83.448	290	37	5	615	904	109736	110014	4.04e-64	259
1	AC044802.6	82.943	299	36	7	607	902	96638	96924	5.23e-63	255
1	AC044802.6	85.425	247	32	2	609	855	133734	133492	1.88e-62	254
1	AC044802.6	84.980	253	32	3	608	855	48051	47800	6.77e-62	252
1	AC044802.6	82.410	307	33	11	610	909	7881	7589	8.75e-61	248
1	AC044802.6	85.356	239	33	1	611	849	7950	8186	3.15e-60	246
1	AC044802.6	81.818	308	40	12	607	910	51619	51914	1.13e-59	244
1	AC044802.6	84.553	246	36	1	610	855	148966	148723	4.07e-59	243
1	AC044802.6	84.064	251	36	2	607	855	82457	82209	5.27e-58	239
1	AC044802.6	84.337	249	33	5	608	853	111534	111289	5.27e-58	239
1	AC044802.6	81.639	305	39	13	610	909	5137	4845	1.89e-57	237
1	AC044802.6	83.871	248	38	1	610	855	41552	41799	6.81e-57	235
1	AC044802.6	83.871	248	38	1	610	855	73224	72977	6.81e-57	235
1	AC044802.6	83.740	246	40	0	610	855	68859	68614	2.45e-56	233
1	AC044802.6	81.481	297	44	3	610	905	94520	94806	2.45e-56	233
1	AC044802.6	80.892	314	42	10	610	918	92299	91999	8.81e-56	231
1	AC044802.6	84.681	235	29	6	622	854	4720	4491	1.14e-54	228
1	AC044802.6	83.267	251	37	4	609	855	144449	144200	4.10e-54	226
1	AC044802.6	81.017	295	40	7	610	904	162131	161853	1.91e-52	220
1	AC044802.6	80.333	300	43	9	610	905	106081	105794	3.19e-50	213
1	AC044802.6	80.135	297	48	5	611	906	153248	153534	1.15e-49	211
1	AC044802.6	81.928	249	39	5	610	855	48670	48915	5.34e-48	206
1	AC044802.6	80.755	265	33	5	607	855	145091	145353	1.50e-43	191
1	AC044802.6	80.658	243	47	0	610	852	44706	44948	5.38e-43	189
1	AC044802.6	78.824	255	46	7	607	855	132840	133092	9.07e-36	165
1	AC044802.6	79.399	233	43	5	610	841	30863	31091	4.22e-34	159
1	AC044802.6	81.132	212	24	6	607	816	54357	54160	5.46e-33	156
1	AC044802.6	83.212	137	23	0	688	824	6674	6810	4.28e-24	126
1	AC044802.6	75.984	254	51	9	607	855	32018	31770	5.54e-23	122
1	AC044802.6	84.483	116	17	1	608	723	44330	44216	3.33e-20	113
1	AC044802.6	74.671	304	52	13	607	906	17356	17638	1.20e-19	111
1	AC044802.6	81.538	130	21	2	1064	1190	82501	82630	2.00e-17	104
1	AC005670.1	88.197	305	23	6	607	909	120125	120418	6.48e-92	351
1	AC005670.1	84.262	305	37	5	607	909	25681	25976	1.85e-72	287
1	AC005670.1	84.437	302	34	6	616	915	91263	91553	6.67e-72	285
1	AC005670.1	83.667	300	41	6	607	906	121306	121015	4.01e-69	276
1	AC005670.1	83.502	297	45	3	610	906	138954	139246	1.44e-68	274
1	AC005670.1	83.444	302	40	4	607	906	20382	20675	5.19e-68	272
1	AC005670.1	83.389	301	41	2	610	909	8097	7805	1.87e-67	270
1	AC005670.1	83.667	300	36	6	607	906	76274	76560	1.87e-67	270
1	AC005670.1	86.179	246	34	0	610	855	129890	129645	2.42e-66	267
1	AC005670.1	85.542	249	36	0	607	855	143023	143271	1.12e-64	261
1	AC005670.1	85.887	248	30	4	610	855	108685	108441	4.04e-64	259
1	AC005670.1	85.366	246	35	1	610	855	7444	7200	1.88e-62	254
1	AC005670.1	85.020	247	31	2	607	853	135802	136042	3.15e-60	246
1	AC005670.1	84.000	250	38	2	607	855	144992	144744	5.27e-58	239
1	AC005670.1	81.940	299	35	8	608	902	68066	68349	6.81e-57	235
1	AC005670.1	80.858	303	50	4	607	909	147756	147462	8.81e-56	231
1	AC005670.1	82.731	249	43	0	607	855	93905	94153	5.31e-53	222
1	AC005670.1	79.808	312	41	3	607	906	86556	86857	1.49e-48	207
1	AC005670.1	80.071	281	42	11	584	855	98074	98349	3.22e-45	196
1	AC005670.1	81.667	240	38	4	620	855	117296	117533	1.16e-44	195
1	AC005670.1	92.373	118	8	1	615	731	52177	52294	2.52e-36	167
1	AC005670.1	82.895	152	23	3	703	853	112002	112151	2.56e-26	134
1	AC005670.1	81.757	148	13	11	1062	1199	110546	110689	1.20e-19	111
1	AC005670.1	84.000	100	16	0	615	714	143395	143296	3.35e-15	97.1
1	AC087354.13	91.968	249	20	0	607	855	182556	182804	2.33e-91	350
1	AC087354.13	85.619	299	29	4	610	906	91299	91585	6.62e-77	302
1	AC087354.13	84.000	300	37	4	607	906	99243	99531	1.12e-69	278
1	AC087354.13	86.561	253	30	2	605	855	104212	104462	4.01e-69	276
1	AC087354.13	86.179	246	34	0	610	855	92245	92490	2.42e-66	267
1	AC087354.13	83.000	300	43	1	607	906	57430	57721	8.69e-66	265
1	AC087354.13	82.508	303	38	8	610	909	87118	87408	6.77e-62	252
1	AC087354.13	81.028	253	41	5	607	855	61939	61690	1.16e-44	195
1	AC087354.13	93.043	115	8	0	617	731	81271	81385	7.01e-37	169
1	AC087354.13	76.442	208	42	4	610	811	155604	155398	5.57e-18	106
1	AC099676.2	92.276	246	19	0	610	855	36491	36246	2.33e-91	350
1	AC099676.2	86.102	295	34	4	611	903	90778	90489	1.10e-79	311
1	AC099676.2	84.718	301	37	2	620	919	190418	190710	3.99e-74	292
1	AC099676.2	85.366	287	33	7	620	905	64000	63722	5.16e-73	289
1	AC099676.2	85.512	283	31	2	610	892	97426	97154	1.85e-72	287
1	AC099676.2	84.615	299	32	5	611	906	27944	28231	6.67e-72	285
1	AC099676.2	87.500	248	30	1	608	855	133342	133588	6.67e-72	285
1	AC099676.2	87.160	257	26	5	605	855	144228	144483	6.67e-72	285
1	AC099676.2	84.932	292	32	6	608	899	180991	181270	6.67e-72	285
1	AC099676.2	83.495	309	42	6	607	906	13231	13539	3.10e-70	279
1	AC099676.2	84.589	292	34	3	619	909	140998	140717	3.10e-70	279
1	AC099676.2	84.536	291	33	7	615	905	3374	3096	1.12e-69	278
1	AC099676.2	84.407	295	33	10	620	911	149344	149060	1.12e-69	278
1	AC099676.2	83.882	304	36	6	610	909	167630	167336	1.12e-69	278
1	AC099676.2	87.045	247	29	2	610	855	53468	53712	4.01e-69	276
1	AC099676.2	86.800	250	30	3	607	855	88513	88760	4.01e-69	276
1	AC099676.2	86.747	249	27	5	610	855	115547	115302	5.19e-68	272
1	AC099676.2	83.444	302	36	4	610	905	112252	112545	6.72e-67	268
1	AC099676.2	84.014	294	32	8	615	906	165430	165710	6.72e-67	268
1	AC099676.2	87.288	236	29	1	620	855	183815	183581	6.72e-67	268
1	AC099676.2	83.502	297	37	3	605	899	131098	131384	2.42e-66	267
1	AC099676.2	86.235	247	32	2	610	855	184728	184483	2.42e-66	267
1	AC099676.2	85.887	248	35	0	608	855	181793	182040	8.69e-66	265
1	AC099676.2	83.168	303	38	9	610	909	190179	189887	8.69e-66	265
1	AC099676.2	86.290	248	28	4	610	855	203176	203419	8.69e-66	265
1	AC099676.2	82.748	313	37	6	610	918	99919	100218	3.13e-65	263
1	AC099676.2	85.542	249	36	0	607	855	203022	202774	1.12e-64	261
1	AC099676.2	87.069	232	26	3	625	855	65869	65641	4.04e-64	259
1	AC099676.2	82.623	305	41	10	604	906	122050	122344	4.04e-64	259
1	AC099676.2	88.073	218	25	1	610	827	20138	19922	1.45e-63	257
1	AC099676.2	85.542	249	30	5	610	855	157261	157016	5.23e-63	255
1	AC099676.2	85.542	249	30	5	610	855	158214	158459	5.23e-63	255
1	AC099676.2	82.468	308	36	10	607	909	123007	123301	1.88e-62	254
1	AC099676.2	82.492	297	43	1	610	906	122692	122979	6.77e-62	252
1	AC099676.2	82.432	296	44	6	615	909	161107	160819	6.77e-62	252
1	AC099676.2	82.594	293	42	6	610	901	33789	34073	2.43e-61	250
1	AC099676.2	82.759	290	40	8	615	903	39058	38778	2.43e-61	250
1	AC099676.2	84.921	252	32	5	607	855	153699	153947	2.43e-61	250
1	AC099676.2	82.979	282	40	1	620	901	159815	159542	8.75e-61	248
1	AC099676.2	82.000	300	41	7	610	908	134070	133783	4.07e-59	243
1	AC099676.2	84.677	248	32	4	610	855	144545	144788	4.07e-59	243
1	AC099676.2	84.615	247	34	3	610	855	184793	185036	4.07e-59	243
1	AC099676.2	81.667	300	45	2	607	906	21862	22151	1.46e-58	241
1	AC099676.2	84.064	251	36	3	607	855	72329	72577	5.27e-58	239
1	AC099676.2	81.457	302	46	4	607	906	81280	80987	5.27e-58	239
1	AC099676.2	84.337	249	34	2	607	855	109470	109713	5.27e-58	239
1	AC099676.2	81.373	306	46	3	607	909	172432	172729	5.27e-58	239
1	AC099676.2	83.871	248	40	0	608	855	142385	142632	1.89e-57	237
1	AC099676.2	83.871	248	37	2	607	853	73967	74212	2.45e-56	233
1	AC099676.2	81.191	319	33	9	607	906	77710	78020	8.81e-56	231
1	AC099676.2	83.333	246	40	1	610	855	197854	197610	4.10e-54	226
1	AC099676.2	82.824	262	34	3	652	913	101314	101564	1.48e-53	224
1	AC099676.2	83.200	250	35	2	607	855	150576	150819	5.31e-53	222
1	AC099676.2	82.731	249	39	4	607	853	171948	172194	6.86e-52	219
1	AC099676.2	82.731	249	40	2	608	855	200556	200310	6.86e-52	219
1	AC099676.2	80.130	307	46	4	610	911	180295	179999	8.88e-51	215
1	AC099676.2	80.000	305	45	7	610	909	141724	141431	1.15e-49	211
1	AC099676.2	81.928	249	42	1	610	855	31910	32158	1.49e-48	207
1	AC099676.2	86.857	175	19	3	610	783	180428	180257	4.16e-44	193
1	AC099676.2	90.780	141	13	0	713	853	29934	29794	5.38e-43	189
1	AC099676.2	79.623	265	36	9	607	855	126038	126300	1.51e-38	174
1	AC099676.2	80.478	251	27	8	607	855	164854	164624	5.42e-38	172
1	AC099676.2	90.400	125	12	0	607	731	191546	191422	9.07e-36	165
1	AC099676.2	83.523	176	27	1	607	780	162394	162569	3.26e-35	163
1	AC099676.2	82.051	195	27	8	610	798	149492	149300	4.22e-34	159
1	AC099676.2	85.271	129	19	0	607	735	194232	194104	2.56e-26	134
1	AC099676.2	80.556	180	18	9	607	782	153203	153037	5.54e-23	122
1	AC099676.2	88.776	98	11	0	610	707	73700	73603	1.99e-22	121
1	AC099676.2	83.077	130	20	1	621	748	27403	27532	2.58e-21	117
1	AC099676.2	74.434	309	55	16	610	905	11218	10921	1.20e-19	111
1	AC099676.2	85.393	89	13	0	610	698	107095	107183	4.34e-14	93.5
1	AC099676.2	90.476	63	6	0	610	672	32412	32474	2.61e-11	84.2
1	AC099676.2	93.750	48	2	1	1051	1097	192084	192131	2.03e-07	71.3
1	AC099676.2	97.222	36	1	0	610	645	124535	124500	1.22e-04	62.1
1	AC090093.7	91.968	249	20	0	607	855	116619	116867	2.33e-91	350
1	AC090093.7	85.197	304	29	5	610	909	25783	26074	8.57e-76	298
1	AC090093.7	84.000	300	37	4	607	906	33724	34012	1.12e-69	278
1	AC090093.7	86.561	253	30	2	605	855	38699	38949	4.01e-69	276
1	AC090093.7	86.179	246	34	0	610	855	26729	26974	2.42e-66	267
1	AC090093.7	82.508	303	38	8	610	909	21602	21892	6.77e-62	252
1	AC090093.7	93.043	115	8	0	617	731	15749	15863	7.01e-37	169
1	AC090093.7	76.442	208	42	4	610	811	89678	89472	5.57e-18	106
1	CP068256.2	87.220	313	30	3	597	909	21302984	21303286	8.39e-91	348
1	CP068256.2	87.667	300	29	1	610	909	19995270	19994979	3.90e-89	342
1	CP068256.2	87.667	300	27	4	610	908	23446521	23446811	1.40e-88	340
1	CP068256.2	91.463	246	21	0	609	854	25934427	25934672	5.05e-88	339
1	CP068256.2	87.171	304	28	9	610	910	33988854	33988559	6.53e-87	335
1	CP068256.2	87.889	289	26	2	622	909	40025723	40025443	8.45e-86	331
1	CP068256.2	87.162	296	30	1	610	905	22421813	22422100	3.04e-85	329
1	CP068256.2	90.361	249	24	0	607	855	27078475	27078227	1.09e-84	327
1	CP068256.2	86.957	299	28	4	610	906	33453995	33454284	3.93e-84	326
1	CP068256.2	86.557	305	30	3	607	909	45018920	45018625	3.93e-84	326
1	CP068256.2	86.364	308	30	4	610	916	47192513	47192809	3.93e-84	326
1	CP068256.2	87.075	294	28	2	610	901	29655791	29656076	1.41e-83	324
1	CP068256.2	86.469	303	31	4	607	909	45524003	45523711	1.41e-83	324
1	CP068256.2	86.275	306	32	2	605	908	46878322	46878619	1.41e-83	324
1	CP068256.2	86.513	304	28	3	606	909	30574232	30574522	5.08e-83	322
1	CP068256.2	87.031	293	28	7	615	906	33762587	33762870	5.08e-83	322
1	CP068256.2	86.667	300	28	6	607	905	44493869	44493581	5.08e-83	322
1	CP068256.2	86.184	304	33	7	607	909	37244884	37244589	1.83e-82	320
1	CP068256.2	85.489	317	34	4	607	922	38612316	38612011	1.83e-82	320
1	CP068256.2	86.577	298	30	5	609	906	45811793	45812080	1.83e-82	320
1	CP068256.2	86.139	303	32	5	608	909	31888414	31888121	6.58e-82	318
1	CP068256.2	84.524	336	36	13	607	938	31934519	31934842	6.58e-82	318
1	CP068256.2	86.577	298	29	2	607	904	37131413	37131127	6.58e-82	318
1	CP068256.2	86.986	292	26	4	615	904	47571178	47571459	6.58e-82	318
1	CP068256.2	89.558	249	26	0	607	855	18720846	18720598	2.37e-81	316
1	CP068256.2	85.577	312	33	11	604	909	21344552	21344247	2.37e-81	316
1	CP068256.2	89.837	246	25	0	610	855	30664364	30664119	2.37e-81	316
1	CP068256.2	85.669	314	29	11	610	918	30985641	30985943	2.37e-81	316
1	CP068256.2	88.593	263	27	2	607	869	34239967	34240226	2.37e-81	316
1	CP068256.2	86.986	292	25	5	610	901	36498051	36498329	2.37e-81	316
1	CP068256.2	86.242	298	33	3	608	905	41808375	41808086	2.37e-81	316
1	CP068256.2	86.093	302	32	8	607	906	41917188	41917481	2.37e-81	316
1	CP068256.2	86.486	296	30	3	610	904	46029240	46028954	2.37e-81	316
1	CP068256.2	86.486	296	31	4	615	909	46872947	46873234	2.37e-81	316
1	CP068256.2	89.837	246	23	1	607	852	20330369	20330612	8.51e-81	315
1	CP068256.2	86.242	298	31	3	607	902	36147592	36147881	8.51e-81	315
1	CP068256.2	86.242	298	31	2	607	904	36237051	36236764	8.51e-81	315
1	CP068256.2	85.809	303	35	1	607	909	43871951	43871657	8.51e-81	315
1	CP068256.2	86.000	300	34	3	610	909	45202224	45201933	8.51e-81	315
1	CP068256.2	86.395	294	32	1	617	910	50939805	50940090	8.51e-81	315
1	CP068256.2	85.855	304	31	9	607	906	17256669	17256964	3.06e-80	313
1	CP068256.2	85.484	310	33	10	610	916	24969911	24970211	3.06e-80	313
1	CP068256.2	86.195	297	31	2	612	907	32991226	32991513	3.06e-80	313
1	CP068256.2	86.972	284	29	1	620	903	36249030	36249305	3.06e-80	313
1	CP068256.2	86.047	301	30	6	610	909	37865854	37865565	3.06e-80	313
1	CP068256.2	86.348	293	32	3	611	903	42122541	42122825	3.06e-80	313
1	CP068256.2	88.760	258	25	3	599	855	43808550	43808804	3.06e-80	313
1	CP068256.2	85.906	298	34	1	607	904	18469296	18469585	1.10e-79	311
1	CP068256.2	90.041	241	22	1	615	855	27295383	27295145	1.10e-79	311
1	CP068256.2	89.157	249	27	0	607	855	29978707	29978459	1.10e-79	311
1	CP068256.2	85.762	302	34	9	610	909	32463592	32463886	1.10e-79	311
1	CP068256.2	86.102	295	33	3	610	904	37448835	37449121	1.10e-79	311
1	CP068256.2	89.431	246	26	0	610	855	38995056	38995301	1.10e-79	311
1	CP068256.2	89.431	246	26	0	610	855	46131751	46131506	1.10e-79	311
1	CP068256.2	85.906	298	34	1	607	904	46708074	46708363	1.10e-79	311
1	CP068256.2	85.714	301	34	2	610	909	18361406	18361114	3.96e-79	309
1	CP068256.2	85.859	297	34	1	610	906	25454137	25454425	3.96e-79	309
1	CP068256.2	85.809	303	30	10	610	909	41140395	41140687	3.96e-79	309
1	CP068256.2	85.621	306	31	4	604	906	42207820	42208115	3.96e-79	309
1	CP068256.2	86.301	292	30	2	615	906	48518637	48518918	3.96e-79	309
1	CP068256.2	85.906	298	30	3	610	905	20300666	20300379	1.42e-78	307
1	CP068256.2	85.667	300	33	3	610	907	25419965	25420256	1.42e-78	307
1	CP068256.2	85.714	301	32	4	610	909	36735943	36736233	1.42e-78	307
1	CP068256.2	88.845	251	26	2	606	855	37939432	37939183	1.42e-78	307
1	CP068256.2	85.906	298	31	3	610	906	38593771	38593484	1.42e-78	307
1	CP068256.2	85.667	300	34	2	611	909	39636223	39635932	1.42e-78	307
1	CP068256.2	85.953	299	29	6	607	903	50715000	50715287	1.42e-78	307
1	CP068256.2	89.069	247	26	1	610	855	22028361	22028607	5.12e-78	305
1	CP068256.2	88.755	249	28	0	607	855	27017031	27017279	5.12e-78	305
1	CP068256.2	85.526	304	31	6	605	906	28504380	28504672	5.12e-78	305
1	CP068256.2	86.254	291	29	4	610	900	29825493	29825214	5.12e-78	305
1	CP068256.2	89.024	246	27	0	610	855	30952938	30952693	5.12e-78	305
1	CP068256.2	89.069	247	26	1	610	855	33095185	33095431	5.12e-78	305
1	CP068256.2	88.755	249	28	0	607	855	33786985	33786737	5.12e-78	305
1	CP068256.2	85.619	299	33	7	610	908	35035926	35035638	5.12e-78	305
1	CP068256.2	89.024	246	27	0	610	855	38183671	38183916	5.12e-78	305
1	CP068256.2	89.069	247	25	2	608	853	38649335	38649580	5.12e-78	305
1	CP068256.2	85.619	299	34	2	608	906	38929175	38928886	5.12e-78	305
1	CP068256.2	85.570	298	35	3	610	907	39042006	39041717	5.12e-78	305
1	CP068256.2	89.024	246	27	0	610	855	39966551	39966796	5.12e-78	305
1	CP068256.2	88.755	249	28	0	607	855	40484059	40484307	5.12e-78	305
1	CP068256.2	85.065	308	36	3	607	913	41976195	41975897	5.12e-78	305
1	CP068256.2	89.024	246	27	0	610	855	50575891	50575646	5.12e-78	305
1	CP068256.2	85.342	307	30	6	607	909	18300804	18300509	1.84e-77	303
1	CP068256.2	85.382	301	34	3	608	906	30236225	30236517	1.84e-77	303
1	CP068256.2	85.149	303	37	1	607	909	30956220	30956514	1.84e-77	303
1	CP068256.2	85.333	300	36	1	610	909	33950875	33950584	1.84e-77	303
1	CP068256.2	85.333	300	36	1	610	909	34435878	34435587	1.84e-77	303
1	CP068256.2	85.197	304	35	3	610	911	35743173	35743468	1.84e-77	303
1	CP068256.2	85.763	295	33	2	610	904	38262290	38262575	1.84e-77	303
1	CP068256.2	85.333	300	36	1	607	906	38548308	38548599	1.84e-77	303
1	CP068256.2	85.959	292	32	4	620	909	41197059	41196775	1.84e-77	303
1	CP068256.2	85.811	296	31	8	610	903	41939756	41940042	1.84e-77	303
1	CP068256.2	88.710	248	28	0	608	855	42911241	42911488	1.84e-77	303
1	CP068256.2	85.714	294	34	1	607	900	44071843	44072128	1.84e-77	303
1	CP068256.2	85.382	301	35	2	607	906	44808820	44809112	1.84e-77	303
1	CP068256.2	85.333	300	36	2	607	906	46768275	46768566	1.84e-77	303
1	CP068256.2	88.755	249	27	1	607	855	50877517	50877764	1.84e-77	303
1	CP068256.2	85.197	304	33	4	607	909	25370086	25370378	6.62e-77	302
1	CP068256.2	87.313	268	29	5	610	874	29089155	29088890	6.62e-77	302
1	CP068256.2	88.800	250	23	4	610	856	29702199	29701952	6.62e-77	302
1	CP068256.2	85.763	295	30	4	610	902	32477226	32476942	6.62e-77	302
1	CP068256.2	89.540	239	24	1	618	855	33912894	33913132	6.62e-77	302
1	CP068256.2	85.333	300	34	3	608	906	34232954	34233244	6.62e-77	302
1	CP068256.2	85.333	300	35	3	608	906	35553325	35553034	6.62e-77	302
1	CP068256.2	88.189	254	28	1	605	856	37058508	37058761	6.62e-77	302
1	CP068256.2	85.382	301	32	8	607	906	38272837	38273126	6.62e-77	302
1	CP068256.2	85.197	304	34	6	607	907	38718280	38718575	6.62e-77	302
1	CP068256.2	85.911	291	31	6	620	909	40492213	40491932	6.62e-77	302
1	CP068256.2	88.492	252	26	1	607	855	42678459	42678208	6.62e-77	302
1	CP068256.2	85.382	301	32	5	610	910	43631304	43631016	6.62e-77	302
1	CP068256.2	84.790	309	36	9	607	914	21292773	21293071	2.38e-76	300
1	CP068256.2	86.111	288	29	3	610	897	25569023	25569299	2.38e-76	300
1	CP068256.2	85.333	300	32	4	610	907	27032037	27032326	2.38e-76	300
1	CP068256.2	85.149	303	34	9	610	911	29194033	29193741	2.38e-76	300
1	CP068256.2	89.212	241	24	1	615	855	31957640	31957402	2.38e-76	300
1	CP068256.2	85.197	304	32	4	605	906	33289862	33290154	2.38e-76	300
1	CP068256.2	88.618	246	28	0	610	855	35779582	35779337	2.38e-76	300
1	CP068256.2	88.353	249	29	0	607	855	36056259	36056507	2.38e-76	300
1	CP068256.2	84.543	317	33	8	598	910	36517546	36517850	2.38e-76	300
1	CP068256.2	88.353	249	29	0	607	855	36860803	36861051	2.38e-76	300
1	CP068256.2	88.400	250	28	1	607	855	39911067	39910818	2.38e-76	300
1	CP068256.2	88.618	246	28	0	610	855	41174310	41174065	2.38e-76	300
1	CP068256.2	85.473	296	34	2	610	904	41289082	41288795	2.38e-76	300
1	CP068256.2	88.353	249	29	0	607	855	42097018	42097266	2.38e-76	300
1	CP068256.2	88.353	249	29	0	607	855	43559230	43559478	2.38e-76	300
1	CP068256.2	85.284	299	34	2	610	908	44537145	44536857	2.38e-76	300
1	CP068256.2	88.353	249	29	0	607	855	45207187	45207435	2.38e-76	300
1	CP068256.2	85.099	302	34	4	607	906	18807566	18807858	8.57e-76	298
1	CP068256.2	85.149	303	31	7	605	904	19917786	19918077	8.57e-76	298
1	CP068256.2	85.050	301	36	2	610	909	24685665	24685373	8.57e-76	298
1	CP068256.2	83.851	322	42	5	607	927	25941244	25941556	8.57e-76	298
1	CP068256.2	85.099	302	33	4	610	909	27376718	27376427	8.57e-76	298
1	CP068256.2	85.567	291	34	3	619	909	29528084	29527802	8.57e-76	298
1	CP068256.2	85.000	300	37	2	607	906	30071260	30071551	8.57e-76	298
1	CP068256.2	88.306	248	29	0	608	855	30237911	30238158	8.57e-76	298
1	CP068256.2	88.446	251	24	2	608	855	31978511	31978263	8.57e-76	298
1	CP068256.2	85.050	301	35	2	610	909	32104855	32104564	8.57e-76	298
1	CP068256.2	88.664	247	25	3	610	854	32960105	32960350	8.57e-76	298
1	CP068256.2	85.099	302	34	4	610	908	36043573	36043280	8.57e-76	298
1	CP068256.2	85.284	299	33	7	610	906	36510451	36510740	8.57e-76	298
1	CP068256.2	84.967	306	33	8	607	909	37266045	37265750	8.57e-76	298
1	CP068256.2	85.666	293	31	2	610	902	40319517	40319236	8.57e-76	298
1	CP068256.2	88.618	246	27	1	610	855	41367813	41367569	8.57e-76	298
1	CP068256.2	84.868	304	36	2	607	909	41905546	41905252	8.57e-76	298
1	CP068256.2	85.374	294	35	6	610	902	43402973	43402687	8.57e-76	298
1	CP068256.2	84.488	303	45	2	608	909	43423013	43422712	8.57e-76	298
1	CP068256.2	85.099	302	33	4	607	906	45225354	45225645	8.57e-76	298
1	CP068256.2	85.666	293	31	3	610	902	45304708	45304989	8.57e-76	298
1	CP068256.2	89.496	238	21	3	619	855	45917829	45918063	8.57e-76	298
1	CP068256.2	88.353	249	27	2	608	855	47410310	47410063	8.57e-76	298
1	CP068256.2	85.333	300	29	5	610	909	18325866	18325582	3.08e-75	296
1	CP068256.2	87.072	263	32	2	608	869	18650672	18650933	3.08e-75	296
1	CP068256.2	85.000	300	35	2	610	909	26181906	26181617	3.08e-75	296
1	CP068256.2	88.048	251	28	2	607	855	27443337	27443587	3.08e-75	296
1	CP068256.2	88.797	241	27	0	615	855	28689850	28690090	3.08e-75	296
1	CP068256.2	84.868	304	35	3	606	909	30567302	30567010	3.08e-75	296
1	CP068256.2	85.000	300	35	4	610	909	31720272	31719983	3.08e-75	296
1	CP068256.2	84.615	312	32	12	608	915	31833474	31833175	3.08e-75	296
1	CP068256.2	85.050	301	34	3	607	906	33051113	33051403	3.08e-75	296
1	CP068256.2	85.050	301	34	3	607	906	33105492	33105782	3.08e-75	296
1	CP068256.2	85.185	297	34	5	610	905	36901675	36901388	3.08e-75	296
1	CP068256.2	88.353	249	26	2	607	854	36936492	36936738	3.08e-75	296
1	CP068256.2	88.571	245	27	1	608	852	41137937	41138180	3.08e-75	296
1	CP068256.2	85.000	300	35	5	610	907	41788444	41788153	3.08e-75	296
1	CP068256.2	88.306	248	27	1	608	855	42552028	42551783	3.08e-75	296
1	CP068256.2	85.135	296	36	1	607	902	43625516	43625803	3.08e-75	296
1	CP068256.2	89.076	238	26	0	618	855	45030361	45030124	3.08e-75	296
1	CP068256.2	89.407	236	23	2	621	855	45543677	45543911	3.08e-75	296
1	CP068256.2	83.801	321	42	4	607	925	46700813	46701125	3.08e-75	296
1	CP068256.2	85.517	290	34	1	620	909	48089997	48089716	3.08e-75	296
1	CP068256.2	88.259	247	27	2	610	855	20053702	20053947	1.11e-74	294
1	CP068256.2	84.768	302	36	8	606	906	26241503	26241795	1.11e-74	294
1	CP068256.2	84.590	305	37	4	607	909	29959493	29959789	1.11e-74	294
1	CP068256.2	87.952	249	30	0	607	855	31066774	31066526	1.11e-74	294
1	CP068256.2	88.211	246	29	0	610	855	32215656	32215411	1.11e-74	294
1	CP068256.2	88.211	246	29	0	610	855	32281085	32280840	1.11e-74	294
1	CP068256.2	84.950	299	35	3	610	906	35584286	35584576	1.11e-74	294
1	CP068256.2	87.747	253	29	1	605	855	35741409	35741661	1.11e-74	294
1	CP068256.2	84.641	306	36	4	607	909	36763658	36763955	1.11e-74	294
1	CP068256.2	87.952	249	30	0	607	855	38228226	38228474	1.11e-74	294
1	CP068256.2	88.211	246	29	0	610	855	38560840	38561085	1.11e-74	294
1	CP068256.2	87.952	249	30	0	607	855	39507962	39508210	1.11e-74	294
1	CP068256.2	84.950	299	36	7	611	908	39513018	39512728	1.11e-74	294
1	CP068256.2	88.211	246	29	0	610	855	39637408	39637653	1.11e-74	294
1	CP068256.2	85.050	301	32	5	607	906	42045053	42045341	1.11e-74	294
1	CP068256.2	84.466	309	36	7	610	915	43142124	43141825	1.11e-74	294
1	CP068256.2	84.848	297	40	4	610	901	43383848	43383552	1.11e-74	294
1	CP068256.2	88.000	250	29	1	607	855	44484772	44485021	1.11e-74	294
1	CP068256.2	84.641	306	35	10	607	910	45025967	45026262	1.11e-74	294
1	CP068256.2	85.050	301	31	5	610	909	45252040	45251753	1.11e-74	294
1	CP068256.2	89.121	239	22	3	619	855	45872667	45872903	1.11e-74	294
1	CP068256.2	85.050	301	32	6	607	905	46149802	46149513	1.11e-74	294
1	CP068256.2	84.950	299	36	5	607	904	51004862	51005152	1.11e-74	294
1	CP068256.2	84.768	302	34	4	610	909	16438161	16437870	3.99e-74	292
1	CP068256.2	84.459	296	46	0	607	902	18508059	18507764	3.99e-74	292
1	CP068256.2	89.121	239	21	4	620	855	20152242	20152006	3.99e-74	292
1	CP068256.2	84.768	302	35	5	610	910	21516717	21516426	3.99e-74	292
1	CP068256.2	84.899	298	36	6	615	912	23048545	23048257	3.99e-74	292
1	CP068256.2	85.000	300	32	5	608	904	23675600	23675311	3.99e-74	292
1	CP068256.2	84.768	302	35	4	611	910	24994128	24994420	3.99e-74	292
1	CP068256.2	87.952	249	28	2	607	855	25310819	25311065	3.99e-74	292
1	CP068256.2	87.952	249	29	1	607	855	28050946	28051193	3.99e-74	292
1	CP068256.2	85.085	295	34	3	607	900	28154655	28154940	3.99e-74	292
1	CP068256.2	85.517	290	30	5	615	902	28977317	28977596	3.99e-74	292
1	CP068256.2	84.718	301	37	6	610	909	29627163	29626871	3.99e-74	292
1	CP068256.2	84.899	298	35	6	610	906	29926426	29926714	3.99e-74	292
1	CP068256.2	84.818	303	33	5	607	906	29937394	29937102	3.99e-74	292
1	CP068256.2	84.416	308	37	5	610	914	31525678	31525379	3.99e-74	292
1	CP068256.2	88.211	246	28	1	610	855	31870580	31870336	3.99e-74	292
1	CP068256.2	84.314	306	40	5	610	909	34176522	34176219	3.99e-74	292
1	CP068256.2	88.259	247	26	3	610	855	34224135	34223891	3.99e-74	292
1	CP068256.2	87.698	252	29	2	605	855	36809639	36809889	3.99e-74	292
1	CP068256.2	84.899	298	36	6	610	906	37975984	37976273	3.99e-74	292
1	CP068256.2	88.000	250	27	2	607	855	39069219	39068972	3.99e-74	292
1	CP068256.2	85.664	286	32	4	616	901	39776227	39776503	3.99e-74	292
1	CP068256.2	87.952	249	29	1	607	855	41882117	41882364	3.99e-74	292
1	CP068256.2	85.135	296	32	8	608	901	43517150	43516865	3.99e-74	292
1	CP068256.2	84.950	299	33	3	610	906	43681934	43682222	3.99e-74	292
1	CP068256.2	84.691	307	31	8	605	906	45097454	45097749	3.99e-74	292
1	CP068256.2	84.848	297	37	1	610	906	47473378	47473666	3.99e-74	292
1	CP068256.2	84.590	305	33	5	607	909	17947619	17947327	1.43e-73	291
1	CP068256.2	84.539	304	36	3	607	910	18381493	18381201	1.43e-73	291
1	CP068256.2	84.566	311	28	7	605	906	19760875	19761174	1.43e-73	291
1	CP068256.2	87.903	248	28	1	610	855	22322582	22322829	1.43e-73	291
1	CP068256.2	87.903	248	28	1	608	855	25058869	25058624	1.43e-73	291
1	CP068256.2	85.034	294	34	4	615	906	25747317	25747602	1.43e-73	291
1	CP068256.2	84.797	296	38	5	610	905	29698575	29698863	1.43e-73	291
1	CP068256.2	84.848	297	36	2	610	905	29957033	29956745	1.43e-73	291
1	CP068256.2	88.211	246	26	2	610	855	31493431	31493189	1.43e-73	291
1	CP068256.2	88.211	246	25	3	612	855	31817996	31818239	1.43e-73	291
1	CP068256.2	88.477	243	25	1	616	855	32155271	32155029	1.43e-73	291
1	CP068256.2	84.848	297	35	2	608	904	32204552	32204266	1.43e-73	291
1	CP068256.2	88.477	243	24	2	615	855	34722683	34722923	1.43e-73	291
1	CP068256.2	87.903	248	28	2	610	855	34853469	34853716	1.43e-73	291
1	CP068256.2	84.718	301	34	9	610	908	35025234	35025524	1.43e-73	291
1	CP068256.2	87.649	251	30	1	606	855	35714710	35714460	1.43e-73	291
1	CP068256.2	84.950	299	32	8	610	905	36940344	36940056	1.43e-73	291
1	CP068256.2	87.952	249	27	2	607	854	38105392	38105638	1.43e-73	291
1	CP068256.2	84.539	304	35	3	605	906	39087014	39087307	1.43e-73	291
1	CP068256.2	84.797	296	37	1	610	905	39578389	39578102	1.43e-73	291
1	CP068256.2	84.718	301	34	6	607	905	39968787	39968497	1.43e-73	291
1	CP068256.2	84.026	313	39	4	608	918	40808370	40808067	1.43e-73	291
1	CP068256.2	84.797	296	37	5	610	904	40983921	40984209	1.43e-73	291
1	CP068256.2	83.861	316	39	4	615	927	41048271	41047965	1.43e-73	291
1	CP068256.2	84.797	296	37	1	608	903	41234590	41234877	1.43e-73	291
1	CP068256.2	84.262	305	41	5	607	909	41400691	41400392	1.43e-73	291
1	CP068256.2	84.488	303	37	3	610	910	41506198	41505904	1.43e-73	291
1	CP068256.2	84.026	313	39	6	607	919	41962218	41962519	1.43e-73	291
1	CP068256.2	88.382	241	28	0	607	847	42340415	42340655	1.43e-73	291
1	CP068256.2	85.664	286	30	3	610	895	42741219	42741493	1.43e-73	291
1	CP068256.2	85.085	295	33	6	615	908	43659454	43659170	1.43e-73	291
1	CP068256.2	84.818	303	31	7	610	909	43875674	43875384	1.43e-73	291
1	CP068256.2	87.952	249	27	2	607	855	47111238	47110993	1.43e-73	291
1	CP068256.2	86.692	263	32	2	607	869	17888125	17888384	5.16e-73	289
1	CP068256.2	84.932	292	36	2	610	901	18434637	18434920	5.16e-73	289
1	CP068256.2	84.488	303	35	6	608	909	19706053	19705762	5.16e-73	289
1	CP068256.2	84.641	306	30	8	610	911	19958328	19958620	5.16e-73	289
1	CP068256.2	87.550	249	31	0	607	855	20082875	20083123	5.16e-73	289
1	CP068256.2	84.983	293	35	5	610	901	22289984	22289700	5.16e-73	289
1	CP068256.2	83.923	311	40	6	610	919	24300309	24300008	5.16e-73	289
1	CP068256.2	88.430	242	25	3	616	855	24494423	24494663	5.16e-73	289
1	CP068256.2	87.854	247	29	1	608	854	24596732	24596977	5.16e-73	289
1	CP068256.2	84.667	300	35	8	607	906	25322619	25322907	5.16e-73	289
1	CP068256.2	84.488	303	36	3	607	909	25466356	25466647	5.16e-73	289
1	CP068256.2	87.600	250	29	2	607	855	25565554	25565306	5.16e-73	289
1	CP068256.2	84.667	300	34	9	610	906	29612273	29611983	5.16e-73	289
1	CP068256.2	87.854	247	29	1	610	855	30874807	30875053	5.16e-73	289
1	CP068256.2	84.615	299	36	2	608	906	31763728	31764016	5.16e-73	289
1	CP068256.2	84.848	297	33	4	610	905	32121418	32121133	5.16e-73	289
1	CP068256.2	87.550	249	31	0	607	855	32307635	32307883	5.16e-73	289
1	CP068256.2	84.718	301	33	3	610	909	32648572	32648860	5.16e-73	289
1	CP068256.2	84.848	297	34	2	607	903	32964725	32964440	5.16e-73	289
1	CP068256.2	87.550	249	31	0	607	855	33350341	33350093	5.16e-73	289
1	CP068256.2	87.805	246	30	0	608	853	33507716	33507961	5.16e-73	289
1	CP068256.2	84.615	299	36	8	610	906	38140110	38140400	5.16e-73	289
1	CP068256.2	87.550	249	31	0	607	855	38376146	38375898	5.16e-73	289
1	CP068256.2	87.109	256	32	1	610	865	38876631	38876377	5.16e-73	289
1	CP068256.2	87.600	250	29	1	608	855	39131651	39131402	5.16e-73	289
1	CP068256.2	88.163	245	25	4	609	851	40927474	40927716	5.16e-73	289
1	CP068256.2	84.365	307	35	5	604	908	41076428	41076723	5.16e-73	289
1	CP068256.2	84.718	301	32	7	610	906	41165858	41165568	5.16e-73	289
1	CP068256.2	84.615	299	36	3	610	906	41728764	41729054	5.16e-73	289
1	CP068256.2	84.899	298	31	5	610	906	42403546	42403830	5.16e-73	289
1	CP068256.2	87.550	249	31	0	607	855	42960830	42961078	5.16e-73	289
1	CP068256.2	84.488	303	36	5	607	909	43531151	43531442	5.16e-73	289
1	CP068256.2	87.854	247	28	1	609	855	44644764	44644520	5.16e-73	289
1	CP068256.2	87.854	247	29	1	610	855	46014464	46014710	5.16e-73	289
1	CP068256.2	87.903	248	26	3	610	855	46243955	46244200	5.16e-73	289
1	CP068256.2	84.746	295	37	1	608	902	46265079	46264793	5.16e-73	289
1	CP068256.2	84.615	299	36	3	610	906	46651043	46651333	5.16e-73	289
1	CP068256.2	87.550	249	31	0	607	855	46703265	46703513	5.16e-73	289
1	CP068256.2	84.746	295	37	1	610	904	46980909	46981195	5.16e-73	289
1	CP068256.2	87.550	249	31	0	607	855	47053688	47053936	5.16e-73	289
1	CP068256.2	87.805	246	30	0	610	855	48522966	48523211	5.16e-73	289
1	CP068256.2	87.550	249	31	0	607	855	49933303	49933055	5.16e-73	289
1	CP068256.2	88.608	237	27	0	608	844	50711128	50711364	5.16e-73	289
1	CP068256.2	87.854	247	29	1	610	855	51317051	51316805	5.16e-73	289
1	CP068256.2	84.158	303	40	1	607	909	17233212	17232918	1.85e-72	287
1	CP068256.2	84.158	303	40	2	607	909	19811345	19811051	1.85e-72	287
1	CP068256.2	84.262	305	36	4	607	909	20157943	20157649	1.85e-72	287
1	CP068256.2	84.437	302	35	9	615	909	23370136	23369840	1.85e-72	287
1	CP068256.2	84.385	301	37	8	610	908	24453288	24452996	1.85e-72	287
1	CP068256.2	84.539	304	32	5	607	906	24816618	24816910	1.85e-72	287
1	CP068256.2	83.544	316	43	2	610	924	29320383	29320076	1.85e-72	287
1	CP068256.2	87.755	245	30	0	608	852	31560934	31561178	1.85e-72	287
1	CP068256.2	84.667	300	33	4	608	906	32255665	32255952	1.85e-72	287
1	CP068256.2	87.854	247	27	3	610	855	32633326	32633570	1.85e-72	287
1	CP068256.2	84.091	308	37	3	610	915	34816182	34816479	1.85e-72	287
1	CP068256.2	87.550	249	30	1	607	855	38161106	38160859	1.85e-72	287
1	CP068256.2	84.539	304	31	7	607	906	38398247	38398538	1.85e-72	287
1	CP068256.2	84.385	301	38	2	610	909	39014920	39015212	1.85e-72	287
1	CP068256.2	87.805	246	28	2	608	852	39806710	39806466	1.85e-72	287
1	CP068256.2	84.314	306	34	6	610	911	40417140	40416845	1.85e-72	287
1	CP068256.2	87.550	249	29	2	608	855	40488525	40488278	1.85e-72	287
1	CP068256.2	87.550	249	30	1	608	855	41171300	41171052	1.85e-72	287
1	CP068256.2	84.385	301	37	3	608	907	41557437	41557728	1.85e-72	287
1	CP068256.2	84.385	301	37	5	608	906	41621366	41621074	1.85e-72	287
1	CP068256.2	87.550	249	30	1	608	855	41764303	41764551	1.85e-72	287
1	CP068256.2	84.932	292	34	8	608	898	41824141	41824423	1.85e-72	287
1	CP068256.2	84.564	298	36	5	610	906	42786264	42786552	1.85e-72	287
1	CP068256.2	87.600	250	27	3	608	855	42853445	42853198	1.85e-72	287
1	CP068256.2	87.500	248	31	0	608	855	44298977	44298730	1.85e-72	287
1	CP068256.2	84.564	298	36	5	610	906	44299330	44299618	1.85e-72	287
1	CP068256.2	83.987	306	41	7	606	906	46526811	46527113	1.85e-72	287
1	CP068256.2	85.366	287	30	4	615	899	47280440	47280164	1.85e-72	287
1	CP068256.2	87.805	246	28	1	610	855	47328883	47329126	1.85e-72	287
1	CP068256.2	84.211	304	38	3	607	909	49785889	49785595	1.85e-72	287
1	CP068256.2	84.899	298	29	7	612	906	50507910	50508194	1.85e-72	287
1	CP068256.2	84.746	295	34	3	610	904	12602845	12602562	6.67e-72	285
1	CP068256.2	85.315	286	30	4	620	904	17097845	17098119	6.67e-72	285
1	CP068256.2	84.385	301	35	7	608	906	17264007	17264297	6.67e-72	285
1	CP068256.2	84.437	302	34	5	608	906	17266969	17267260	6.67e-72	285
1	CP068256.2	84.385	301	36	7	610	909	18507221	18506931	6.67e-72	285
1	CP068256.2	84.385	301	36	3	608	905	18806539	18806247	6.67e-72	285
1	CP068256.2	84.615	299	33	6	611	906	21982601	21982889	6.67e-72	285
1	CP068256.2	87.755	245	28	1	610	854	23556740	23556498	6.67e-72	285
1	CP068256.2	84.158	303	38	8	608	909	24481558	24481265	6.67e-72	285
1	CP068256.2	84.932	292	32	6	607	897	25032018	25032298	6.67e-72	285
1	CP068256.2	84.333	300	37	3	607	906	25172854	25173143	6.67e-72	285
1	CP068256.2	84.564	298	34	6	610	905	25471744	25471457	6.67e-72	285
1	CP068256.2	87.755	245	29	1	610	854	26335933	26335690	6.67e-72	285
1	CP068256.2	87.805	246	27	2	610	855	26462208	26461966	6.67e-72	285
1	CP068256.2	84.211	304	37	3	607	909	30073735	30074028	6.67e-72	285
1	CP068256.2	84.158	303	38	8	604	904	30161224	30160930	6.67e-72	285
1	CP068256.2	84.416	308	29	16	608	908	30681971	30682266	6.67e-72	285
1	CP068256.2	84.694	294	36	3	610	902	31113638	31113923	6.67e-72	285
1	CP068256.2	87.500	248	29	1	608	855	31851722	31851477	6.67e-72	285
1	CP068256.2	84.262	305	35	7	610	909	31873035	31872739	6.67e-72	285
1	CP068256.2	87.967	241	29	0	615	855	31930778	31931018	6.67e-72	285
1	CP068256.2	83.492	315	42	4	608	921	32443373	32443068	6.67e-72	285
1	CP068256.2	87.550	249	27	3	607	855	32456116	32455872	6.67e-72	285
1	CP068256.2	84.564	298	34	3	607	904	32943581	32943296	6.67e-72	285
1	CP068256.2	84.694	294	35	2	610	903	33910551	33910834	6.67e-72	285
1	CP068256.2	87.967	241	29	0	615	855	34678022	34677782	6.67e-72	285
1	CP068256.2	87.449	247	31	0	607	853	36082750	36082996	6.67e-72	285
1	CP068256.2	84.880	291	35	4	610	899	36491108	36490826	6.67e-72	285
1	CP068256.2	87.705	244	30	0	610	853	36579583	36579340	6.67e-72	285
1	CP068256.2	84.333	300	37	7	607	904	38621625	38621334	6.67e-72	285
1	CP068256.2	84.564	298	34	7	610	903	39080808	39081097	6.67e-72	285
1	CP068256.2	84.333	300	37	2	607	906	41950917	41951206	6.67e-72	285
1	CP068256.2	84.459	296	38	1	610	905	42033283	42032996	6.67e-72	285
1	CP068256.2	83.281	317	45	6	611	927	42500801	42500493	6.67e-72	285
1	CP068256.2	87.500	248	30	1	608	855	42944833	42945079	6.67e-72	285
1	CP068256.2	87.200	250	32	0	607	856	43563942	43564191	6.67e-72	285
1	CP068256.2	87.302	252	28	1	608	855	44155869	44156120	6.67e-72	285
1	CP068256.2	84.333	300	37	3	610	909	44242806	44243095	6.67e-72	285
1	CP068256.2	87.600	250	25	5	607	855	45542991	45543235	6.67e-72	285
1	CP068256.2	87.705	244	30	0	610	853	45637481	45637238	6.67e-72	285
1	CP068256.2	84.385	301	36	3	607	906	46596054	46596344	6.67e-72	285
1	CP068256.2	84.091	308	36	6	605	909	46702830	46702533	6.67e-72	285
1	CP068256.2	84.797	296	31	8	615	906	46755267	46755552	6.67e-72	285
1	CP068256.2	84.211	304	37	3	607	909	47050676	47050969	6.67e-72	285
1	CP068256.2	84.211	304	37	3	607	909	48263864	48264157	6.67e-72	285
1	CP068256.2	84.314	306	32	12	605	904	50561649	50561944	6.67e-72	285
1	CP068256.2	84.385	301	36	4	607	907	50688513	50688802	6.67e-72	285
1	CP068256.2	87.149	249	32	0	607	855	17108373	17108621	2.40e-71	283
1	CP068256.2	84.880	291	32	7	615	903	17886942	17886662	2.40e-71	283
1	CP068256.2	84.333	300	36	5	610	909	18008010	18008298	2.40e-71	283
1	CP068256.2	87.398	246	31	0	610	855	18015097	18015342	2.40e-71	283
1	CP068256.2	84.459	296	36	8	610	904	18061895	18061609	2.40e-71	283
1	CP068256.2	87.398	246	31	0	610	855	19476795	19477040	2.40e-71	283
1	CP068256.2	87.149	249	32	0	607	855	20569873	20570121	2.40e-71	283
1	CP068256.2	87.398	246	31	0	610	855	20876749	20876994	2.40e-71	283
1	CP068256.2	87.398	246	31	0	610	855	20952131	20951886	2.40e-71	283
1	CP068256.2	84.615	299	31	7	607	904	21395938	21396222	2.40e-71	283
1	CP068256.2	88.559	236	24	2	621	855	22128720	22128953	2.40e-71	283
1	CP068256.2	87.398	246	31	0	610	855	22155695	22155940	2.40e-71	283
1	CP068256.2	87.149	249	32	0	607	855	24287648	24287896	2.40e-71	283
1	CP068256.2	84.228	298	39	1	607	904	24967931	24967642	2.40e-71	283
1	CP068256.2	83.654	312	39	5	607	915	25473204	25472902	2.40e-71	283
1	CP068256.2	87.149	249	32	0	607	855	25872405	25872653	2.40e-71	283
1	CP068256.2	84.262	305	33	6	607	909	25988906	25988615	2.40e-71	283
1	CP068256.2	87.398	246	31	0	610	855	26251041	26251286	2.40e-71	283
1	CP068256.2	84.459	296	36	2	610	905	27967193	27966908	2.40e-71	283
1	CP068256.2	84.211	304	35	5	610	911	28275218	28274926	2.40e-71	283
1	CP068256.2	84.459	296	36	7	612	906	28717579	28717865	2.40e-71	283
1	CP068256.2	83.713	307	43	5	608	913	29059661	29059961	2.40e-71	283
1	CP068256.2	87.398	246	31	0	610	855	29116057	29115812	2.40e-71	283
1	CP068256.2	87.449	247	29	2	610	855	29166077	29165832	2.40e-71	283
1	CP068256.2	83.987	306	38	5	610	915	30077409	30077115	2.40e-71	283
1	CP068256.2	84.642	293	35	2	607	899	30249898	30250180	2.40e-71	283
1	CP068256.2	84.333	300	36	5	611	909	30513059	30513348	2.40e-71	283
1	CP068256.2	87.251	251	28	2	607	855	30532386	30532634	2.40e-71	283
1	CP068256.2	87.200	250	31	1	607	855	30878502	30878751	2.40e-71	283
1	CP068256.2	87.200	250	31	1	607	855	31088530	31088779	2.40e-71	283
1	CP068256.2	84.512	297	35	3	610	906	31565017	31565302	2.40e-71	283
1	CP068256.2	87.449	247	29	2	610	855	31654129	31653884	2.40e-71	283
1	CP068256.2	84.512	297	35	6	610	906	32053184	32053469	2.40e-71	283
1	CP068256.2	85.069	288	31	3	620	905	32364014	32363737	2.40e-71	283
1	CP068256.2	87.398	246	31	0	610	855	32635018	32634773	2.40e-71	283
1	CP068256.2	83.987	306	37	7	607	909	33592966	33593262	2.40e-71	283
1	CP068256.2	84.158	303	37	3	608	909	36039095	36038803	2.40e-71	283
1	CP068256.2	84.281	299	37	7	607	904	36537555	36537844	2.40e-71	283
1	CP068256.2	87.149	249	32	0	607	855	37062845	37062597	2.40e-71	283
1	CP068256.2	88.608	237	22	5	620	853	37439393	37439627	2.40e-71	283
1	CP068256.2	87.200	250	30	1	606	855	37451654	37451901	2.40e-71	283
1	CP068256.2	83.987	306	37	4	607	911	38061125	38061419	2.40e-71	283
1	CP068256.2	84.106	302	39	2	610	910	38551979	38551686	2.40e-71	283
1	CP068256.2	84.512	297	35	3	615	909	38880982	38880695	2.40e-71	283
1	CP068256.2	84.262	305	32	12	607	907	39118889	39119181	2.40e-71	283
1	CP068256.2	87.449	247	30	1	610	855	39421834	39422080	2.40e-71	283
1	CP068256.2	87.398	246	31	0	610	855	39608020	39607775	2.40e-71	283
1	CP068256.2	87.302	252	26	4	608	855	39737935	39738184	2.40e-71	283
1	CP068256.2	84.488	303	30	9	610	907	39800257	39799967	2.40e-71	283
1	CP068256.2	84.385	301	34	5	607	906	39957054	39956766	2.40e-71	283
1	CP068256.2	83.601	311	41	6	610	919	39970033	39969732	2.40e-71	283
1	CP068256.2	84.091	308	33	13	605	906	40902352	40902649	2.40e-71	283
1	CP068256.2	84.158	303	37	5	605	905	42722828	42723121	2.40e-71	283
1	CP068256.2	84.694	294	33	4	607	899	42958533	42958815	2.40e-71	283
1	CP068256.2	83.077	325	41	6	584	908	43078955	43078645	2.40e-71	283
1	CP068256.2	87.449	247	29	2	607	853	43151533	43151777	2.40e-71	283
1	CP068256.2	84.333	300	36	4	607	905	43256841	43257130	2.40e-71	283
1	CP068256.2	84.039	307	36	12	607	906	43588032	43588332	2.40e-71	283
1	CP068256.2	87.149	249	32	0	607	855	43702684	43702932	2.40e-71	283
1	CP068256.2	87.398	246	31	0	610	855	44687365	44687120	2.40e-71	283
1	CP068256.2	87.449	247	29	2	610	855	45209694	45209449	2.40e-71	283
1	CP068256.2	87.149	249	32	0	607	855	45839585	45839337	2.40e-71	283
1	CP068256.2	84.459	296	37	2	607	901	45979729	45980016	2.40e-71	283
1	CP068256.2	87.149	249	32	0	607	855	46649240	46648992	2.40e-71	283
1	CP068256.2	87.398	246	31	0	610	855	46900347	46900102	2.40e-71	283
1	CP068256.2	84.300	293	43	3	610	901	46983556	46983846	2.40e-71	283
1	CP068256.2	85.121	289	29	7	615	901	48388783	48388507	2.40e-71	283
1	AP023482.1	87.220	313	30	3	597	909	16867527	16867829	8.39e-91	348
1	AP023482.1	87.667	300	29	1	610	909	15577241	15576950	3.90e-89	342
1	AP023482.1	91.463	246	21	0	609	854	21208057	21208302	5.05e-88	339
1	AP023482.1	87.542	297	27	4	610	905	18719301	18719588	6.53e-87	335
1	AP023482.1	87.171	304	28	9	610	910	29263904	29263609	6.53e-87	335
1	AP023482.1	87.291	299	27	4	610	906	28722243	28722532	8.45e-86	331
1	AP023482.1	87.162	296	30	1	610	905	17674834	17675121	3.04e-85	329
1	AP023482.1	88.028	284	26	1	622	905	35299843	35299568	3.04e-85	329
1	AP023482.1	90.361	249	24	0	607	855	22351070	22350822	1.09e-84	327
1	AP023482.1	87.119	295	28	3	610	903	41394303	41394018	3.93e-84	326
1	AP023482.1	87.075	294	28	2	610	901	24929011	24929296	1.41e-83	324
1	AP023482.1	86.869	297	29	2	610	906	42557039	42557325	1.41e-83	324
1	AP023482.1	89.960	249	25	0	607	855	14600507	14600259	5.08e-83	322
1	AP023482.1	87.031	293	28	7	615	906	29030326	29030609	5.08e-83	322
1	AP023482.1	86.667	300	28	6	607	905	39861244	39860956	5.08e-83	322
1	AP023482.1	86.275	306	30	4	607	909	40385422	40385126	5.08e-83	322
1	AP023482.1	86.577	298	30	5	609	906	41175079	41175366	1.83e-82	320
1	AP023482.1	86.577	298	29	2	607	904	32411850	32411564	6.58e-82	318
1	AP023482.1	86.333	300	32	7	607	905	32525252	32524961	6.58e-82	318
1	AP023482.1	86.139	303	32	4	607	909	40890001	40889709	6.58e-82	318
1	AP023482.1	86.139	303	32	2	605	905	42243375	42243669	6.58e-82	318
1	AP023482.1	86.986	292	26	4	615	904	42937012	42937293	6.58e-82	318
1	AP023482.1	85.577	312	33	11	604	909	16909075	16908770	2.37e-81	316
1	AP023482.1	86.184	304	28	4	606	909	25847304	25847593	2.37e-81	316
1	AP023482.1	89.837	246	25	0	610	855	25937457	25937212	2.37e-81	316
1	AP023482.1	85.669	314	29	11	610	918	26258646	26258948	2.37e-81	316
1	AP023482.1	84.524	336	35	13	607	938	27202348	27202670	2.37e-81	316
1	AP023482.1	88.593	263	27	2	607	869	29514980	29515239	2.37e-81	316
1	AP023482.1	86.288	299	31	3	607	903	31422346	31422636	2.37e-81	316
1	AP023482.1	86.986	292	25	5	610	901	31778904	31779182	2.37e-81	316
1	AP023482.1	86.242	298	33	3	608	905	37107003	37106714	2.37e-81	316
1	AP023482.1	86.093	302	32	8	607	906	37215791	37216084	2.37e-81	316
1	AP023482.1	89.837	246	23	1	607	852	15912259	15912502	8.51e-81	315
1	AP023482.1	86.242	298	31	2	607	904	31517930	31517643	8.51e-81	315
1	AP023482.1	86.000	300	34	1	607	906	39239538	39239247	8.51e-81	315
1	AP023482.1	86.000	300	34	3	610	909	40568510	40568219	8.51e-81	315
1	AP023482.1	85.855	304	31	9	607	906	13127635	13127930	3.06e-80	313
1	AP023482.1	86.000	300	32	5	608	906	27156270	27155980	3.06e-80	313
1	AP023482.1	86.972	284	29	1	620	903	31529909	31530184	3.06e-80	313
1	AP023482.1	86.000	300	32	7	610	909	33146338	33146049	3.06e-80	313
1	AP023482.1	88.760	258	25	3	599	855	39175340	39175594	3.06e-80	313
1	AP023482.1	85.906	298	34	1	607	904	14350839	14351128	1.10e-79	311
1	AP023482.1	90.041	241	22	1	615	855	22567961	22567723	1.10e-79	311
1	AP023482.1	85.855	304	30	6	605	906	23776751	23777043	1.10e-79	311
1	AP023482.1	89.157	249	27	0	607	855	25251903	25251655	1.10e-79	311
1	AP023482.1	85.762	302	34	9	610	909	27731723	27732017	1.10e-79	311
1	AP023482.1	86.102	295	33	3	610	904	32729213	32729499	1.10e-79	311
1	AP023482.1	89.431	246	26	0	610	855	34275061	34275306	1.10e-79	311
1	AP023482.1	86.301	292	32	3	611	902	37421078	37421361	1.10e-79	311
1	AP023482.1	89.431	246	26	0	610	855	41496541	41496296	1.10e-79	311
1	AP023482.1	85.906	298	34	1	607	904	42073143	42073432	1.10e-79	311
1	AP023482.1	86.149	296	32	4	615	909	42237998	42238285	1.10e-79	311
1	AP023482.1	85.714	301	34	2	610	909	14243231	14242939	3.96e-79	309
1	AP023482.1	85.859	297	34	1	610	906	20727221	20727509	3.96e-79	309
1	AP023482.1	85.621	306	31	4	604	906	37506349	37506644	3.96e-79	309
1	AP023482.1	85.906	298	30	3	610	905	15882565	15882278	1.42e-78	307
1	AP023482.1	85.526	304	32	4	607	909	20643196	20643488	1.42e-78	307
1	AP023482.1	85.667	300	33	3	610	907	20693069	20693360	1.42e-78	307
1	AP023482.1	85.714	301	32	4	610	909	32016473	32016763	1.42e-78	307
1	AP023482.1	88.845	251	26	2	606	855	33219916	33219667	1.42e-78	307
1	AP023482.1	85.906	298	31	3	610	906	33874116	33873829	1.42e-78	307
1	AP023482.1	85.953	299	29	6	607	903	46085465	46085752	1.42e-78	307
1	AP023482.1	86.207	290	32	1	617	906	46307787	46308068	1.42e-78	307
1	AP023482.1	89.069	247	26	1	610	855	17281651	17281897	5.12e-78	305
1	AP023482.1	85.667	300	32	9	610	906	20243491	20243782	5.12e-78	305
1	AP023482.1	88.755	249	28	0	607	855	22290019	22290267	5.12e-78	305
1	AP023482.1	86.254	291	29	4	610	900	25098744	25098465	5.12e-78	305
1	AP023482.1	89.024	246	27	0	610	855	26225945	26225700	5.12e-78	305
1	AP023482.1	85.811	296	33	1	612	907	28259844	28260130	5.12e-78	305
1	AP023482.1	89.069	247	26	1	610	855	28363651	28363897	5.12e-78	305
1	AP023482.1	88.755	249	28	0	607	855	29054720	29054472	5.12e-78	305
1	AP023482.1	85.430	302	34	3	608	908	29507965	29508257	5.12e-78	305
1	AP023482.1	85.619	299	33	7	610	908	30310445	30310157	5.12e-78	305
1	AP023482.1	85.246	305	35	3	607	909	32044189	32044485	5.12e-78	305
1	AP023482.1	89.024	246	27	0	610	855	33463721	33463966	5.12e-78	305
1	AP023482.1	89.069	247	25	2	608	853	33929670	33929915	5.12e-78	305
1	AP023482.1	85.570	298	35	3	610	907	34322003	34321714	5.12e-78	305
1	AP023482.1	89.024	246	27	0	610	855	35240680	35240925	5.12e-78	305
1	AP023482.1	88.755	249	28	0	607	855	35758427	35758675	5.12e-78	305
1	AP023482.1	89.024	246	27	0	610	855	36473078	36472833	5.12e-78	305
1	AP023482.1	85.430	302	35	2	610	910	36587879	36587586	5.12e-78	305
1	AP023482.1	85.065	308	36	3	607	913	37274779	37274481	5.12e-78	305
1	AP023482.1	85.619	299	33	2	610	908	39904499	39904211	5.12e-78	305
1	AP023482.1	89.024	246	27	0	610	855	45946100	45945855	5.12e-78	305
1	AP023482.1	85.342	307	30	6	607	909	14182639	14182344	1.84e-77	303
1	AP023482.1	85.430	302	33	4	608	906	25509328	25509621	1.84e-77	303
1	AP023482.1	85.333	300	36	1	610	909	29225902	29225611	1.84e-77	303
1	AP023482.1	85.333	300	36	1	610	909	29710851	29710560	1.84e-77	303
1	AP023482.1	85.197	304	35	3	610	911	31018084	31018379	1.84e-77	303
1	AP023482.1	84.810	316	33	7	598	910	31798397	31798700	1.84e-77	303
1	AP023482.1	85.763	295	33	2	610	904	33542291	33542576	1.84e-77	303
1	AP023482.1	85.479	303	30	11	610	909	36439141	36439432	1.84e-77	303
1	AP023482.1	85.959	292	32	4	620	909	36495818	36495534	1.84e-77	303
1	AP023482.1	85.811	296	31	8	610	903	37238345	37238631	1.84e-77	303
1	AP023482.1	88.710	248	28	0	608	855	38209588	38209835	1.84e-77	303
1	AP023482.1	85.714	294	34	1	607	900	39439907	39440192	1.84e-77	303
1	AP023482.1	85.667	300	30	4	605	902	40670728	40671016	1.84e-77	303
1	AP023482.1	85.333	300	36	2	607	906	42133347	42133638	1.84e-77	303
1	AP023482.1	85.959	292	31	2	615	906	43886820	43887101	1.84e-77	303
1	AP023482.1	88.755	249	27	1	607	855	46246977	46247224	1.84e-77	303
1	AP023482.1	87.313	268	29	5	610	874	24361485	24361220	6.62e-77	302
1	AP023482.1	88.800	250	23	4	610	856	24975415	24975168	6.62e-77	302
1	AP023482.1	85.763	295	30	4	610	902	27745320	27745036	6.62e-77	302
1	AP023482.1	85.382	301	33	3	607	906	28373960	28374250	6.62e-77	302
1	AP023482.1	89.540	239	24	1	618	855	29187938	29188176	6.62e-77	302
1	AP023482.1	85.333	300	35	3	608	906	30827305	30827014	6.62e-77	302
1	AP023482.1	88.189	254	28	1	605	856	32338956	32339209	6.62e-77	302
1	AP023482.1	85.382	301	32	8	607	906	33552836	33553125	6.62e-77	302
1	AP023482.1	85.197	304	33	7	607	906	33998261	33998556	6.62e-77	302
1	AP023482.1	85.911	291	31	6	620	909	35766571	35766290	6.62e-77	302
1	AP023482.1	88.492	252	26	1	607	855	37977141	37976890	6.62e-77	302
1	AP023482.1	84.790	309	36	9	607	914	16857313	16857611	2.38e-76	300
1	AP023482.1	85.149	303	34	3	607	909	20739763	20740054	2.38e-76	300
1	AP023482.1	86.111	288	29	3	610	897	20842369	20842645	2.38e-76	300
1	AP023482.1	85.149	303	34	9	610	911	24466299	24466007	2.38e-76	300
1	AP023482.1	89.212	241	24	1	615	855	27225456	27225218	2.38e-76	300
1	AP023482.1	85.149	303	34	2	607	909	28233307	28233016	2.38e-76	300
1	AP023482.1	85.197	304	32	4	605	906	28558150	28558442	2.38e-76	300
1	AP023482.1	88.618	246	28	0	610	855	31054469	31054224	2.38e-76	300
1	AP023482.1	88.353	249	29	0	607	855	31331071	31331319	2.38e-76	300
1	AP023482.1	88.353	249	29	0	607	855	32141281	32141529	2.38e-76	300
1	AP023482.1	88.353	249	29	0	607	855	33828301	33828549	2.38e-76	300
1	AP023482.1	85.333	300	32	4	607	905	33892641	33892353	2.38e-76	300
1	AP023482.1	85.284	299	35	2	608	906	34209181	34208892	2.38e-76	300
1	AP023482.1	88.400	250	28	1	607	855	35185196	35184947	2.38e-76	300
1	AP023482.1	88.353	249	29	0	607	855	37395558	37395806	2.38e-76	300
1	AP023482.1	84.790	309	35	7	610	915	38438290	38437991	2.38e-76	300
1	AP023482.1	85.522	297	32	4	610	906	38998394	38998109	2.38e-76	300
1	AP023482.1	84.967	306	35	9	607	910	40392448	40392744	2.38e-76	300
1	AP023482.1	88.353	249	29	0	607	855	40573472	40573720	2.38e-76	300
1	AP023482.1	85.284	299	35	5	607	904	46372227	46372517	2.38e-76	300
1	AP023482.1	85.099	302	34	4	607	906	14687125	14687417	8.57e-76	298
1	AP023482.1	85.050	301	36	2	610	909	19940688	19940396	8.57e-76	298
1	AP023482.1	85.099	302	33	4	610	909	22305028	22305319	8.57e-76	298
1	AP023482.1	85.099	302	33	4	610	909	22649301	22649010	8.57e-76	298
1	AP023482.1	85.000	300	37	2	607	906	25344402	25344693	8.57e-76	298
1	AP023482.1	88.306	248	29	0	608	855	25511010	25511257	8.57e-76	298
1	AP023482.1	88.446	251	24	2	608	855	27246288	27246040	8.57e-76	298
1	AP023482.1	85.050	301	35	2	610	909	27372907	27372616	8.57e-76	298
1	AP023482.1	85.099	302	34	4	610	908	31318388	31318095	8.57e-76	298
1	AP023482.1	85.284	299	33	7	610	906	31791302	31791591	8.57e-76	298
1	AP023482.1	84.967	306	33	8	607	909	32546447	32546152	8.57e-76	298
1	AP023482.1	85.666	293	31	2	610	902	35593953	35593672	8.57e-76	298
1	AP023482.1	88.618	246	27	1	610	855	36666605	36666361	8.57e-76	298
1	AP023482.1	84.868	304	36	2	607	909	37204151	37203857	8.57e-76	298
1	AP023482.1	85.374	294	35	6	610	902	38699034	38698748	8.57e-76	298
1	AP023482.1	84.488	303	45	2	608	909	38719081	38718780	8.57e-76	298
1	AP023482.1	85.473	296	31	8	608	901	38813183	38812898	8.57e-76	298
1	AP023482.1	89.496	238	21	3	619	855	41282931	41283165	8.57e-76	298
1	AP023482.1	88.353	249	27	2	608	855	42776206	42775959	8.57e-76	298
1	AP023482.1	85.333	300	29	5	610	909	14207694	14207410	3.08e-75	296
1	AP023482.1	87.072	263	32	2	608	869	14530429	14530690	3.08e-75	296
1	AP023482.1	84.967	306	31	8	605	906	15501288	15501582	3.08e-75	296
1	AP023482.1	85.000	300	36	4	607	906	21214874	21215164	3.08e-75	296
1	AP023482.1	85.000	300	35	2	610	909	21455655	21455366	3.08e-75	296
1	AP023482.1	88.048	251	28	2	607	855	22715894	22716144	3.08e-75	296
1	AP023482.1	88.797	241	27	0	615	855	23962213	23962453	3.08e-75	296
1	AP023482.1	84.868	304	35	3	606	909	25840373	25840081	3.08e-75	296
1	AP023482.1	84.818	303	37	2	607	909	26229227	26229520	3.08e-75	296
1	AP023482.1	85.000	300	35	4	610	909	26992972	26992683	3.08e-75	296
1	AP023482.1	85.050	301	34	3	607	906	28319637	28319927	3.08e-75	296
1	AP023482.1	88.306	248	27	2	610	855	30128043	30128290	3.08e-75	296
1	AP023482.1	85.185	297	34	5	610	905	32182134	32181847	3.08e-75	296
1	AP023482.1	88.353	249	26	2	607	854	32216944	32217190	3.08e-75	296
1	AP023482.1	85.050	301	33	6	607	905	35242915	35242625	3.08e-75	296
1	AP023482.1	84.345	313	38	4	608	918	36082818	36082515	3.08e-75	296
1	AP023482.1	88.571	245	27	1	608	852	36436683	36436926	3.08e-75	296
1	AP023482.1	85.000	300	35	5	610	907	37087058	37086767	3.08e-75	296
1	AP023482.1	88.306	248	27	1	608	855	37850676	37850431	3.08e-75	296
1	AP023482.1	85.135	296	36	1	607	902	38992608	38992895	3.08e-75	296
1	AP023482.1	89.076	238	26	0	618	855	40396843	40396606	3.08e-75	296
1	AP023482.1	89.407	236	23	2	621	855	40909676	40909910	3.08e-75	296
1	AP023482.1	83.801	321	42	4	607	925	42065883	42066195	3.08e-75	296
1	AP023482.1	85.517	290	34	1	620	909	43458661	43458380	3.08e-75	296
1	AP023482.1	84.868	304	33	4	607	909	13819632	13819341	1.11e-74	294
1	AP023482.1	88.259	247	27	2	610	855	15635645	15635890	1.11e-74	294
1	AP023482.1	84.768	302	36	8	606	906	21515227	21515519	1.11e-74	294
1	AP023482.1	84.590	305	37	4	607	909	25232697	25232993	1.11e-74	294
1	AP023482.1	87.952	249	30	0	607	855	26339764	26339516	1.11e-74	294
1	AP023482.1	84.950	299	35	3	610	906	30858265	30858555	1.11e-74	294
1	AP023482.1	87.747	253	29	1	605	855	31016322	31016574	1.11e-74	294
1	AP023482.1	87.952	249	30	0	607	855	33508257	33508505	1.11e-74	294
1	AP023482.1	88.211	246	29	0	610	855	33840830	33841075	1.11e-74	294
1	AP023482.1	87.952	249	30	0	607	855	34782088	34782336	1.11e-74	294
1	AP023482.1	85.050	301	32	5	607	906	37343639	37343927	1.11e-74	294
1	AP023482.1	84.848	297	40	4	610	901	38679915	38679619	1.11e-74	294
1	AP023482.1	87.952	249	30	0	607	855	38855235	38855483	1.11e-74	294
1	AP023482.1	88.000	250	29	1	607	855	39852131	39852380	1.11e-74	294
1	AP023482.1	88.211	246	29	0	610	855	40053526	40053281	1.11e-74	294
1	AP023482.1	85.050	301	31	5	610	909	40617822	40617535	1.11e-74	294
1	AP023482.1	89.121	239	22	3	619	855	41237750	41237986	1.11e-74	294
1	AP023482.1	88.259	247	28	1	610	855	41379531	41379777	1.11e-74	294
1	AP023482.1	85.050	301	32	6	607	905	41514578	41514289	1.11e-74	294
1	AP023482.1	84.539	304	37	8	607	909	14334057	14334351	3.99e-74	292
1	AP023482.1	84.459	296	46	0	607	902	14389601	14389306	3.99e-74	292
1	AP023482.1	89.121	239	21	4	620	855	15734198	15733962	3.99e-74	292
1	AP023482.1	84.899	298	36	6	615	912	18292321	18292033	3.99e-74	292
1	AP023482.1	85.000	300	32	5	608	904	18948344	18948055	3.99e-74	292
1	AP023482.1	84.899	298	35	3	611	906	20267701	20267990	3.99e-74	292
1	AP023482.1	87.952	249	28	2	607	855	20583999	20584245	3.99e-74	292
1	AP023482.1	87.952	249	29	1	607	855	23323463	23323710	3.99e-74	292
1	AP023482.1	85.085	295	34	3	607	900	23427182	23427467	3.99e-74	292
1	AP023482.1	85.517	290	30	5	615	902	24249652	24249931	3.99e-74	292
1	AP023482.1	85.223	291	35	3	619	909	24800502	24800220	3.99e-74	292
1	AP023482.1	84.718	301	37	6	610	909	24900393	24900101	3.99e-74	292
1	AP023482.1	84.848	297	38	5	610	906	24971793	24972082	3.99e-74	292
1	AP023482.1	84.899	298	35	6	610	906	25199632	25199920	3.99e-74	292
1	AP023482.1	84.818	303	33	5	607	906	25210603	25210311	3.99e-74	292
1	AP023482.1	84.416	308	37	5	610	914	26798550	26798251	3.99e-74	292
1	AP023482.1	88.211	246	28	1	610	855	27138432	27138188	3.99e-74	292
1	AP023482.1	88.259	247	26	3	610	855	27901440	27901684	3.99e-74	292
1	AP023482.1	84.314	306	40	5	610	909	29451533	29451230	3.99e-74	292
1	AP023482.1	88.259	247	26	3	610	855	29499138	29498894	3.99e-74	292
1	AP023482.1	84.416	308	36	3	610	915	30090684	30090981	3.99e-74	292
1	AP023482.1	87.698	252	29	2	605	855	32090118	32090368	3.99e-74	292
1	AP023482.1	84.899	298	36	6	610	906	33256429	33256718	3.99e-74	292
1	AP023482.1	88.000	250	27	2	607	855	34349203	34348956	3.99e-74	292
1	AP023482.1	85.664	286	32	4	616	901	35050330	35050606	3.99e-74	292
1	AP023482.1	87.952	249	29	1	607	855	37180750	37180997	3.99e-74	292
1	AP023482.1	84.950	299	33	3	610	906	39049055	39049343	3.99e-74	292
1	AP023482.1	84.718	301	37	2	607	906	40175330	40175622	3.99e-74	292
1	AP023482.1	84.691	307	31	8	605	906	40463930	40464225	3.99e-74	292
1	AP023482.1	84.768	302	34	4	607	906	40591635	40591926	3.99e-74	292
1	AP023482.1	84.314	306	40	7	606	906	41891848	41892150	3.99e-74	292
1	AP023482.1	84.848	297	37	1	610	906	42839233	42839521	3.99e-74	292
1	AP023482.1	84.718	301	35	3	607	906	14263316	14263026	1.43e-73	291
1	AP023482.1	84.566	311	28	7	605	906	15344386	15344685	1.43e-73	291
1	AP023482.1	84.899	298	34	5	610	906	17081263	17080976	1.43e-73	291
1	AP023482.1	87.903	248	28	1	610	855	17575898	17576145	1.43e-73	291
1	AP023482.1	87.903	248	28	1	608	855	20332433	20332188	1.43e-73	291
1	AP023482.1	84.718	301	35	8	607	907	20595800	20596089	1.43e-73	291
1	AP023482.1	85.034	294	34	4	615	906	21020633	21020918	1.43e-73	291
1	AP023482.1	84.848	297	36	2	610	905	25230240	25229952	1.43e-73	291
1	AP023482.1	88.211	246	26	2	610	855	26766275	26766033	1.43e-73	291
1	AP023482.1	88.211	246	25	3	612	855	27090008	27090251	1.43e-73	291
1	AP023482.1	88.000	250	25	4	608	855	27105529	27105283	1.43e-73	291
1	AP023482.1	88.477	243	25	1	616	855	27423291	27423049	1.43e-73	291
1	AP023482.1	84.667	300	37	1	610	909	27483485	27483195	1.43e-73	291
1	AP023482.1	88.477	243	24	2	615	855	29997210	29997450	1.43e-73	291
1	AP023482.1	84.718	301	34	9	610	908	30299755	30300045	1.43e-73	291
1	AP023482.1	87.649	251	30	1	606	855	30989622	30989372	1.43e-73	291
1	AP023482.1	87.854	247	30	0	607	853	31357555	31357801	1.43e-73	291
1	AP023482.1	84.950	299	32	8	610	905	32220795	32220507	1.43e-73	291
1	AP023482.1	87.952	249	27	2	607	854	33385484	33385730	1.43e-73	291
1	AP023482.1	84.539	304	35	3	605	906	34366973	34367266	1.43e-73	291
1	AP023482.1	85.172	290	35	1	610	899	34404848	34404567	1.43e-73	291
1	AP023482.1	84.797	296	37	1	610	905	34852580	34852293	1.43e-73	291
1	AP023482.1	84.797	296	37	5	610	904	36259274	36259562	1.43e-73	291
1	AP023482.1	83.861	316	39	4	615	927	36347042	36346736	1.43e-73	291
1	AP023482.1	84.797	296	37	1	608	903	36533396	36533683	1.43e-73	291
1	AP023482.1	84.026	313	39	6	607	919	37260805	37261106	1.43e-73	291
1	AP023482.1	88.382	241	28	0	607	847	37638793	37639033	1.43e-73	291
1	AP023482.1	84.615	299	38	6	611	909	37799472	37799182	1.43e-73	291
1	AP023482.1	85.664	286	30	3	610	895	38039899	38040173	1.43e-73	291
1	AP023482.1	85.085	295	33	6	615	908	39026518	39026234	1.43e-73	291
1	AP023482.1	84.818	303	31	7	610	909	39243258	39242968	1.43e-73	291
1	AP023482.1	84.416	308	35	6	605	909	42067899	42067602	1.43e-73	291
1	AP023482.1	87.952	249	27	2	607	855	42475465	42475220	1.43e-73	291
1	AP023482.1	86.692	263	32	2	607	869	13759831	13760090	5.16e-73	289
1	AP023482.1	84.932	292	36	2	610	901	14316497	14316780	5.16e-73	289
1	AP023482.1	87.805	246	30	0	610	855	15059605	15059850	5.16e-73	289
1	AP023482.1	84.641	306	30	8	610	911	15541766	15542058	5.16e-73	289
1	AP023482.1	87.550	249	31	0	607	855	15664877	15665125	5.16e-73	289
1	AP023482.1	84.983	293	35	5	610	901	17543229	17542945	5.16e-73	289
1	AP023482.1	83.923	311	40	6	610	919	19570099	19569798	5.16e-73	289
1	AP023482.1	88.430	242	25	3	616	855	19749464	19749704	5.16e-73	289
1	AP023482.1	87.854	247	29	1	608	854	19851767	19852012	5.16e-73	289
1	AP023482.1	87.600	250	29	2	607	855	20838901	20838653	5.16e-73	289
1	AP023482.1	84.667	300	34	9	610	906	24885505	24885215	5.16e-73	289
1	AP023482.1	87.854	247	29	1	610	855	26147893	26148139	5.16e-73	289
1	AP023482.1	84.488	303	36	3	608	910	27035768	27036059	5.16e-73	289
1	AP023482.1	84.848	297	33	4	610	905	27389471	27389186	5.16e-73	289
1	AP023482.1	84.797	296	35	2	608	903	27472380	27472095	5.16e-73	289
1	AP023482.1	87.805	246	30	0	610	855	27549226	27548981	5.16e-73	289
1	AP023482.1	87.550	249	31	0	607	855	27575779	27576027	5.16e-73	289
1	AP023482.1	84.718	301	33	3	610	909	27916685	27916973	5.16e-73	289
1	AP023482.1	87.550	249	31	0	607	855	28618623	28618375	5.16e-73	289
1	AP023482.1	84.314	306	36	4	607	911	33341537	33341831	5.16e-73	289
1	AP023482.1	84.615	299	36	8	610	906	33420183	33420473	5.16e-73	289
1	AP023482.1	87.550	249	31	0	607	855	33656114	33655866	5.16e-73	289
1	AP023482.1	84.718	301	33	7	610	909	34156664	34156376	5.16e-73	289
1	AP023482.1	87.600	250	29	1	608	855	34405832	34405583	5.16e-73	289
1	AP023482.1	84.615	299	37	7	611	908	34787142	34786852	5.16e-73	289
1	AP023482.1	87.805	246	30	0	610	855	34911527	34911772	5.16e-73	289
1	AP023482.1	88.163	245	25	4	609	851	36202922	36203164	5.16e-73	289
1	AP023482.1	84.365	307	35	5	604	908	36375185	36375480	5.16e-73	289
1	AP023482.1	84.718	301	32	7	610	906	36464629	36464339	5.16e-73	289
1	AP023482.1	83.861	316	38	5	608	918	36804971	36804664	5.16e-73	289
1	AP023482.1	84.615	299	36	3	610	906	37027452	37027742	5.16e-73	289
1	AP023482.1	84.899	298	31	5	610	906	37701815	37702099	5.16e-73	289
1	AP023482.1	87.550	249	31	0	607	855	38259159	38259407	5.16e-73	289
1	AP023482.1	87.854	247	28	1	609	855	40010881	40010637	5.16e-73	289
1	AP023482.1	87.903	248	26	3	610	855	41608731	41608976	5.16e-73	289
1	AP023482.1	84.746	295	37	1	608	902	41629862	41629576	5.16e-73	289
1	AP023482.1	84.615	299	36	3	610	906	42016082	42016372	5.16e-73	289
1	AP023482.1	87.550	249	31	0	607	855	42068334	42068582	5.16e-73	289
1	AP023482.1	87.550	249	31	0	607	855	42417731	42417979	5.16e-73	289
1	AP023482.1	87.805	246	30	0	610	855	43891105	43891350	5.16e-73	289
1	AP023482.1	87.550	249	31	0	607	855	45306043	45305795	5.16e-73	289
1	AP023482.1	88.608	237	27	0	608	844	46081525	46081761	5.16e-73	289
1	AP023482.1	84.158	303	40	1	607	909	13103900	13103606	1.85e-72	287
1	AP023482.1	84.437	302	35	8	610	909	14388766	14388475	1.85e-72	287
1	AP023482.1	84.158	303	40	2	607	909	15394868	15394574	1.85e-72	287
1	AP023482.1	84.262	305	36	4	607	909	15739897	15739603	1.85e-72	287
1	AP023482.1	84.437	302	35	4	607	906	17924633	17924924	1.85e-72	287
1	AP023482.1	84.437	302	35	9	615	909	18642915	18642619	1.85e-72	287
1	AP023482.1	83.923	311	39	4	607	915	20746602	20746301	1.85e-72	287
1	AP023482.1	84.746	295	35	2	610	904	23239670	23239386	1.85e-72	287
1	AP023482.1	84.333	300	39	1	610	909	24592840	24592549	1.85e-72	287
1	AP023482.1	85.274	292	27	7	615	903	26269739	26270017	1.85e-72	287
1	AP023482.1	87.755	245	30	0	608	852	26833772	26834016	1.85e-72	287
1	AP023482.1	84.667	300	33	4	608	906	27523489	27523776	1.85e-72	287
1	AP023482.1	87.550	249	30	1	607	855	33441158	33440911	1.85e-72	287
1	AP023482.1	84.539	304	31	7	607	906	33678211	33678502	1.85e-72	287
1	AP023482.1	84.385	301	38	2	610	909	34294919	34295211	1.85e-72	287
1	AP023482.1	87.805	246	28	2	608	852	35080828	35080584	1.85e-72	287
1	AP023482.1	84.314	306	34	6	610	911	35691546	35691251	1.85e-72	287
1	AP023482.1	87.550	249	29	2	608	855	35762884	35762637	1.85e-72	287
1	AP023482.1	87.550	249	30	1	608	855	36470070	36469822	1.85e-72	287
1	AP023482.1	83.987	306	41	6	607	909	36699483	36699183	1.85e-72	287
1	AP023482.1	84.262	305	37	9	607	909	36795548	36795843	1.85e-72	287
1	AP023482.1	84.385	301	37	3	608	907	36856168	36856459	1.85e-72	287
1	AP023482.1	84.385	301	37	5	608	906	36920109	36919817	1.85e-72	287
1	AP023482.1	87.550	249	30	1	608	855	37062963	37063211	1.85e-72	287
1	AP023482.1	84.564	298	36	5	610	906	38084944	38085232	1.85e-72	287
1	AP023482.1	87.600	250	27	3	608	855	38151777	38151530	1.85e-72	287
1	AP023482.1	87.500	248	31	0	608	855	39667027	39666780	1.85e-72	287
1	AP023482.1	85.366	287	30	4	615	899	42644741	42644465	1.85e-72	287
1	AP023482.1	87.805	246	28	1	610	855	42693184	42693427	1.85e-72	287
1	AP023482.1	84.262	305	37	4	607	909	45156611	45156316	1.85e-72	287
1	AP023482.1	84.899	298	29	7	612	906	45879180	45879464	1.85e-72	287
1	AP023482.1	84.437	302	34	5	608	906	13137931	13138222	6.67e-72	285
1	AP023482.1	84.385	301	36	3	608	905	14686098	14685806	6.67e-72	285
1	AP023482.1	84.615	299	33	6	611	906	17235906	17236194	6.67e-72	285
1	AP023482.1	87.755	245	28	1	610	854	18829496	18829254	6.67e-72	285
1	AP023482.1	84.158	303	38	8	608	909	19736601	19736308	6.67e-72	285
1	AP023482.1	84.281	299	39	1	607	905	20241511	20241221	6.67e-72	285
1	AP023482.1	84.932	292	32	6	607	897	20305589	20305869	6.67e-72	285
1	AP023482.1	84.333	300	37	3	607	906	20446143	20446432	6.67e-72	285
1	AP023482.1	84.564	298	34	6	610	905	20745144	20744857	6.67e-72	285
1	AP023482.1	87.755	245	29	1	610	854	21609755	21609512	6.67e-72	285
1	AP023482.1	87.805	246	27	2	610	855	21735916	21735674	6.67e-72	285
1	AP023482.1	88.066	243	25	3	615	855	24978377	24978137	6.67e-72	285
1	AP023482.1	84.158	303	39	7	607	908	25311045	25311339	6.67e-72	285
1	AP023482.1	84.211	304	37	3	607	909	25346874	25347167	6.67e-72	285
1	AP023482.1	84.416	308	29	16	608	908	25955061	25955356	6.67e-72	285
1	AP023482.1	84.694	294	36	3	610	902	26386592	26386877	6.67e-72	285
1	AP023482.1	84.158	303	39	5	608	909	26865815	26865521	6.67e-72	285
1	AP023482.1	87.500	248	29	1	608	855	27119584	27119339	6.67e-72	285
1	AP023482.1	84.437	302	34	7	610	906	27140886	27140593	6.67e-72	285
1	AP023482.1	87.967	241	29	0	615	855	27198607	27198847	6.67e-72	285
1	AP023482.1	83.492	315	42	4	608	921	27711512	27711207	6.67e-72	285
1	AP023482.1	84.262	305	35	4	607	910	28212180	28211888	6.67e-72	285
1	AP023482.1	83.987	306	39	3	607	910	28839430	28839133	6.67e-72	285
1	AP023482.1	84.694	294	35	2	610	903	29185595	29185878	6.67e-72	285
1	AP023482.1	87.967	241	29	0	615	855	29952562	29952322	6.67e-72	285
1	AP023482.1	84.880	291	35	4	610	899	31771962	31771680	6.67e-72	285
1	AP023482.1	84.039	307	37	9	607	909	33901947	33901649	6.67e-72	285
1	AP023482.1	84.564	298	34	7	610	903	34360766	34361055	6.67e-72	285
1	AP023482.1	84.333	300	37	2	607	906	37249507	37249796	6.67e-72	285
1	AP023482.1	84.459	296	38	1	610	905	37331869	37331582	6.67e-72	285
1	AP023482.1	87.500	248	30	1	608	855	38243165	38243411	6.67e-72	285
1	AP023482.1	87.200	250	32	0	607	856	38860005	38860254	6.67e-72	285
1	AP023482.1	84.694	294	35	3	610	903	38905795	38906078	6.67e-72	285
1	AP023482.1	84.333	300	37	3	610	909	39610742	39611031	6.67e-72	285
1	AP023482.1	87.251	251	30	1	607	855	40374220	40373970	6.67e-72	285
1	AP023482.1	87.600	250	25	5	607	855	40908991	40909235	6.67e-72	285
1	AP023482.1	87.705	244	30	0	610	853	41003516	41003273	6.67e-72	285
1	AP023482.1	84.385	301	36	3	607	906	41961114	41961404	6.67e-72	285
1	AP023482.1	84.797	296	31	8	615	906	42120340	42120625	6.67e-72	285
1	AP023482.1	84.211	304	37	3	607	909	42414719	42415012	6.67e-72	285
1	AP023482.1	84.211	304	37	3	607	909	43632008	43632301	6.67e-72	285
1	AP023482.1	84.385	301	36	4	607	907	46058854	46059143	6.67e-72	285
1	AP023482.1	84.459	296	36	8	610	904	13942600	13942314	2.40e-71	283
1	AP023482.1	84.158	303	36	6	608	909	15289692	15289401	2.40e-71	283
1	AP023482.1	87.398	246	31	0	610	855	16441464	16441709	2.40e-71	283
1	AP023482.1	83.766	308	40	3	610	915	16516776	16516477	2.40e-71	283
1	AP023482.1	84.437	302	31	8	607	906	16960543	16960830	2.40e-71	283
1	AP023482.1	88.559	236	24	2	621	855	17382009	17382242	2.40e-71	283
1	AP023482.1	87.398	246	31	0	610	855	17408975	17409220	2.40e-71	283
1	AP023482.1	87.149	249	32	0	607	855	19557443	19557691	2.40e-71	283
1	AP023482.1	87.149	249	32	0	607	855	21146009	21146257	2.40e-71	283
1	AP023482.1	84.262	305	33	6	607	909	21262616	21262325	2.40e-71	283
1	AP023482.1	87.398	246	31	0	610	855	21524758	21525003	2.40e-71	283
1	AP023482.1	84.211	304	35	5	610	911	23547629	23547337	2.40e-71	283
1	AP023482.1	83.713	307	43	5	608	913	24331998	24332298	2.40e-71	283
1	AP023482.1	87.398	246	31	0	610	855	24388384	24388139	2.40e-71	283
1	AP023482.1	87.449	247	29	2	610	855	24438342	24438097	2.40e-71	283
1	AP023482.1	84.281	299	38	6	610	907	25229068	25229358	2.40e-71	283
1	AP023482.1	86.957	253	31	2	605	855	25325866	25326118	2.40e-71	283
1	AP023482.1	84.642	293	35	2	607	899	25522993	25523275	2.40e-71	283
1	AP023482.1	84.642	293	36	2	610	901	25665462	25665746	2.40e-71	283
1	AP023482.1	87.251	251	28	2	607	855	25805463	25805711	2.40e-71	283
1	AP023482.1	87.200	250	31	1	607	855	26151588	26151837	2.40e-71	283
1	AP023482.1	87.200	250	31	1	607	855	26361502	26361751	2.40e-71	283
1	AP023482.1	84.512	297	35	3	610	906	26837857	26838142	2.40e-71	283
1	AP023482.1	85.069	288	31	3	620	905	27632145	27631868	2.40e-71	283
1	AP023482.1	87.398	246	31	0	610	855	27903133	27902888	2.40e-71	283
1	AP023482.1	87.398	246	31	0	608	853	28775961	28776206	2.40e-71	283
1	NG_029854.1	88.000	300	28	1	610	909	15458	15167	8.39e-91	348
1	NG_029854.1	83.601	311	39	3	610	918	32047	31747	8.63e-71	281
1	NG_029854.1	85.200	250	35	2	607	855	23977	23729	5.23e-63	255
1	NG_029854.1	84.861	251	32	5	607	855	24266	24020	8.75e-61	248
1	NG_029854.1	81.940	299	42	6	610	906	19119	18831	4.07e-59	243
1	NG_029854.1	84.337	249	34	2	610	855	17343	17097	5.27e-58	239
1	NG_029854.1	80.667	300	44	5	610	906	211	499	1.91e-52	220
1	NG_029854.1	82.917	240	33	4	610	849	20579	20810	4.13e-49	209
1	NG_029854.1	81.600	250	33	8	611	855	2915	2674	1.16e-44	195
1	NG_029854.1	83.429	175	20	7	610	780	32181	32012	1.96e-32	154
1	NG_029854.1	79.000	200	35	6	621	816	32306	32110	3.31e-25	130
1	NG_029854.1	77.169	219	47	3	611	828	37542	37326	1.54e-23	124
1	NG_029854.1	81.579	114	14	5	610	723	23295	23189	2.02e-12	87.9
1	NG_029854.1	81.651	109	16	2	623	731	35929	36033	2.02e-12	87.9
1	AC011921.14	88.255	298	26	3	610	906	129341	129052	8.39e-91	348
1	AC011921.14	88.618	246	28	0	610	855	8535	8290	2.38e-76	300
1	AC011921.14	88.306	248	25	3	610	855	49478	49233	1.11e-74	294
1	AC011921.14	84.365	307	31	9	610	911	142340	142634	6.67e-72	285
1	AC011921.14	86.957	253	31	1	610	862	118614	118364	2.40e-71	283
1	AC011921.14	86.822	258	28	4	602	855	123003	123258	2.40e-71	283
1	AC011921.14	84.053	301	37	9	610	909	122913	122623	3.10e-70	279
1	AC011921.14	84.375	288	30	6	619	905	52755	52482	6.72e-67	268
1	AC011921.14	84.452	283	33	9	620	901	56133	55861	6.72e-67	268
1	AC011921.14	83.502	297	38	2	607	903	85020	85305	2.42e-66	267
1	AC011921.14	83.168	303	39	3	607	909	109384	109094	2.42e-66	267
1	AC011921.14	86.290	248	28	5	610	855	34638	34395	8.69e-66	265
1	AC011921.14	86.000	250	31	3	604	852	124561	124807	8.69e-66	265
1	AC011921.14	86.307	241	33	0	615	855	96986	97226	3.13e-65	263
1	AC011921.14	83.113	302	37	8	608	906	121706	121996	3.13e-65	263
1	AC011921.14	82.724	301	39	9	620	916	26921	26630	5.23e-63	255
1	AC011921.14	82.524	309	35	15	607	906	136963	136665	1.88e-62	254
1	AC011921.14	81.967	305	41	10	607	909	63782	64074	3.15e-60	246
1	AC011921.14	84.739	249	33	2	607	853	9331	9576	1.13e-59	244
1	AC011921.14	81.848	303	44	8	610	909	135263	134969	1.13e-59	244
1	AC011921.14	82.313	294	40	4	610	902	141443	141161	1.13e-59	244
1	AC011921.14	82.857	280	38	7	630	906	10652	10924	4.07e-59	243
1	AC011921.14	82.253	293	41	3	610	902	61580	61861	4.07e-59	243
1	AC011921.14	84.937	239	36	0	615	853	119605	119843	4.07e-59	243
1	AC011921.14	84.874	238	36	0	615	852	41814	42051	1.46e-58	241
1	AC011921.14	81.728	301	37	7	607	902	90816	91103	6.81e-57	235
1	AC011921.14	83.534	249	41	0	607	855	67564	67316	2.45e-56	233
1	AC011921.14	81.787	291	42	6	618	906	95208	94927	2.45e-56	233
1	AC011921.14	83.600	250	37	3	607	855	100798	100552	8.81e-56	231
1	AC011921.14	83.740	246	36	3	610	853	59979	59736	3.17e-55	230
1	AC011921.14	85.022	227	33	1	619	844	96697	96923	3.17e-55	230
1	AC011921.14	81.126	302	42	6	608	906	15147	15436	1.14e-54	228
1	AC011921.14	82.812	256	35	6	605	855	41414	41665	1.91e-52	220
1	AC011921.14	83.065	248	32	3	610	855	99671	99432	2.47e-51	217
1	AC011921.14	81.890	254	30	5	605	855	31113	31353	2.49e-46	200
1	AC011921.14	87.861	173	13	7	685	853	736	904	3.22e-45	196
1	AC011921.14	80.081	246	49	0	610	855	106660	106415	2.50e-41	183
1	AC011921.14	79.286	280	45	4	640	918	146937	146670	2.50e-41	183
1	AC011921.14	90.000	130	13	0	606	735	118754	118625	7.01e-37	169
1	AC011921.14	81.667	180	27	4	609	783	17245	17423	1.18e-29	145
1	AC011921.14	78.448	232	40	9	608	829	2965	3196	4.25e-29	143
1	AC011921.14	77.395	261	46	8	605	855	125305	125562	4.25e-29	143
1	AC011921.14	78.365	208	37	5	607	809	142023	142227	1.19e-24	128
1	AC011921.14	75.377	199	44	4	607	802	71723	71527	1.56e-13	91.6
1	AC011921.14	73.047	256	54	10	610	855	23023	22773	4.37e-09	76.8
1	AC011921.14	97.727	44	1	0	607	650	120371	120414	4.37e-09	76.8
1	AC011921.14	89.474	57	4	1	616	672	131374	131320	2.03e-07	71.3
1	AC011921.14	100.000	35	0	0	619	653	12925	12891	9.46e-06	65.8
1	AC011921.14	78.261	92	20	0	615	706	27857	27766	4.40e-04	60.2
1	AC004840.4	88.215	297	27	1	610	906	99777	100065	8.39e-91	348
1	AC004840.4	83.601	311	39	3	610	918	83188	83488	8.63e-71	281
1	AC004840.4	84.175	297	36	3	610	905	41256	40970	1.12e-69	278
1	AC004840.4	86.400	250	32	2	607	855	66030	66278	5.19e-68	272
1	AC004840.4	86.345	249	34	0	607	855	116401	116649	5.19e-68	272
1	AC004840.4	83.224	304	40	9	605	906	143722	144016	6.72e-67	268
1	AC004840.4	85.944	249	35	0	607	855	24302	24054	2.42e-66	267
1	AC004840.4	86.179	246	34	0	610	855	44385	44140	2.42e-66	267
1	AC004840.4	85.259	251	34	2	607	854	16660	16910	5.23e-63	255
1	AC004840.4	85.200	250	35	2	607	855	91258	91506	5.23e-63	255
1	AC004840.4	82.274	299	43	4	610	906	145662	145952	2.43e-61	250
1	AC004840.4	84.861	251	32	5	607	855	90969	91215	8.75e-61	248
1	AC004840.4	81.940	299	42	6	610	906	96116	96404	4.07e-59	243
1	AC004840.4	84.127	252	37	2	607	855	48448	48197	1.46e-58	241
1	AC004840.4	81.879	298	43	3	610	906	128094	127807	1.46e-58	241
1	AC004840.4	84.146	246	39	0	610	855	41871	41626	5.27e-58	239
1	AC004840.4	84.127	252	35	2	607	855	97889	98138	5.27e-58	239
1	AC004840.4	84.146	246	38	1	610	855	41560	41316	1.89e-57	237
1	AC004840.4	83.858	254	31	6	609	855	143589	143339	2.45e-56	233
1	AC004840.4	83.871	248	32	8	612	855	126893	127136	3.17e-55	230
1	AC004840.4	80.528	303	45	5	610	909	115024	114733	1.91e-52	220
1	AC004840.4	82.520	246	35	4	610	855	94656	94419	4.13e-49	209
1	AC004840.4	83.043	230	29	3	607	826	147817	148046	2.49e-46	200
1	AC004840.4	79.655	290	48	4	623	909	54959	54678	8.94e-46	198
1	AC004840.4	81.600	250	33	8	611	855	112320	112561	1.16e-44	195
1	AC004840.4	84.483	174	19	6	610	780	44518	44350	9.07e-36	165
1	AC004840.4	79.352	247	36	6	610	855	142989	142757	4.22e-34	159
1	AC004840.4	84.568	162	18	5	610	768	83054	83211	1.96e-32	154
1	AC004840.4	81.768	181	28	1	608	783	46093	46273	3.28e-30	147
1	AC004840.4	80.000	185	30	6	621	801	82929	83110	3.31e-25	130
1	AC004840.4	77.169	219	47	3	611	828	77693	77909	1.54e-23	124
1	AC004840.4	81.651	109	16	2	623	731	79306	79202	2.02e-12	87.9
1	AC004840.4	81.579	114	14	5	610	723	91940	92046	2.02e-12	87.9
1	AC004840.4	92.593	54	3	1	1053	1105	46368	46315	4.37e-09	76.8
1	AC004840.4	77.966	118	24	2	616	733	73792	73907	5.65e-08	73.1
1	AC004840.4	90.385	52	5	0	610	661	12564	12513	7.31e-07	69.4
1	AC004840.4	97.436	39	1	0	612	650	60740	60778	2.63e-06	67.6
1	AL357936.25	88.215	297	27	1	610	906	17049	16761	8.39e-91	348
1	AL357936.25	84.950	299	31	10	610	905	104368	104081	1.43e-73	291
1	AL357936.25	84.912	285	32	3	619	903	1769	1496	1.12e-69	278
1	AL357936.25	83.882	304	36	5	610	909	43386	43092	1.12e-69	278
1	AL357936.25	84.281	299	29	12	610	903	8062	8347	4.01e-69	276
1	AL357936.25	86.694	248	33	0	608	855	89531	89284	4.01e-69	276
1	AL357936.25	83.333	300	42	5	610	909	92678	92387	1.87e-67	270
1	AL357936.25	85.542	249	35	1	608	855	21614	21366	4.04e-64	259
1	AL357936.25	85.484	248	35	1	608	855	12112	11866	1.45e-63	257
1	AL357936.25	82.508	303	41	7	610	909	84719	84426	5.23e-63	255
1	AL357936.25	85.957	235	33	0	621	855	8603	8369	6.77e-62	252
1	AL357936.25	82.295	305	40	6	607	909	92286	91994	6.77e-62	252
1	AL357936.25	85.020	247	34	2	610	855	61564	61808	8.75e-61	248
1	AL357936.25	84.524	252	32	6	607	855	9369	9122	4.07e-59	243
1	AL357936.25	84.959	246	30	3	610	855	12768	13006	4.07e-59	243
1	AL357936.25	83.032	277	37	8	621	896	15766	15499	4.07e-59	243
1	AL357936.25	82.474	291	37	7	622	909	26049	25770	4.07e-59	243
1	AL357936.25	83.206	262	34	6	610	865	27483	27226	8.81e-56	231
1	AL357936.25	81.169	308	38	7	610	909	10288	9993	3.17e-55	230
1	AL357936.25	80.405	296	50	2	608	903	16174	16461	6.86e-52	219
1	AL357936.25	79.430	316	47	10	607	916	21322	21019	1.49e-48	207
1	AL357936.25	79.866	298	44	8	610	906	22523	22805	1.92e-47	204
1	AL357936.25	85.279	197	27	1	619	815	14657	14463	6.91e-47	202
1	AL357936.25	78.226	248	49	4	610	855	48492	48248	1.96e-32	154
1	AL357936.25	88.189	127	13	1	610	736	127	3	2.54e-31	150
1	AL357936.25	80.198	202	31	7	658	855	1810	2006	4.25e-29	143
1	AL357936.25	75.494	253	53	8	610	855	27675	27925	9.26e-21	115
1	AL356057.12	87.829	304	28	2	607	910	72236	72530	8.39e-91	348
1	AL356057.12	85.859	297	34	1	610	906	47489	47201	3.96e-79	309
1	AL356057.12	84.300	293	38	4	610	902	70883	71167	3.10e-70	279
1	AL356057.12	83.721	301	40	4	606	906	23400	23691	4.01e-69	276
1	AL356057.12	86.853	251	28	4	607	855	81347	81594	4.01e-69	276
1	AL356057.12	83.495	309	34	10	608	909	139668	139370	5.19e-68	272
1	AL356057.12	83.165	297	42	2	610	906	62281	62569	8.69e-66	265
1	AL356057.12	85.484	248	35	1	608	855	137570	137324	1.45e-63	257
1	AL356057.12	82.781	302	38	4	610	910	178048	178336	1.45e-63	257
1	AL356057.12	85.306	245	36	0	611	855	105192	104948	1.88e-62	254
1	AL356057.12	82.609	299	41	3	607	904	168663	168951	1.88e-62	254
1	AL356057.12	85.081	248	36	1	608	855	111886	111640	6.77e-62	252
1	AL356057.12	82.178	303	42	9	610	907	84315	84020	2.43e-61	250
1	AL356057.12	82.060	301	38	12	610	906	1698	1986	4.07e-59	243
1	AL356057.12	84.553	246	37	1	610	855	65741	65985	4.07e-59	243
1	AL356057.12	85.841	226	28	2	605	828	107531	107754	1.89e-57	237
1	AL356057.12	82.258	248	43	1	606	852	56007	56254	3.19e-50	213
1	AL356057.12	81.301	246	25	2	610	855	118115	118339	3.24e-40	180
1	AL356057.12	80.159	252	35	9	612	849	101165	101415	1.51e-38	174
1	AL356057.12	79.808	208	29	10	610	813	22833	23031	5.50e-28	139
1	AL356057.12	90.323	93	8	1	610	702	26431	26340	1.99e-22	121
1	AL356057.12	77.381	168	33	5	607	771	173743	173578	1.21e-14	95.3
1	AL356057.12	90.769	65	4	1	610	674	174399	174337	7.26e-12	86.1
1	AL356057.12	100.000	30	0	0	621	650	107908	107937	0.006	56.5
1	Z98742.5	87.829	304	27	4	608	910	24947	24653	8.39e-91	348
1	Z98742.5	85.714	294	31	3	610	903	47062	46780	2.38e-76	300
1	Z98742.5	87.550	249	31	0	607	855	39841	39593	5.16e-73	289
1	Z98742.5	84.539	304	33	6	610	909	115471	115178	5.16e-73	289
1	Z98742.5	86.747	249	32	1	608	855	110756	111004	4.01e-69	276
1	Z98742.5	86.345	249	33	1	607	855	100506	100753	1.87e-67	270
1	Z98742.5	83.108	296	38	7	607	901	111306	111590	4.04e-64	259
1	Z98742.5	85.830	247	30	4	610	855	62047	61805	1.45e-63	257
1	Z98742.5	85.366	246	33	2	610	855	95657	95415	6.77e-62	252
1	Z98742.5	82.143	308	38	10	607	909	83066	82771	8.75e-61	248
1	Z98742.5	82.215	298	41	6	610	906	65746	65460	3.15e-60	246
1	Z98742.5	84.298	242	38	0	610	851	56900	56659	1.89e-57	237
1	Z98742.5	83.936	249	38	2	607	855	64412	64658	1.89e-57	237
1	Z98742.5	83.730	252	34	6	607	855	30010	30257	8.81e-56	231
1	Z98742.5	83.871	248	35	4	610	855	99367	99611	8.81e-56	231
1	Z98742.5	83.740	246	36	4	610	853	108856	108613	3.17e-55	230
1	Z98742.5	80.984	305	34	7	610	905	50391	50102	1.91e-52	220
1	Z98742.5	82.937	252	36	4	608	855	84742	84990	1.91e-52	220
1	Z98742.5	82.869	251	36	5	610	855	23495	23743	6.86e-52	219
1	Z98742.5	83.065	248	35	5	611	855	34179	33936	6.86e-52	219
1	Z98742.5	80.667	300	42	7	610	906	110554	110268	6.86e-52	219
1	Z98742.5	79.599	299	45	9	610	904	55786	56072	2.49e-46	200
1	Z98742.5	85.165	182	27	0	674	855	90393	90212	1.94e-42	187
1	Z98742.5	81.590	239	30	11	622	855	106439	106210	6.96e-42	185
1	Z98742.5	77.470	253	48	7	610	855	104600	104350	4.25e-29	143
1	Z98742.5	81.890	127	22	1	610	736	97573	97698	5.57e-18	106
1	Z98742.5	80.469	128	22	2	610	734	76108	75981	1.21e-14	95.3
1	Z98742.5	81.818	77	13	1	1057	1132	107851	107775	3.40e-05	63.9
1	AC066692.3	87.419	310	29	3	610	918	164158	163858	8.39e-91	348
1	AC066692.3	87.805	246	30	0	610	855	150022	149777	5.16e-73	289
1	AC066692.3	84.746	295	33	7	615	909	135232	134950	6.67e-72	285
1	AC066692.3	84.333	300	33	5	610	906	158316	158028	8.63e-71	281
1	AC066692.3	87.347	245	29	1	610	854	38222	37980	3.10e-70	279
1	AC066692.3	83.893	298	40	1	607	904	18703	18992	1.12e-69	278
1	AC066692.3	84.694	294	28	8	610	901	139976	139698	1.12e-69	278
1	AC066692.3	84.429	289	34	4	619	906	57357	57079	1.44e-68	274
1	AC066692.3	87.137	241	30	1	615	854	100866	101106	5.19e-68	272
1	AC066692.3	84.083	289	37	7	611	898	104254	104534	1.87e-67	270
1	AC066692.3	86.345	249	32	1	607	855	138608	138854	1.87e-67	270
1	AC066692.3	83.224	304	39	9	607	907	77759	78053	6.72e-67	268
1	AC066692.3	86.179	246	32	1	610	855	42338	42095	8.69e-66	265
1	AC066692.3	83.168	303	38	10	610	909	162821	162529	8.69e-66	265
1	AC066692.3	83.113	302	38	3	610	909	127892	127602	3.13e-65	263
1	AC066692.3	86.250	240	29	3	615	852	79432	79669	1.45e-63	257
1	AC066692.3	86.192	239	32	1	617	855	99301	99538	1.45e-63	257
1	AC066692.3	83.219	292	37	8	615	904	114594	114313	1.45e-63	257
1	AC066692.3	85.772	246	31	3	610	855	132481	132240	1.45e-63	257
1	AC066692.3	85.892	241	32	1	615	855	170448	170686	5.23e-63	255
1	AC066692.3	85.306	245	35	1	609	852	149292	149536	6.77e-62	252
1	AC066692.3	82.759	290	40	8	615	904	20987	21266	2.43e-61	250
1	AC066692.3	82.215	298	43	2	610	905	25735	26024	8.75e-61	248
1	AC066692.3	82.274	299	42	6	608	904	31314	31603	8.75e-61	248
1	AC066692.3	85.020	247	34	2	610	855	139365	139121	8.75e-61	248
1	AC066692.3	82.639	288	40	6	623	909	495	217	3.15e-60	246
1	AC066692.3	84.959	246	32	1	610	855	100003	100243	1.13e-59	244
1	AC066692.3	82.095	296	42	5	611	906	121276	120992	4.07e-59	243
1	AC066692.3	81.788	302	39	5	610	909	81937	81650	5.27e-58	239
1	AC066692.3	82.456	285	36	4	628	909	161497	161770	1.89e-57	237
1	AC066692.3	82.007	289	41	3	611	898	13294	13572	6.81e-57	235
1	AC066692.3	84.519	239	33	4	620	855	101847	102084	2.45e-56	233
1	AC066692.3	83.936	249	35	2	610	855	152096	152342	2.45e-56	233
1	AC066692.3	81.333	300	40	5	610	909	66262	65979	3.17e-55	230
1	AC066692.3	83.539	243	30	2	615	849	13779	14019	6.86e-52	219
1	AC066692.3	80.602	299	45	6	607	903	96237	95950	6.86e-52	219
1	AC066692.3	83.058	242	37	3	616	855	115668	115907	2.47e-51	217
1	AC066692.3	80.511	313	33	20	610	910	128956	128660	8.88e-51	215
1	AC066692.3	84.234	222	32	3	607	827	83843	84062	3.19e-50	213
1	AC066692.3	82.101	257	37	5	605	855	167740	167993	1.15e-49	211
1	AC066692.3	81.818	253	42	1	607	855	72121	72373	4.13e-49	209
1	AC066692.3	81.349	252	40	5	608	855	139688	139440	8.94e-46	198
1	AC066692.3	79.365	315	40	14	615	922	160025	159729	8.94e-46	198
1	AC066692.3	86.188	181	23	1	607	787	129301	129479	1.16e-44	195
1	AC066692.3	82.883	222	28	7	605	820	115352	115569	1.50e-43	191
1	AC066692.3	78.317	309	46	4	605	902	148140	148438	3.24e-40	180
1	AC066692.3	78.543	247	37	3	610	855	53065	53296	9.13e-31	148
1	AC066692.3	88.571	105	10	1	611	715	12210	12312	4.28e-24	126
1	AC066692.3	88.571	105	10	1	611	715	12752	12854	4.28e-24	126
1	AC066692.3	79.141	163	34	0	674	836	40554	40716	3.33e-20	113
1	AC066692.3	83.333	108	17	1	607	713	166648	166755	9.33e-16	99.0
1	AC066692.3	92.857	56	4	0	607	662	123977	123922	9.39e-11	82.4
1	AC066692.3	92.453	53	4	0	607	659	837	889	4.37e-09	76.8
1	AC066692.3	90.909	55	5	0	1054	1108	153163	153109	1.57e-08	75.0
1	AC007308.13	87.220	313	30	3	597	909	201144	201446	8.39e-91	348
1	AC007308.13	84.790	309	36	9	607	914	190921	191219	2.38e-76	300
1	AC007308.13	87.449	247	28	2	610	855	60836	60592	8.63e-71	281
1	AC007308.13	84.053	301	36	4	607	905	153736	154026	3.10e-70	279
1	AC007308.13	87.045	247	31	1	610	855	193459	193213	1.12e-69	278
1	AC007308.13	83.828	303	37	3	610	912	215234	215524	1.12e-69	278
1	AC007308.13	86.747	249	31	1	607	855	81351	81597	4.01e-69	276
1	AC007308.13	86.694	248	28	3	610	855	7671	7915	1.87e-67	270
1	AC007308.13	83.557	298	38	3	610	906	53212	52925	6.72e-67	268
1	AC007308.13	83.279	305	35	4	607	903	187086	187382	2.42e-66	267
1	AC007308.13	83.333	300	35	11	610	906	46654	46941	3.13e-65	263
1	AC007308.13	85.657	251	34	1	607	855	108472	108722	3.13e-65	263
1	AC007308.13	85.830	247	33	2	610	855	29337	29092	1.12e-64	261
1	AC007308.13	86.420	243	27	5	615	855	50289	50051	1.12e-64	261
1	AC007308.13	83.007	306	34	6	607	905	115174	115468	1.12e-64	261
1	AC007308.13	85.944	249	29	5	608	855	158490	158247	1.12e-64	261
1	AC007308.13	85.887	248	31	3	610	855	161743	161988	1.12e-64	261
1	AC007308.13	82.637	311	37	10	608	909	113887	113585	4.04e-64	259
1	AC007308.13	85.317	252	31	5	608	855	138155	138404	5.23e-63	255
1	AC007308.13	85.597	243	33	2	608	849	161273	161032	1.88e-62	254
1	AC007308.13	82.353	306	41	5	607	909	205145	204850	1.88e-62	254
1	AC007308.13	82.508	303	38	8	610	909	19205	18915	6.77e-62	252
1	AC007308.13	86.134	238	27	6	620	855	63769	63536	6.77e-62	252
1	AC007308.13	82.550	298	41	4	609	905	131661	131948	6.77e-62	252
1	AC007308.13	82.653	294	40	4	610	902	200620	200337	2.43e-61	250
1	AC007308.13	85.185	243	35	1	608	849	62390	62632	8.75e-61	248
1	AC007308.13	84.615	247	37	1	610	855	23202	22956	1.13e-59	244
1	AC007308.13	84.553	246	38	0	610	855	124716	124961	1.13e-59	244
1	AC007308.13	84.190	253	35	3	605	854	108170	108420	1.46e-58	241
1	AC007308.13	82.034	295	39	10	610	901	114882	115165	5.27e-58	239
1	AC007308.13	84.146	246	38	1	610	855	184148	184392	1.89e-57	237
1	AC007308.13	83.730	252	34	6	607	855	30991	30744	8.81e-56	231
1	AC007308.13	81.481	297	42	4	608	901	74032	74318	8.81e-56	231
1	AC007308.13	83.600	250	31	7	610	855	163583	163340	4.10e-54	226
1	AC007308.13	83.740	246	32	6	610	852	207520	207760	4.10e-54	226
1	AC007308.13	80.386	311	47	9	610	915	97252	97553	1.48e-53	224
1	AC007308.13	80.392	306	46	6	610	911	74785	74490	1.91e-52	220
1	AC007308.13	82.677	254	37	4	607	855	142637	142888	6.86e-52	219
1	AC007308.13	83.544	237	34	4	622	856	66703	66470	2.47e-51	217
1	AC007308.13	80.769	286	44	3	615	900	168778	168504	3.19e-50	213
1	AC007308.13	80.690	290	41	6	622	909	198456	198180	1.15e-49	211
1	AC007308.13	84.091	220	26	2	688	906	158792	159003	1.92e-47	204
1	AC007308.13	81.200	250	44	3	608	855	79679	79927	8.94e-46	198
1	AC007308.13	80.894	246	47	0	608	853	153432	153677	1.16e-44	195
1	AC007308.13	81.858	226	32	2	675	899	175915	176132	9.00e-41	182
1	AC007308.13	79.577	284	35	14	628	906	214911	214646	9.00e-41	182
1	AC007308.13	79.487	234	40	5	622	851	132946	133175	4.22e-34	159
1	AC007308.13	88.372	129	14	1	607	735	168923	168796	1.96e-32	154
1	AC007308.13	84.049	163	16	8	610	768	184015	184171	9.13e-31	148
1	AC007308.13	87.903	124	15	0	610	733	210834	210711	3.28e-30	147
1	AC007308.13	85.366	123	18	0	610	732	6805	6927	1.19e-24	128
1	AC007308.13	75.000	252	50	9	610	855	5393	5149	2.00e-17	104
1	AC007308.13	80.952	126	22	2	604	729	121742	121865	9.33e-16	99.0
1	AC007308.13	78.947	133	22	6	608	736	37766	37896	7.26e-12	86.1
1	AC007308.13	84.483	58	9	0	610	667	143980	144037	0.002	58.4
1	AP001007.5	88.040	301	27	2	606	906	63491	63782	8.39e-91	348
1	AP001007.5	82.848	309	43	8	610	918	5479	5181	6.72e-67	268
1	AP001007.5	82.895	304	34	10	607	906	17209	17498	1.45e-63	257
1	AP001007.5	85.259	251	31	4	607	855	159142	159388	1.88e-62	254
1	AP001007.5	83.333	246	39	1	610	855	178044	177801	4.10e-54	226
1	AP001007.5	80.081	246	49	0	610	855	43325	43080	2.50e-41	183
1	AC277804.1	87.869	305	24	6	607	909	73180	72887	3.02e-90	346
1	AC277804.1	85.324	293	31	4	616	906	102110	101828	3.99e-74	292
1	AC277804.1	84.590	305	36	5	607	909	167695	167400	3.99e-74	292
1	CP068262.2	86.364	330	29	8	583	909	72652235	72652551	3.02e-90	346
1	CP068262.2	87.129	303	26	9	607	906	21193340	21193632	8.45e-86	331
1	CP068262.2	87.762	286	27	1	624	909	17437217	17436940	1.09e-84	327
1	CP068262.2	87.000	300	28	3	610	906	72333623	72333914	1.09e-84	327
1	CP068262.2	86.711	301	31	2	610	909	63026288	63025996	3.93e-84	326
1	CP068262.2	86.913	298	27	7	610	906	94287	94573	1.41e-83	324
1	CP068262.2	90.283	247	24	0	607	853	23209315	23209069	1.41e-83	324
1	CP068262.2	86.913	298	28	3	610	906	29242745	29243032	1.41e-83	324
1	CP068262.2	86.869	297	29	2	607	902	76213983	76213696	1.41e-83	324
1	CP068262.2	85.897	312	34	3	610	919	95692440	95692137	1.41e-83	324
1	CP068262.2	86.780	295	31	1	612	906	18814259	18814545	5.08e-83	322
1	CP068262.2	87.075	294	26	6	610	901	72562307	72562024	5.08e-83	322
1	CP068262.2	86.667	300	28	6	607	906	87261404	87261691	5.08e-83	322
1	CP068262.2	85.761	309	37	4	605	906	11079867	11080175	1.83e-82	320
1	CP068262.2	86.711	301	25	8	610	906	77058276	77058565	1.83e-82	320
1	CP068262.2	86.577	298	28	8	610	905	8659322	8659035	6.58e-82	318
1	CP068262.2	86.288	299	33	1	607	905	28420401	28420691	6.58e-82	318
1	CP068262.2	86.093	302	34	1	607	908	74098772	74099065	6.58e-82	318
1	CP068262.2	86.986	292	26	5	610	899	75584535	75584816	6.58e-82	318
1	CP068262.2	86.288	299	33	1	607	905	80615437	80615147	6.58e-82	318
1	CP068262.2	86.333	300	30	3	610	906	1900285	1899994	2.37e-81	316
1	CP068262.2	89.558	249	26	0	607	855	4242385	4242137	2.37e-81	316
1	CP068262.2	89.837	246	25	0	610	855	10809777	10809532	2.37e-81	316
1	CP068262.2	86.780	295	25	6	607	898	18909452	18909169	2.37e-81	316
1	CP068262.2	89.062	256	26	1	602	855	21932633	21932888	2.37e-81	316
1	CP068262.2	90.164	244	22	1	607	850	30951208	30951449	2.37e-81	316
1	CP068262.2	89.600	250	25	1	607	855	72787934	72787685	2.37e-81	316
1	CP068262.2	86.288	299	32	7	608	904	79233793	79234084	2.37e-81	316
1	CP068262.2	89.328	253	25	1	605	855	81030748	81031000	2.37e-81	316
1	CP068262.2	87.912	273	28	4	584	855	95024213	95023945	2.37e-81	316
1	CP068262.2	89.558	249	24	1	607	855	27936403	27936649	8.51e-81	315
1	CP068262.2	89.796	245	25	0	611	855	29384068	29384312	8.51e-81	315
1	CP068262.2	86.000	300	34	1	607	906	34398182	34398473	8.51e-81	315
1	CP068262.2	86.093	302	30	7	610	908	72128947	72129239	8.51e-81	315
1	CP068262.2	86.000	300	35	4	607	906	72458254	72458546	8.51e-81	315
1	CP068262.2	89.558	249	23	1	610	855	14838429	14838181	3.06e-80	313
1	CP068262.2	86.149	296	33	1	610	905	18957870	18957583	3.06e-80	313
1	CP068262.2	85.809	303	34	2	608	909	24799463	24799757	3.06e-80	313
1	CP068262.2	89.754	244	25	0	610	853	28721312	28721555	3.06e-80	313
1	CP068262.2	89.754	244	25	0	610	853	29069192	29068949	3.06e-80	313
1	CP068262.2	89.754	244	25	0	610	853	29349572	29349329	3.06e-80	313
1	CP068262.2	86.395	294	30	4	610	902	59298469	59298185	3.06e-80	313
1	CP068262.2	89.243	251	25	1	605	853	62302766	62303016	3.06e-80	313
1	CP068262.2	86.139	303	27	10	610	909	81485162	81484872	3.06e-80	313
1	CP068262.2	85.350	314	30	9	607	917	3277808	3278108	1.10e-79	311
1	CP068262.2	89.157	249	27	0	607	855	11259943	11260191	1.10e-79	311
1	CP068262.2	89.558	249	20	5	610	855	24004822	24004577	1.10e-79	311
1	CP068262.2	89.712	243	25	0	611	853	28955139	28954897	1.10e-79	311
1	CP068262.2	89.558	249	21	3	608	855	74702175	74702419	1.10e-79	311
1	CP068262.2	89.474	247	25	1	610	855	75149339	75149093	1.10e-79	311
1	CP068262.2	86.348	293	30	4	610	901	76640692	76640409	1.10e-79	311
1	CP068262.2	89.431	246	26	0	610	855	96197922	96197677	1.10e-79	311
1	CP068262.2	89.431	246	24	1	610	855	31634	31391	3.96e-79	309
1	CP068262.2	85.859	297	34	4	608	903	425977	425688	3.96e-79	309
1	CP068262.2	86.054	294	33	1	607	900	942052	942337	3.96e-79	309
1	CP068262.2	89.669	242	25	0	608	849	1698247	1698488	3.96e-79	309
1	CP068262.2	85.621	306	31	10	607	909	10565588	10565883	3.96e-79	309
1	CP068262.2	85.526	304	35	2	610	912	18706306	18706601	3.96e-79	309
1	CP068262.2	85.906	298	32	2	607	904	19462567	19462854	3.96e-79	309
1	CP068262.2	86.149	296	30	4	610	902	20953951	20953664	3.96e-79	309
1	CP068262.2	85.714	301	34	2	610	909	28535321	28535029	3.96e-79	309
1	CP068262.2	85.621	306	30	5	607	909	53300367	53300661	3.96e-79	309
1	CP068262.2	85.574	305	32	4	605	906	55893804	55894099	3.96e-79	309
1	CP068262.2	85.809	303	30	6	611	911	63166063	63165772	3.96e-79	309
1	CP068262.2	85.667	300	35	2	607	906	78015676	78015967	3.96e-79	309
1	CP068262.2	86.301	292	30	2	608	899	79502851	79502570	3.96e-79	309
1	CP068262.2	85.714	301	33	5	610	908	80942268	80941976	3.96e-79	309
1	CP068262.2	85.619	299	38	5	608	904	91855041	91855336	3.96e-79	309
1	CP068262.2	89.157	249	25	1	607	855	95705979	95706225	3.96e-79	309
1	CP068262.2	85.382	301	40	4	610	909	95762147	95762444	3.96e-79	309
1	CP068262.2	85.906	298	32	2	608	903	96111497	96111208	3.96e-79	309
1	CP068262.2	85.522	297	40	2	607	903	1871064	1871357	1.42e-78	307
1	CP068262.2	85.526	304	33	8	607	909	1914577	1914870	1.42e-78	307
1	CP068262.2	85.526	304	33	5	607	909	12438658	12438365	1.42e-78	307
1	CP068262.2	85.667	300	34	2	610	909	19730362	19730072	1.42e-78	307
1	CP068262.2	86.149	296	28	8	610	903	27010286	27010002	1.42e-78	307
1	CP068262.2	85.667	300	34	4	610	909	54218665	54218955	1.42e-78	307
1	CP068262.2	88.627	255	25	4	604	855	64352956	64353209	1.42e-78	307
1	CP068262.2	89.958	239	22	2	615	852	74327704	74327941	1.42e-78	307
1	CP068262.2	88.845	251	26	2	607	855	83783702	83783952	1.42e-78	307
1	CP068262.2	84.984	313	36	3	607	918	89881852	89882154	1.42e-78	307
1	CP068262.2	85.161	310	34	5	610	918	90950402	90950104	1.42e-78	307
1	CP068262.2	89.113	248	26	1	608	855	95474681	95474927	1.42e-78	307
1	CP068262.2	88.755	249	28	0	607	855	1321435	1321187	5.12e-78	305
1	CP068262.2	88.800	250	27	1	607	855	2376985	2376736	5.12e-78	305
1	CP068262.2	85.479	303	33	3	610	909	3999840	3999546	5.12e-78	305
1	CP068262.2	89.627	241	23	1	615	855	4607969	4608207	5.12e-78	305
1	CP068262.2	85.667	300	32	4	610	906	4951935	4952226	5.12e-78	305
1	CP068262.2	85.859	297	30	4	610	904	16195222	16194936	5.12e-78	305
1	CP068262.2	85.246	305	35	3	610	912	16596155	16595859	5.12e-78	305
1	CP068262.2	85.906	298	28	6	610	905	17656810	17656525	5.12e-78	305
1	CP068262.2	85.667	300	31	4	611	910	19006327	19006040	5.12e-78	305
1	CP068262.2	89.300	243	26	0	608	850	21144275	21144033	5.12e-78	305
1	CP068262.2	88.583	254	25	3	605	855	21412640	21412892	5.12e-78	305
1	CP068262.2	88.583	254	25	3	605	855	21755888	21756140	5.12e-78	305
1	CP068262.2	89.069	247	25	2	610	855	22307795	22307550	5.12e-78	305
1	CP068262.2	89.069	247	25	2	610	855	22739303	22739058	5.12e-78	305
1	CP068262.2	89.024	246	27	0	610	855	24016928	24016683	5.12e-78	305
1	CP068262.2	89.024	246	27	0	610	855	28288844	28288599	5.12e-78	305
1	CP068262.2	88.755	249	28	0	607	855	31822255	31822503	5.12e-78	305
1	CP068262.2	88.583	254	25	3	605	855	55800309	55800561	5.12e-78	305
1	CP068262.2	85.667	300	32	2	607	906	62720644	62720932	5.12e-78	305
1	CP068262.2	85.526	304	30	9	609	906	63476655	63476950	5.12e-78	305
1	CP068262.2	85.667	300	31	6	610	907	64159970	64159681	5.12e-78	305
1	CP068262.2	86.159	289	33	5	620	906	64400833	64401116	5.12e-78	305
1	CP068262.2	88.755	249	28	0	607	855	65944141	65943893	5.12e-78	305
1	CP068262.2	85.430	302	34	3	610	909	70721232	70720939	5.12e-78	305
1	CP068262.2	89.069	247	26	1	610	855	71110314	71110068	5.12e-78	305
1	CP068262.2	88.800	250	27	1	607	855	72337460	72337211	5.12e-78	305
1	CP068262.2	88.800	250	26	2	607	855	74394760	74395008	5.12e-78	305
1	CP068262.2	84.936	312	36	6	607	918	74755591	74755891	5.12e-78	305
1	CP068262.2	89.024	246	27	0	610	855	76445328	76445083	5.12e-78	305
1	CP068262.2	84.868	304	44	2	607	909	76753463	76753161	5.12e-78	305
1	CP068262.2	88.755	249	28	0	607	855	77586212	77586460	5.12e-78	305
1	CP068262.2	85.811	296	32	2	610	905	80292082	80291797	5.12e-78	305
1	CP068262.2	85.570	298	35	1	610	907	91177634	91177345	5.12e-78	305
1	CP068262.2	85.619	299	33	4	608	905	94004022	94003733	5.12e-78	305
1	CP068262.2	85.294	306	31	7	607	911	1910139	1910431	1.84e-77	303
1	CP068262.2	85.099	302	40	5	608	908	4159527	4159824	1.84e-77	303
1	CP068262.2	84.161	322	41	3	607	927	8756839	8756527	1.84e-77	303
1	CP068262.2	88.538	253	25	2	607	855	11611203	11610951	1.84e-77	303
1	CP068262.2	85.113	309	32	7	613	918	21323904	21323607	1.84e-77	303
1	CP068262.2	85.911	291	33	1	616	906	21830574	21830292	1.84e-77	303
1	CP068262.2	85.522	297	35	1	610	906	23663324	23663036	1.84e-77	303
1	CP068262.2	84.688	320	32	11	610	925	23705059	23704753	1.84e-77	303
1	CP068262.2	85.197	304	35	3	608	909	25107673	25107378	1.84e-77	303
1	CP068262.2	85.333	300	36	6	607	906	27585856	27586147	1.84e-77	303
1	CP068262.2	85.246	305	34	8	607	909	29209355	29209650	1.84e-77	303
1	CP068262.2	85.113	309	32	7	613	918	29649813	29649516	1.84e-77	303
1	CP068262.2	88.327	257	24	4	608	862	31700368	31700620	1.84e-77	303
1	CP068262.2	84.936	312	34	4	607	916	53154164	53154464	1.84e-77	303
1	CP068262.2	85.333	300	36	2	607	906	54292058	54292349	1.84e-77	303
1	CP068262.2	85.197	304	36	2	607	909	56568419	56568124	1.84e-77	303
1	CP068262.2	85.333	300	36	6	608	906	62718418	62718710	1.84e-77	303
1	CP068262.2	85.197	304	35	4	607	909	64209975	64209681	1.84e-77	303
1	CP068262.2	85.479	303	30	11	607	906	72379532	72379241	1.84e-77	303
1	CP068262.2	85.811	296	31	6	608	901	73813677	73813963	1.84e-77	303
1	CP068262.2	85.246	305	34	4	610	913	74019374	74019668	1.84e-77	303
1	CP068262.2	89.024	246	26	1	611	855	74423012	74423257	1.84e-77	303
[truncated: 257,409 more chars]
