# Supplementary material for: Intergenic SNPs in Obstructive Sleep Apnea Syndrome: Revealing Metabolic, Oxidative Stress and Immune-Related Pathways
Source: Diagnostics (Basel). 2021 Sep 24;11(10):1753. doi: 10.3390/diagnostics11101753 (PMC8534397; doi:10.3390/diagnostics11101753)
Supplement: Supplementary file 1 [file diagnostics-11-01753-s001.zip › Supplementary Materials S4. Enrichr GSEA raw results/KEGG_2019_Human_table (1).txt]

Term	Overlap	P-value	Adjusted P-value	Old P-value	Old Adjusted P-value	Odds Ratio	Combined Score	Genes
Transcriptional misregulation in cancer	26/186	6.2697301551327615E-19	8.652227614083211E-17	0	0	12.82046370967742	537.3490114785584	ATF1;CEBPA;CEBPB;HDAC2;SPI1;MAX;HDAC1;AFF1;RELA;ELK4;RXRB;RXRA;SIN3A;MYC;NFKBIZ;KDM6A;TFE3;MITF;ETV1;ETV4;ETV6;NCOR1;BCL6;SP1;RARA;PPARG
Pathways in cancer	28/530	1.1670559236233242E-9	8.052685873000937E-8	0	0	4.3587600816247205	89.65438400859307	RB1;CEBPA;HDAC2;SPI1;CTBP1;MAX;HDAC1;TCF7;LEF1;ETS1;RELA;RXRB;RXRA;MYC;EP300;HES1;TCF7L2;JUN;SMAD4;STAT1;STAT3;MITF;FOS;RAD51;SP1;RARA;PPARG;NFE2L2
Osteoclast differentiation	14/127	2.291864823922688E-9	1.0542578190044365E-7	0	0	9.345881552076243	185.92603316940503	JUN;SPI1;JUND;STAT1;MITF;FOS;RELA;FOSL2;RELB;FOSL1;CREB1;PPARG;JUNB;IRF9
Human T-cell leukemia virus 1 infection	17/219	9.865843820058619E-9	3.4037161179202233E-7	0	0	6.393419886735756	117.85749881254253	RB1;ATF2;EGR1;JUN;SMAD4;SPI1;TBP;FOS;ETS1;RELA;RELB;ELK4;FOSL1;CREB1;PTTG1;MYC;EP300
Viral carcinogenesis	16/201	1.897515168511112E-8	5.23714186509067E-7	0	0	6.550513304001676	116.46901426908441	RB1;ATF2;JUN;GTF2A2;HDAC2;TBP;HDAC1;STAT3;CHD4;RBPJ;HDAC8;RELA;GTF2E2;CREB1;EP300;IRF9
Th17 cell differentiation	11/107	2.5297592398388426E-7	5.498905497689336E-6	0	0	8.552360583016476	129.91011364088413	RXRB;SMAD4;JUN;RXRA;IRF4;STAT1;STAT3;RARA;AHR;FOS;RELA
Acute myeloid leukemia	9/66	2.7892998901322714E-7	5.498905497689336E-6	0	0	11.719364448857995	176.8722229267463	CEBPA;TCF7L2;SPI1;MYC;LEF1;TCF7;STAT3;RARA;RELA
Thyroid cancer	7/37	6.077667120217302E-7	1.0483975782374846E-5	0	0	17.212484394506866	246.37046035147236	RXRB;TCF7L2;RXRA;MYC;TCF7;LEF1;PPARG
Hepatocellular carcinoma	12/168	3.6481184427092267E-6	5.593781612154148E-5	0	0	5.745742806811509	71.94416376708784	RB1;SMARCE1;TCF7L2;SMARCC1;SMAD4;SMARCB1;MYC;TCF7;LEF1;ARID1B;SMARCA4;NFE2L2
Epstein-Barr virus infection	13/201	4.312126280420518E-6	5.6468621549784916E-5	0	0	5.176367490013859	63.94925517695672	RB1;JUN;HDAC2;STAT1;HDAC1;STAT3;RBPJ;RELA;RELB;SIN3A;MYC;HES1;IRF9
Thyroid hormone signaling pathway	10/116	4.501122007591552E-6	5.6468621549784916E-5	0	0	7.0111492281303605	86.31554719810451	RXRB;HDAC2;THRB;NCOR1;RXRA;SIN3A;HDAC1;STAT1;MYC;EP300
Cell cycle	10/124	8.18057586701001E-6	9.407662247061512E-5	0	0	6.516480595427963	76.33241160974929	RB1;SMAD4;HDAC2;TFDP1;PTTG1;HDAC1;MYC;RAD21;EP300;SMC3
Huntington disease	12/193	1.5025398506342211E-5	1.4641008844093868E-4	0	0	4.945805744169373	54.926973912784334	HDAC2;REST;TBP;CREB1;POLR2A;SP1;SIN3A;HDAC1;EP300;PPARG;NRF1;RCOR1
Parathyroid hormone synthesis, secretion and action	9/106	1.5361223800871553E-5	1.4641008844093868E-4	0	0	6.87263178369967	76.17394257819002	RXRB;ATF2;EGR1;JUND;CREB1;RXRA;SP1;FOS;MEF2D
Hepatitis B	11/163	1.591414004792812E-5	1.4641008844093868E-4	0	0	5.386081648989394	59.507059524130774	RB1;ATF2;SMAD4;JUN;CREB1;STAT1;MYC;STAT3;EP300;FOS;RELA
Breast cancer	10/147	3.6142830678585434E-5	3.1173191460279935E-4	0	0	5.4161136916611365	55.39618388587978	RB1;TCF7L2;JUN;SP1;MYC;TCF7;LEF1;HES1;BRCA1;FOS
Notch signaling pathway	6/48	4.739211726366758E-5	3.8471248131683095E-4	0	0	10.492537313432836	104.47476740029481	HDAC2;HDAC1;CTBP1;EP300;HES1;RBPJ
Wnt signaling pathway	10/158	6.66746125580427E-5	5.111720296116606E-4	0	0	5.010749385749386	48.18179421535144	FOSL1;TCF7L2;SMAD4;JUN;TBL1XR1;CTBP1;MYC;TCF7;LEF1;EP300
Chronic myeloid leukemia	7/76	8.189006345970154E-5	5.947804609178323E-4	0	0	7.468870433697009	70.28306339205841	RB1;HDAC2;SMAD4;HDAC1;CTBP1;MYC;RELA
TNF signaling pathway	8/110	1.3743698074976352E-4	9.483151671733684E-4	0	0	5.7862302815863185	51.45315630526672	ATF2;JUN;CEBPB;CREB1;BCL3;FOS;JUNB;RELA
Colorectal cancer	7/86	1.7919815020307758E-4	0.0011775878441916527	0	0	6.520125160005689	56.24923959529685	TCF7L2;JUN;SMAD4;MYC;LEF1;TCF7;FOS
Human papillomavirus infection	14/330	1.9729142689630627E-4	0.0012375553141677393	0	0	3.3074488802336903	28.215279493926904	RB1;TCF7L2;HDAC2;TBP;STAT1;HDAC1;TCF7;CHD4;RBPJ;RELA;CREB1;EP300;HES1;IRF9
Kaposi sarcoma-associated herpesvirus infection	10/186	2.5510858324069005E-4	0.0015306514994441402	0	0	4.207558539944904	34.81258741329478	RB1;JUN;CREB1;STAT1;MYC;STAT3;EP300;FOS;IRF9;RELA
Cushing syndrome	9/155	2.9375683354950107E-4	0.0016891017929096311	0	0	4.554665288188162	37.041991605718955	RB1;ATF2;NR4A1;TCF7L2;CREB1;SP1;TCF7;LEF1;AHR
Prostate cancer	7/97	3.77133353387546E-4	0.0020817761106992536	0	0	5.720016645859342	45.090386202173754	RB1;TCF7L2;CREB1;TCF7;LEF1;EP300;RELA
Longevity regulating pathway	7/102	5.116562226446743E-4	0.0027157137971140404	0	0	5.417583284052829	41.05367465504726	ATF2;HDAC2;CREB1;HDAC1;EHMT2;PPARG;RELA
Pancreatic cancer	6/75	5.713453770784067E-4	0.002920209705067412	0	0	6.378001297858534	47.62783099792193	RB1;SMAD4;RAD51;STAT1;STAT3;RELA
Gastric cancer	8/149	0.0010572137001282791	0.0052105532363465185	0	0	4.1774649389431024	28.62448444215516	RB1;RXRB;TCF7L2;SMAD4;RXRA;MYC;TCF7;LEF1
TGF-beta signaling pathway	6/90	0.0014898521260561536	0.007089641151577559	0	0	5.235074626865671	34.07551121908586	SMAD4;TFDP1;SP1;MYC;EP300;ID3
IL-17 signaling pathway	6/93	0.0017629981011405198	0.007848185095399732	0	0	5.053782810087494	32.04472004893758	FOSL1;CEBPB;JUN;JUND;FOS;RELA
Small cell lung cancer	6/93	0.0017629981011405198	0.007848185095399732	0	0	5.053782810087494	32.04472004893758	RB1;RXRB;RXRA;MAX;MYC;RELA
Mitophagy	5/65	0.001966304625975188	0.008479688699517998	0	0	6.092317224287484	37.964879885327484	JUN;SP1;TFE3;MITF;RELA
Amphetamine addiction	5/68	0.0024005098751850103	0.01003849584168277	0	0	5.801321767864518	34.99400287567368	ATF2;JUN;CREB1;HDAC1;FOS
AGE-RAGE signaling pathway in diabetic complications	6/100	0.0025470707432473697	0.010338110663768735	0	0	4.675770085741505	27.92749244286574	EGR1;SMAD4;JUN;STAT1;STAT3;RELA
Melanogenesis	6/101	0.0026774910715321476	0.010556964796326753	0	0	4.626315789473685	27.4010905492263	TCF7L2;CREB1;TCF7;LEF1;EP300;MITF
Adherens junction	5/72	0.0030827280404886357	0.011253841574481992	0	0	5.453864506463963	31.533919234761065	TCF7L2;SMAD4;LEF1;TCF7;EP300
Signaling pathways regulating pluripotency of stem cells	7/139	0.0030857334973292076	0.011253841574481992	0	0	3.8916695040290548	22.497608647750546	SMAD4;REST;MYC;STAT3;ID3;SKIL;TBX3
C-type lectin receptor signaling pathway	6/104	0.0030988839118138815	0.011253841574481992	0	0	4.484008528784648	25.90283152960903	JUN;STAT1;BCL3;IRF9;RELA;RELB
Basal transcription factors	4/45	0.0033029508184950784	0.011687364434674892	0	0	7.112917795844625	40.63566564067116	GTF2A2;TBP;TAF9B;GTF2E2
Cocaine addiction	4/49	0.004500891535782632	0.015528075798450081	0	0	6.479341563786008	35.010991145553426	ATF2;JUN;CREB1;RELA
Thermogenesis	9/231	0.004711078145314347	0.015856799611058046	0	0	2.983783783783784	15.98663160725463	SMARCE1;ATF2;SMARCC1;SMARCB1;CREB1;KDM1A;PPARG;ARID1B;SMARCA4
Hepatitis C	7/155	0.00559623896916916	0.018387642327270096	0	0	3.4681141815973278	17.98446278870432	RB1;RXRA;STAT1;MYC;STAT3;IRF9;RELA
Hippo signaling pathway	7/160	0.006629320374758434	0.02127549329573637	0	0	3.353920344667205	16.824112949164764	TCF7L2;SMAD4;MYC;TCF7;LEF1;TEAD1;TEAD3
MAPK signaling pathway	10/295	0.007742351468622582	0.02428282960613446	0	0	2.583864965443913	12.560296351543833	ELK4;ATF2;NR4A1;JUN;JUND;MAX;MYC;FOS;RELA;RELB
Endometrial cancer	4/58	0.008190924562808427	0.025118835325945846	0	0	5.3969821673525376	25.931034024062868	TCF7L2;MYC;LEF1;TCF7
Th1 and Th2 cell differentiation	5/92	0.008694923382284536	0.026084770146853606	0	0	4.195829594496432	19.909278319631213	JUN;STAT1;FOS;RBPJ;RELA
Estrogen signaling pathway	6/137	0.011580666727264403	0.033499791069683295	0	0	3.3488093881736356	14.930392834197026	ATF2;JUN;CREB1;SP1;RARA;FOS
Measles	6/138	0.011972325676241874	0.033499791069683295	0	0	3.323270013568521	14.705993179209436	JUN;STAT1;STAT3;FOS;IRF9;RELA
Cortisol synthesis and secretion	4/65	0.01213760546003018	0.033499791069683295	0	0	4.775956284153006	21.06887685951193	ATF2;NR4A1;CREB1;SP1
Inflammatory bowel disease (IBD)	4/65	0.01213760546003018	0.033499791069683295	0	0	4.775956284153006	21.06887685951193	JUN;STAT1;STAT3;RELA
Non-small cell lung cancer	4/66	0.012784932165673307	0.03459452233064542	0	0	4.69868578255675	20.483864172187705	RB1;RXRB;RXRA;STAT3
Adipocytokine signaling pathway	4/69	0.01485767019208335	0.03868600917938684	0	0	4.481139601139601	18.862187734111732	RXRB;RXRA;STAT3;RELA
Renal cell carcinoma	4/69	0.01485767019208335	0.03868600917938684	0	0	4.481139601139601	18.862187734111732	JUN;TFE3;EP300;ETS1
Prolactin signaling pathway	4/70	0.015592912640359525	0.039848554525363226	0	0	4.413019079685746	18.36230225151925	STAT1;STAT3;FOS;RELA
Homologous recombination	3/41	0.01847982290106526	0.0462323490511313	0	0	5.735482617984075	22.890745855532344	RAD51;BRCA1;NBN
Leishmaniasis	4/74	0.018760953238140237	0.0462323490511313	0	0	4.16	16.540066501617797	JUN;STAT1;FOS;RELA
Influenza A	6/171	0.03066605113923346	0.07424412381077575	0	0	2.6541383989145184	9.248608176203009	ATF2;JUN;STAT1;EP300;IRF9;RELA
Relaxin signaling pathway	5/130	0.03346746760888152	0.07962949189699398	0	0	2.914646840148699	9.901584114947953	ATF2;JUN;CREB1;FOS;RELA
Human cytomegalovirus infection	7/225	0.03585882541478427	0.08387318486847847	0	0	2.3460811600178677	7.808146532019898	RB1;ATF2;CREB1;SP1;MYC;STAT3;RELA
Tuberculosis	6/179	0.037077396882659465	0.08527801283011677	0	0	2.5303683892675353	8.336925540716974	CEBPB;CREB1;STAT1;NFYC;EP300;RELA
Fanconi anemia pathway	3/54	0.03780273406569888	0.085520939361745	0	0	4.270675059691773	13.988057408910379	RAD51;HES1;BRCA1
Herpes simplex virus 1 infection	12/492	0.039340794499881246	0.08672426278369456	0	0	1.8364503816793893	5.9418228515283165	ZNF584;ZNF792;STAT1;ZFP69B;ZNF316;ZNF205;ZNF766;ZNF589;RELA;IRF9;ZNF354B;ZNF189
Legionellosis	3/55	0.03959151127081708	0.08672426278369456	0	0	4.188333806414987	13.524718512586288	RAB1A;HSF1;RELA
Aldosterone synthesis and secretion	4/98	0.04583374335440831	0.09882900910794293	0	0	3.0940898345153665	9.538258112224925	ATF1;ATF2;NR4A1;CREB1
Maturity onset diabetes of the young	2/26	0.048982873508270325	0.1039944083714047	0	0	6.036151960784314	18.206751974451212	HES1;FOXA3
MicroRNAs in cancer	8/299	0.05441429643290352	0.11079901484679959	0	0	2.0086298219776246	5.847379234622303	ZEB2;HDAC1;MYC;STAT3;DNMT3B;EP300;BRCA1;FOXP1
Non-alcoholic fatty liver disease (NAFLD)	5/149	0.054502199051704274	0.11079901484679959	0	0	2.5276228831061545	7.354154742817065	CEBPA;JUN;RXRA;MLX;RELA
Toll-like receptor signaling pathway	4/104	0.05482483518502337	0.11079901484679959	0	0	2.9075555555555557	8.442413175272002	JUN;STAT1;FOS;RELA
Basal cell carcinoma	3/63	0.055399507423399795	0.11079901484679959	0	0	3.6284132841328414	10.497669350976139	TCF7L2;LEF1;TCF7
Insulin resistance	4/108	0.061310323611238546	0.12086892369072742	0	0	2.7951566951566953	7.803538136487775	CREB1;STAT3;MLX;RELA
Circadian rhythm	2/31	0.06705331997328642	0.13032898811709193	0	0	4.994168356997972	13.495577120610408	CREB1;BHLHE40
Cellular senescence	5/160	0.06951217486866984	0.13323166849828386	0	0	2.3469240916177	6.25749425382794	RB1;MYC;NBN;ETS1;RELA
JAK-STAT signaling pathway	5/162	0.07246357543357752	0.13698593712100957	0	0	2.316790187767859	6.080812600857916	STAT1;MYC;STAT3;EP300;IRF9
B cell receptor signaling pathway	3/71	0.07374552680456724	0.13752544187878757	0	0	3.2002387670935533	8.343454303149025	JUN;FOS;RELA
Arrhythmogenic right ventricular cardiomyopathy (ARVC)	3/72	0.07620702419686388	0.14022092452222956	0	0	3.1536980587197174	8.118570082976792	TCF7L2;LEF1;TCF7
PPAR signaling pathway	3/74	0.0812372447709395	0.14750973392617964	0	0	3.064549659581103	7.693188641094414	RXRB;RXRA;PPARG
Pertussis	3/76	0.08640726777095828	0.15485977860249664	0	0	2.9802861042309052	7.297777375897739	JUN;FOS;RELA
Alcoholism	5/180	0.10202289298523785	0.1805020414354208	0	0	2.0765799256505577	4.739914225449023	ATF2;HDAC2;CREB1;HDAC1;HDAC8
FoxO signaling pathway	4/132	0.10808304888818707	0.18686660552571277	0	0	2.268287037037037	5.046610609066405	SMAD4;BCL6;STAT3;EP300
Bladder cancer	2/41	0.10832846697142769	0.18686660552571277	0	0	3.7117269984917045	8.249637312386938	RB1;MYC
Salmonella infection	3/86	0.11421530865982142	0.19458904438339947	0	0	2.6198817409860844	5.684278658285277	JUN;FOS;RELA
Apelin signaling pathway	4/137	0.11940158928336525	0.20094413806224884	0	0	2.1824561403508773	4.638292776857723	EGR1;SMAD4;NRF1;MEF2D
Fluid shear stress and atherosclerosis	4/139	0.124067394253284	0.20628072779461679	0	0	2.149903978052126	4.486699880685045	JUN;FOS;RELA;NFE2L2
Choline metabolism in cancer	3/99	0.1545938456979457	0.2539756036466251	0	0	2.2636070110701105	4.226050054018828	JUN;SP1;FOS
HIF-1 signaling pathway	3/100	0.1578679284441617	0.25630322500346253	0	0	2.240156731464222	4.135321466545218	STAT3;EP300;RELA
T cell receptor signaling pathway	3/101	0.16116333256112006	0.2573178243680555	0	0	2.217185028993147	4.047109736869272	JUN;FOS;RELA
Non-homologous end-joining	1/13	0.16421591598819785	0.2573178243680555	0	0	6.017704517704518	10.871423443391778	XRCC5
cAMP signaling pathway	5/212	0.16673711385735587	0.2573178243680555	0	0	1.7526893306754305	3.1396570291402464	JUN;CREB1;EP300;FOS;RELA
Chagas disease (American trypanosomiasis)	3/103	0.16781597241394922	0.2573178243680555	0	0	2.172619926199262	3.877881718928335	JUN;FOS;RELA
Glucagon signaling pathway	3/103	0.16781597241394922	0.2573178243680555	0	0	2.172619926199262	3.877881718928335	ATF2;CREB1;EP300
Lysine degradation	2/59	0.19359863190681312	0.29358913410044185	0	0	2.537280701754386	4.1661341525685325	EHMT2;KMT2B
Toxoplasmosis	3/113	0.20217891752424075	0.3032683762863611	0	0	1.9741026501174104	3.155804924963486	STAT1;STAT3;RELA
PI3K-Akt signaling pathway	7/354	0.21358538891540146	0.31693315774543446	0	0	1.4641604334639338	2.260251662588804	ATF2;NR4A1;RXRA;CREB1;MYC;BRCA1;RELA
NOD-like receptor signaling pathway	4/178	0.2280110605166824	0.3347396420351295	0	0	1.664708386547467	2.4610401883806117	JUN;STAT1;IRF9;RELA
Epithelial cell signaling in Helicobacter pylori infection	2/68	0.23886579710694802	0.3469840000079877	0	0	2.1902852049910875	3.1361673246182455	JUN;RELA
Melanoma	2/72	0.25917827173225133	0.37256876561511126	0	0	2.0647058823529414	2.7878467077656257	RB1;MITF
Dopaminergic synapse	3/131	0.2673791743562794	0.3792832343032791	0	0	1.6949377306273063	2.2357711726229637	ATF2;CREB1;FOS
Thyroid hormone synthesis	2/74	0.2693460649400098	0.3792832343032791	0	0	2.0071486928104574	2.6328938355542943	ATF2;CREB1
Antigen processing and presentation	2/77	0.2845901953650207	0.39670148444821074	0	0	1.9265686274509803	2.4211285126921402	CREB1;NFYC
Apoptosis	3/143	0.3121182747051305	0.43072321909308003	0	0	1.5487084870848709	1.803274467124311	JUN;FOS;RELA
Adrenergic signaling in cardiomyocytes	3/145	0.319610914180713	0.4366961005637465	0	0	1.526739774439998	1.7414771224704426	ATF2;CREB1;CREM
ErbB signaling pathway	2/85	0.3250309727539397	0.43974778666709496	0	0	1.7401665485471296	1.9556597257698893	JUN;MYC
Insulin secretion	2/86	0.3300503928198621	0.44220343892369873	0	0	1.7193627450980393	1.9059306773569173	ATF2;CREB1
RNA polymerase	1/31	0.34816152074820733	0.46198355637742894	0	0	2.4048840048840048	2.5373660990252533	POLR2A
Rheumatoid arthritis	2/91	0.3549799224311453	0.4665450409095052	0	0	1.622356245869134	1.6802647069951355	JUN;FOS
GnRH signaling pathway	2/93	0.3648620634115961	0.47500910142264396	0	0	1.5865384615384615	1.599605042040961	EGR1;JUN
NF-kappa B signaling pathway	2/95	0.37468614791621213	0.4823075172268792	0	0	1.5522612270714737	1.5238029115732925	RELA;RELB
Necroptosis	3/162	0.38310976988435946	0.4823075172268792	0	0	1.3623198496135904	1.3070556085321863	STAT1;STAT3;IRF9
Prion diseases	1/35	0.3832106119817406	0.4823075172268792	0	0	2.121525533290239	2.0349047918265666	EGR1
Circadian entrainment	2/97	0.38444802097794717	0.4823075172268792	0	0	1.5194272445820434	1.4524914378425902	CREB1;FOS
cGMP-PKG signaling pathway	3/166	0.3978984763436411	0.49468459221101324	0	0	1.3286170285015733	1.2243981707767375	ATF2;CREB1;MEF2D
Cholinergic synapse	2/112	0.4553267323575636	0.5560992535920304	0	0	1.3112299465240642	1.0315970804411418	CREB1;FOS
Vasopressin-regulated water reabsorption	1/44	0.4553566351876771	0.5560992535920304	0	0	1.6767186302070023	1.3190315443412872	CREB1
Cysteine and methionine metabolism	1/47	0.47748526299795496	0.5780084762606823	0	0	1.5671285236502628	1.1584558538799508	DNMT3B
Chemokine signaling pathway	3/190	0.4840761689964098	0.5791008102601751	0	0	1.1566785721333148	0.839185353266696	STAT1;STAT3;RELA
Neurotrophin signaling pathway	2/119	0.48678039123319067	0.5791008102601751	0	0	1.2323403720462545	0.8872138381447965	JUN;RELA
AMPK signaling pathway	2/120	0.4911812442867854	0.5793419804408239	0	0	1.2218344965104686	0.868653566103336	CREB1;PPARG
Oocyte meiosis	2/125	0.5128260463770881	0.5997457152545607	0	0	1.1718675274988044	0.782594910738772	PTTG1;SMC3
Human immunodeficiency virus 1 infection	3/212	0.5575994991649013	0.6466279906282049	0	0	1.0337576581507442	0.6038326491930569	JUN;FOS;RELA
Cytosolic DNA-sensing pathway	1/63	0.5812261280939699	0.6684100473080653	0	0	1.1617629682145811	0.630390469419366	RELA
Central carbon metabolism in cancer	1/65	0.5926579439899617	0.6703835759886452	0	0	1.1253434065934067	0.588709752025774	MYC
Shigellosis	1/65	0.5926579439899617	0.6703835759886452	0	0	1.1253434065934067	0.588709752025774	RELA
Long-term potentiation	1/67	0.603778797353134	0.6774103580059553	0	0	1.0911310911310912	0.550527330728252	EP300
Renin secretion	1/69	0.6145971166851856	0.6816825439820212	0	0	1.0589312648136178	0.5154753720981001	CREB1
RIG-I-like receptor signaling pathway	1/70	0.6198953975432593	0.6816825439820212	0	0	1.043531347879174	0.4990214165179654	RELA
Oxytocin signaling pathway	2/153	0.6224058010270628	0.6816825439820212	0	0	0.9532041293338528	0.4519741159895534	JUN;FOS
Bile secretion	1/72	0.630275223002613	0.684865990349296	0	0	1.014032915441366	0.4680762685119239	RXRA
Glioma	1/75	0.6453177773943783	0.6957332287533141	0	0	0.9727749727749728	0.42608750572015475	RB1
Tight junction	2/170	0.6791353231475662	0.7265168573206522	0	0	0.8560049019607843	0.33121814851288134	ACTR2;JUN
Amoebiasis	1/96	0.734851625602393	0.7800732641010019	0	0	0.7569307885097358	0.23320028611033944	RELA
Proteoglycans in cancer	2/201	0.764581802284473	0.8054373184370784	0	0	0.72151197162282	0.19367275886937518	MYC;STAT3
Sphingolipid signaling pathway	1/119	0.8072691024614181	0.8439631525733008	0	0	0.6086794561370833	0.13031717958712996	RELA
Ras signaling pathway	2/232	0.8296122388511605	0.8608006688831591	0	0	0.6232736572890025	0.11642556799977344	ETS1;RELA
Spliceosome	1/134	0.8435001262398955	0.8686792344858626	0	0	0.5396182764603817	0.09184045523582451	SNRPE
Ubiquitin mediated proteolysis	1/137	0.8498870018001335	0.8687733796179142	0	0	0.5276341305753071	0.08582068191502476	BRCA1
Protein processing in endoplasmic reticulum	1/165	0.8982831408073778	0.9114931869957216	0	0	0.43692486375413203	0.04686891213788087	NFE2L2
Focal adhesion	1/199	0.9366383228784323	0.943475098957837	0	0	0.36126836126836126	0.023647928254562196	JUN
Neuroactive ligand-receptor interaction	2/338	0.9475963149933575	0.9475963149933575	0	0	0.42432598039215685	0.022840065332395916	THRB;NR3C1
