# Supplementary material for: Intergenic SNPs in Obstructive Sleep Apnea Syndrome: Revealing Metabolic, Oxidative Stress and Immune-Related Pathways
Source: Diagnostics (Basel). 2021 Sep 24;11(10):1753. doi: 10.3390/diagnostics11101753 (PMC8534397; doi:10.3390/diagnostics11101753)
Supplement: Supplementary file 1 [file diagnostics-11-01753-s001.zip › Supplementary Materials S4. Enrichr GSEA raw results/WikiPathways_2019_Human_table (1).txt]

Term	Overlap	P-value	Adjusted P-value	Old P-value	Old Adjusted P-value	Odds Ratio	Combined Score	Genes
Prion disease pathway WP3995	14/33	3.814627867220974E-18	1.026134896282442E-15	0	0	55.8497975708502	2240.0062870296256	SPI1;TBP;BCL11A;STAT3;EBF1;CTCF;CHD2;SMC3;BATF;RXRA;CREB1;IRF4;RAD21;EP300
Androgen receptor signaling pathway WP138	17/90	4.897158824260273E-15	6.586678618630066E-13	0	0	17.808272480144982	586.7847364007812	RB1;SMARCE1;JUN;SMAD4;KDM1A;HDAC1;STAT3;BRCA1;NR2C2;RELA;NCOR1;CREB1;SIN3A;SP1;ZNF318;EP300;PATZ1
Adipogenesis WP236	18/130	2.1418875756011432E-13	1.8868367557500962E-11	0	0	12.3134765625	359.2077374909838	RB1;CEBPA;CEBPB;STAT1;STAT3;EBF1;NR2F1;AHR;NR3C1;CREB1;NCOR1;RXRA;SP1;RARA;ID3;PPARG;MEF2D;MIXL1
TGF-beta Signaling Pathway WP366	18/132	2.8057052130112955E-13	1.8868367557500962E-11	0	0	12.096217105263158	349.6042775539595	KLF10;ATF2;KLF11;SMAD4;JUN;JUND;HDAC1;FOS;ETS1;ZEB2;TFDP1;SP1;SIN3A;MYC;EP300;JUNB;SKIL;ATF3
Sudden Infant Death Syndrome (SIDS) Susceptibility Pathways WP706	19/158	6.118043973404801E-13	3.291507657691783E-11	0	0	10.499449851883199	295.2693481791056	EGR1;JUN;CEBPB;THRB;HDAC1;MBD1;MAZ;CREM;CTCF;NR3C1;REST;CREB1;SP1;SP3;BHLHE40;EP300;HES1;PKNOX1;CC2D1A
The effect of progerin on the involved genes in Hutchinson-Gilford Progeria Syndrome WP4320	11/37	1.6280693015957755E-12	7.29917736882106E-11	0	0	31.69055279321439	860.1965216480091	RB1;HDAC2;MTA1;KDM1A;HDAC1;CBX3;LEF1;MBD2;CHD4;MTA2;MTA3
Circadian rhythm related genes WP3594	20/201	5.297346376852276E-12	2.0356945362475175E-10	0	0	8.502631922390917	220.7607631334475	KLF10;EGR1;JUN;HDAC2;JUND;HDAC1;CREM;AHR;NR2F6;RELB;NCOR1;CREB1;MTA1;NFIL3;SIN3A;BHLHE40;KLF9;ID3;EP300;PPARG
Integrated Breast Cancer Pathway WP1984	17/151	3.025756335414046E-11	1.017410567782973E-9	0	0	9.671409489517394	234.25386824941876	RB1;ATF1;SMAD4;JUN;MAX;HDAC1;STAT1;AHR;BRCA1;BACH1;SMARCA4;FOSL1;CREB1;RAD51;SP1;MYC;EP300
Nuclear Receptors WP170	10/38	6.664296110357591E-11	1.9918840596513246E-9	0	0	26.647727272727273	624.4007965987648	RXRB;NR4A1;THRB;RXRA;NR2F1;RARA;PPARG;NR3C1;NR2C2;NR2F6
Hematopoietic Stem Cell Gene Regulation by GABP alpha/beta Complex WP3657	8/20	1.223974218609636E-10	3.2924906480599205E-9	0	0	49.40852130325815	1127.6876298559696	SMAD4;DNMT3B;EP300;GABPB1;ZFX;GABPA;ETV6;SMARCA4
TGF-beta Receptor Signaling WP560	11/54	1.4835922728373496E-10	3.6280574672113364E-9	0	0	19.145194093200107	433.2822502231948	ZEB2;JUN;SMAD4;STAT1;TFE3;LEF1;STAT3;EP300;FOS;ZNF423;SKIL
White fat cell differentiation WP4149	9/32	3.174230168209328E-10	7.1155659604025775E-9	0	0	29.093847415914684	636.305304748101	CEBPA;CEBPB;CREB1;IRF4;EBF1;RARA;PPARG;NR3C1;ZNF423
Pathways Affected in Adenoid Cystic Carcinoma WP3651	11/65	1.214302160367716E-9	2.512671393376274E-8	0	0	15.236727221518096	312.7962401038235	SMARCE1;CEBPA;NCOR1;MAX;CTBP1;MYC;MGA;EP300;ARID4B;BRCA1;KDM6A
Tumor suppressor activity of SMARCB1 WP4204	8/31	6.7268771826598E-9	1.2925214015253473E-7	0	0	25.763975155279503	484.804709158081	RB1;SMARCE1;SMARCC1;SMARCB1;EED;DPF2;ARID1B;SMARCA4
MECP2 and Associated Rett Syndrome WP3584	10/62	1.1351860170173938E-8	2.035766923851193E-7	0	0	14.331293706293707	262.17502771126465	REST;NCOR1;CREB1;BCL6;SIN3A;HDAC1;SP1;SP3;CTCF;SMC3
Energy Metabolism WP1541	9/47	1.2886684335954401E-8	2.1665738039823337E-7	0	0	17.596027805362464	319.6682913973022	ATF2;RXRA;CREB1;HDAC1;EP300;PPARG;NRF1;MEF2D;GABPA
IL-4 Signaling Pathway WP395	9/54	4.6253553035506686E-8	7.318944568559588E-7	0	0	14.853584905660377	250.86409009917313	ATF2;CEBPA;CEBPB;NFIL3;STAT1;STAT3;EP300;FOS;RELA
Hematopoietic Stem Cell Differentiation WP2849	9/55	5.464595618280914E-8	8.166534562875367E-7	0	0	14.52994257588187	242.97537543841938	NFE2;SPI1;THRB;LEF1;MXI1;IKZF1;FOS;CBFA2T3;KLF1
B Cell Receptor Signaling Pathway WP23	11/97	9.163978255430106E-8	1.2974263951108938E-6	0	0	9.551684499071536	154.78887134525309	ATF2;KLF11;JUN;CREB1;BCL6;MAX;IRF4;MYC;ETS1;MEF2D;RELA
Oncostatin M Signaling Pathway WP2374	9/65	2.4378849573006615E-7	3.2789552675693894E-6	0	0	11.929245283018869	181.6461981145604	EGR1;CEBPB;CREB1;JUND;STAT1;STAT3;FOS;JUNB;RELA
Transcription factor regulation in adipogenesis WP3599	6/22	3.8842436655491017E-7	4.975531171584325E-6	0	0	27.57929104477612	407.102530968906	CEBPA;CEBPB;RXRA;CREB1;PPARG;NR3C1
Mesodermal Commitment Pathway WP2857	12/147	8.932162849354634E-7	1.0921599120347256E-5	0	0	6.6466497031382525	92.57744221632821	ELK4;SMAD4;ZIC2;BHLHE40;LEF1;DNMT3B;TEAD1;EMSY;TBX3;MIXL1;NFE2L2;KDM6A
Breast cancer pathway WP4262	12/154	1.4652743142789662E-6	1.7137338719175736E-5	0	0	6.3167401354693045	84.85572702863759	RB1;TCF7L2;JUN;RAD51;SP1;MYC;TCF7;LEF1;HES1;NBN;BRCA1;FOS
Notch Signaling Pathway WP61	8/61	1.7601187722155498E-6	1.9727997905249288E-5	0	0	11.163569300610016	147.91873631394756	HDAC2;NCOR1;HDAC1;MYC;STAT3;EP300;HES1;RBPJ
Nuclear Receptors Meta-Pathway WP2882	17/319	2.1300023382466583E-6	2.291882515953404E-5	0	0	4.254490169299353	55.56103565275261	EGR1;JUN;JUND;STAT3;AHR;NR3C1;RXRA;ZIC2;SERTAD2;SP1;MYC;MAFG;BHLHE40;EP300;HES1;JUNB;NFE2L2
Aryl Hydrocarbon Receptor Pathway WP2873	7/46	2.844112584456206E-6	2.8335788341434052E-5	0	0	13.234322481513493	169.00573186820378	JUN;JUND;EP300;HES1;AHR;JUNB;NFE2L2
Selenium Metabolism and Selenoproteins WP28	7/46	2.844112584456206E-6	2.8335788341434052E-5	0	0	13.234322481513493	169.00573186820378	JUN;SP1;SP3;CREM;FOS;RELA;NFE2L2
Human Thyroid Stimulating Hormone (TSH) signaling pathway WP2032	8/66	3.2358974882180843E-6	3.108772944038088E-5	0	0	10.198599948146228	128.9225848843164	RB1;EGR1;JUN;CREB1;STAT1;MYC;STAT3;FOS
Transcription co-factors SKI and SKIL protein partners WP4533	5/18	3.4449565644679773E-6	3.195494192558228E-5	0	0	28.18558764655419	354.5352119660451	HDAC1;SIN3A;SKIL;TEAD1;TEAD3
Initiation of transcription and translation elongation at the HIV-1 LTR WP3414	6/32	4.204855232729606E-6	3.6487292180782706E-5	0	0	16.96326061997704	209.99279504287935	HDAC2;HDAC1;SP1;EP300;HDAC8;RELA
Mammary gland development pathway - Pregnancy and lactation (Stage 3 of 4) WP2817	6/32	4.204855232729606E-6	3.6487292180782706E-5	0	0	16.96326061997704	209.99279504287935	YY1;CEBPA;CEBPB;MYC;NR3C1;USF2
Mitochondrial Gene Expression WP391	5/19	4.623093503043766E-6	3.768521673693252E-5	0	0	26.171003717472118	321.49629469255365	CREB1;SP1;NRF1;GABPB1;GABPA
Serotonin Receptor 4/6/7 and NR3C Signaling WP734	5/19	4.623093503043766E-6	3.768521673693252E-5	0	0	26.171003717472118	321.49629469255365	ATF1;ELK4;EGR1;CREB1;NR3C1
Photodynamic therapy-induced AP-1 survival signaling. WP3611	7/50	5.0652464281314575E-6	4.007503791668712E-5	0	0	12.000783903841128	146.32685144375435	RB1;ATF2;JUN;BCL3;FOS;JUNB;NFE2L2
Corticotropin-releasing hormone signaling pathway WP2355	9/93	5.252387813846253E-6	4.036835205498978E-5	0	0	7.941509433962264	96.54356236752062	FOSL1;NR4A1;CREB1;JUND;SP1;FOS;JUNB;RELA;FOSL2
Non-genomic actions of 1,25 dihydroxyvitamin D3 WP4341	8/71	5.65021426234796E-6	4.221965657143337E-5	0	0	9.386800334168756	113.42837830769685	RXRB;JUN;RXRA;STAT1;SP1;SP3;ETS1;RELB
p38 MAPK Signaling Pathway WP400	6/34	6.098765120754881E-6	4.321440638247693E-5	0	0	15.75	189.1169318823609	ATF2;CREB1;MAX;STAT1;MYC;MEF2D
Cell Cycle WP179	10/120	6.104637332840608E-6	4.321440638247693E-5	0	0	6.754820936639119	81.10149992734038	RB1;SMAD4;HDAC2;TFDP1;PTTG1;HDAC1;MYC;RAD21;EP300;SMC3
RANKL/RANK (Receptor activator of NFKB (ligand)) Signaling Pathway WP2018	7/55	9.707340261757439E-6	6.695575719007054E-5	0	0	10.747971285892634	124.05983678636213	JUN;SPI1;STAT1;MITF;FOS;RELA;RELB
Neural Crest Differentiation WP2064	9/101	1.0367617813545644E-5	6.972222979609445E-5	0	0	7.247990155865463	83.1839021624061	HDAC2;HDAC1;MYC;MITF;HES1;RBPJ;HDAC8;ETS1;SOX5
Wnt Signaling Pathway and Pluripotency WP399	9/102	1.1236390153636275E-5	7.372168173971116E-5	0	0	7.169689592209373	81.7083129611842	FOSL1;TCF7L2;JUN;CTBP1;MYC;TCF7;LEF1;EP300;ZBTB33
ATM Signaling Pathway WP2516	6/40	1.6247371459839273E-5	1.040605457784944E-4	0	0	12.966637401229148	142.99062373411485	ATF2;JUN;CREB1;RAD51;BRCA1;NBN
Thermogenesis WP4321	9/108	1.786648499190465E-5	1.1176940611214769E-4	0	0	6.733104631217839	73.61023160452737	SMARCE1;ATF2;SMARCC1;SMARCB1;CREB1;KDM1A;PPARG;ARID1B;SMARCA4
Development of pulmonary dendritic cells and macrophage subsets WP3892	4/13	2.2354393852127987E-5	1.3666663514141884E-4	0	0	32.4559670781893	347.5543230569424	SPI1;IRF4;STAT3;IKZF1
Integrated Cancer Pathway WP1971	6/44	2.8540346580361694E-5	1.7060784955816213E-4	0	0	11.59937156323645	121.37804882406657	RB1;ATF1;STAT1;MYC;BRCA1;BACH1
Aryl Hydrocarbon Receptor WP2586	6/46	3.701266676636973E-5	2.1644363826420557E-4	0	0	11.018283582089552	112.43332419666567	RB1;MYC;EP300;AHR;RELA;NFE2L2
LncRNA involvement in canonical Wnt signaling and colorectal cancer WP4258	8/94	4.507301080895076E-5	2.579710618639948E-4	0	0	6.868333624759574	68.73297314896512	FOSL1;TCF7L2;JUN;CTBP1;MYC;LEF1;TCF7;ATF3
Rett syndrome causing genes WP4312	6/48	4.739211726366758E-5	2.6559332383180377E-4	0	0	10.492537313432836	104.47476740029481	NCOR1;HDAC1;TBL1XR1;CHD4;HDAC8;SMARCA4
Hepatitis C and Hepatocellular Carcinoma WP3646	6/49	5.339004524906738E-5	2.9310045248977804E-4	0	0	10.24800416522041	100.81869924578211	JUN;SMAD4;MYC;LEF1;STAT3;BRCA1
Ethanol effects on histone modifications WP3996	5/31	5.905222165580479E-5	3.1770095250822976E-4	0	0	14.083500142979696	137.1322857712141	ATF2;HDAC2;HDAC1;EHMT2;HDAC8
Chromosomal and microsatellite instability in colorectal cancer WP4216	7/73	6.319864239010102E-5	3.333418588811211E-4	0	0	7.809556236522528	75.51237778530603	TCF7L2;JUN;SMAD4;MYC;LEF1;TCF7;FOS
EGF/EGFR Signaling Pathway WP437	10/162	8.221741698413836E-5	4.2531702247563884E-4	0	0	4.877890749601276	45.882139845625126	ATF1;ELK4;JUN;JUND;CREB1;SP1;STAT1;STAT3;FOS;MEF2D
DNA IR-Double Strand Breaks (DSBs) and cellular response via ATM WP3959	6/55	1.0333816527778075E-4	5.244899332023211E-4	0	0	8.99040511727079	82.50947703283644	ATF2;RAD51;HSF1;BRCA1;NBN;SMC3
DNA Damage Response (only ATM dependent) WP710	8/110	1.3743698074976352E-4	6.846397744756739E-4	0	0	5.7862302815863185	51.45315630526672	FOSL1;TCF7L2;SMAD4;JUN;BCL6;MYC;TCF7;LEF1
Type II interferon signaling (IFNG) WP619	5/37	1.416672809270526E-4	6.928817921704935E-4	0	0	11.43935873605948	101.37593276989716	SPI1;STAT1;IRF4;IRF2;IRF9
Endoderm Differentiation WP2853	9/141	1.4439796662388878E-4	6.93625946818323E-4	0	0	5.0413379073756435	44.58023559349724	ELK4;SMAD4;STAT1;TCF7;LEF1;DNMT3B;NR3C1;EMSY;MIXL1
Kit receptor signaling pathway WP304	6/59	1.534365324830875E-4	7.241127585605357E-4	0	0	8.31019431146156	72.98198415066645	STAT1;STAT3;EP300;MITF;FOS;JUNB
ncRNAs involved in Wnt signaling in hepatocellular carcinoma WP4336	7/86	1.7919815020307758E-4	8.311086621487564E-4	0	0	6.520125160005689	56.24923959529685	FOSL1;TCF7L2;JUN;CTBP1;MYC;LEF1;TCF7
Hair Follicle Development: Cytodifferentiation (Part 3 of 3) WP2840	7/87	1.9262979997995163E-4	8.782612914340168E-4	0	0	6.438295880149813	55.0779495244677	JUN;SMAD4;CUX1;LEF1;FOS;NR3C1;RBPJ
IL-5 Signaling Pathway WP127	5/40	2.0681038218089772E-4	9.15132819250356E-4	0	0	10.45724907063197	88.71624982194012	JUN;STAT1;MYC;STAT3;FOS
Vitamin D in inflammatory diseases WP4482	4/22	2.075208251831662E-4	9.15132819250356E-4	0	0	16.220576131687242	137.5550088828042	SMAD4;RXRA;NR3C1;RELA
Estrogen signaling pathway WP712	4/23	2.485168418680149E-4	0.001078242426814452	0	0	15.36608187134503	127.53847861953207	JUN;CREB1;SP1;FOS
IL-2 Signaling Pathway WP49	5/42	2.6146432117672637E-4	0.001116411149151419	0	0	9.89098764191701	81.59286109737945	JUN;STAT1;MYC;STAT3;FOS
Ethanol metabolism resulting in production of ROS by CYP2E1 WP4269	3/10	2.8420225895272656E-4	0.0011821295509988772	0	0	31.18450184501845	254.64716587678166	SP1;MAFG;NFE2L2
AGE/RAGE pathway WP2324	6/66	2.8564468704433835E-4	0.0011821295509988772	0	0	7.338059701492537	59.88415783004325	ATF2;JUN;STAT1;SP1;STAT3;RELA
IL-6 signaling pathway WP364	5/43	2.925870851432863E-4	0.0011925140288415762	0	0	9.630209352377225	78.35858869657797	HDAC1;STAT1;STAT3;JUNB;NR2F6
Myometrial Relaxation and Contraction Pathways WP289	9/156	3.0807519220613837E-4	0.0012368989060216602	0	0	4.523450134770889	36.57284828226453	ATF1;ATF2;JUN;CREB1;SP1;FOS;GABPB1;ATF3;GABPA
Interleukin-11 Signaling Pathway WP2332	5/44	3.264394233538672E-4	0.001291355954149857	0	0	9.382804308454865	75.31826750960222	ATF1;CREB1;STAT1;STAT3;RELA
DNA Damage Response WP707	6/68	3.36344116417755E-4	0.0013112545987880595	0	0	7.100625902744343	56.78637351864876	RB1;CREB1;RAD51;MYC;BRCA1;NBN
Differentiation of white and brown adipocyte WP2895	4/25	3.474590777101126E-4	0.0013352355986288613	0	0	13.901234567901234	110.72143806513556	CEBPA;CEBPB;PPARG;ZNF423
Notch Signaling WP268	5/45	3.631750716913433E-4	0.0013759731589432585	0	0	9.147769516728625	72.4560569487684	HDAC2;HDAC1;CTBP1;HES1;RBPJ
miRNA Regulation of DNA Damage Response WP1530	6/71	4.2531192302027793E-4	0.001589012601284094	0	0	6.7718714121699195	52.56792306432661	RB1;CREB1;RAD51;MYC;BRCA1;NBN
Thymic Stromal LymphoPoietin (TSLP) Signaling Pathway WP2203	5/47	4.4592824923698506E-4	0.0016432150554075203	0	0	8.711276332094176	67.21056758377455	STAT1;MYC;STAT3;RELA;RELB
Prolactin Signaling Pathway WP2037	6/76	6.132988803960854E-4	0.0022294243084668513	0	0	6.286567164179105	46.49958838167596	JUN;STAT1;MYC;STAT3;FOS;RELA
PDGFR-beta pathway WP3972	4/29	6.24901134875094E-4	0.0022413120704186705	0	0	11.674666666666667	86.13472289447475	JUN;STAT1;STAT3;FOS
Estrogen Receptor Pathway WP2881	3/13	6.570134372363221E-4	0.0022952807093061123	0	0	21.825830258302584	159.93545182660569	JUN;SP1;STAT3
Transcriptional cascade regulating adipogenesis WP4211	3/13	6.570134372363221E-4	0.0022952807093061123	0	0	21.825830258302584	159.93545182660569	CEBPA;CEBPB;PPARG
Wnt Signaling Pathway WP363	5/52	7.146601720554532E-4	0.002464661362601499	0	0	7.782567428616626	56.37461023750599	TCF7L2;CTBP1;MYC;LEF1;PPARG
DNA IR-damage and cellular response via ATR WP4016	6/80	8.055136645043204E-4	0.002724519849843259	0	0	5.945542557482856	42.35622587339465	RAD51;BCL6;XRCC5;SP1;BRCA1;NBN
IL17 signaling pathway WP2112	4/31	8.102661263474376E-4	0.002724519849843259	0	0	10.808779149519891	76.93848766665346	CEBPB;SP1;STAT3;RELA
Ovarian Infertility Genes WP34	4/32	9.161319361574409E-4	0.0030424628497080445	0	0	10.422222222222222	72.90709397894851	EGR1;CEBPB;TBP;NCOR1
Regulation of sister chromatid separation at the metaphase-anaphase transition WP4240	3/15	0.0010242558860766564	0.003342632552537018	0	0	18.186346863468636	125.19097257636416	PTTG1;RAD21;SMC3
Oxidative Stress WP408	4/33	0.001031369895392463	0.003342632552537018	0	0	10.062324393358876	69.19727023547084	SP1;FOS;JUNB;NFE2L2
Wnt Signaling WP428	7/115	0.0010446084396583707	0.0033452341698583543	0	0	4.762311000138715	32.68904162079955	FOSL1;TCF7L2;JUN;CTBP1;MYC;TCF7;LEF1
Preimplantation Embryo WP3527	5/58	0.0011787711047041335	0.003730463849004846	0	0	6.899417829837974	46.52472571903718	EGR1;IRF4;MTA3;TBX3;SMARCA4
ID signaling pathway WP53	3/16	0.001247911716894404	0.0038655424315629794	0	0	16.78654555776327	112.23960680173526	RB1;ELK4;ID3
Retinoblastoma Gene in Cancer WP2446	6/87	0.001250194020617023	0.0038655424315629794	0	0	5.4297954671089	36.29523172986182	RB1;TFDP1;SIN3A;HDAC1;MYC;SMC3
Pancreatic adenocarcinoma pathway WP4263	6/89	0.001406386714523966	0.004299068479624395	0	0	5.298417550800216	34.79328531188411	RB1;SMAD4;RAD51;STAT1;STAT3;RELA
T-Cell antigen Receptor (TCR) Signaling Pathway WP69	6/90	0.0014898521260561536	0.004483489909305899	0	0	5.235074626865671	34.07551121908586	ATF2;JUN;CREB1;IRF4;FOS;RELA
Amplification and Expansion of Oncogenic Pathways as Metastatic Traits WP3678	3/17	0.001500052386013126	0.004483489909305899	0	0	15.586715867158672	101.34880503813511	TCF7L2;LEF1;TCF7
VEGFA-VEGFR2 Signaling Pathway WP3888	10/236	0.0016051695530286036	0.004744951755655982	0	0	3.268302493966211	21.029977005486973	ATF2;EGR1;NR4A1;JUN;CREB1;STAT1;HDAC1;STAT3;ETS1;RELA
Endometrial cancer WP4155	5/63	0.001710714194218801	0.005001979546139755	0	0	6.303038072042046	40.15567441488105	TCF7L2;MYC;LEF1;TCF7;FOS
PDGF Pathway WP2526	4/39	0.0019440493130690887	0.005623110378662203	0	0	8.334814814814814	52.03410058303254	JUN;STAT1;STAT3;FOS
MAPK Signaling Pathway WP382	10/246	0.0021764434085314024	0.006228332732924971	0	0	3.128210066769389	19.176125407305587	ELK4;ATF2;NR4A1;JUN;JUND;MAX;MYC;FOS;RELA;RELB
TNF related weak inducer of apoptosis (TWEAK) Signaling Pathway WP2036	4/42	0.002562034869055027	0.007254603997640024	0	0	7.675633528265108	45.80014808145453	JUN;HDAC1;RELA;RELB
let-7 inhibition of ES cell reprogramming WP3299	2/6	0.0027049624712037644	0.007579530257852215	0	0	36.25367647058823	214.35592522047202	EGR1;MYC
Eukaryotic Transcription Initiation WP405	4/43	0.0027947996267047395	0.007750526799830669	0	0	7.478442545109211	43.97320376234618	GTF2A2;TBP;POLR2A;GTF2E2
PI3K/AKT/mTOR - VitD3 Signalling WP4141	3/22	0.003229764192209492	0.00886537313984034	0	0	11.482035346669257	65.85344721877063	RXRA;MYC;RELA
Brain-Derived Neurotrophic Factor (BDNF) signaling pathway WP2380	7/144	0.003751621786468723	0.010193800611718045	0	0	3.748680937149731	20.938508746370307	EGR1;JUN;CREB1;STAT1;STAT3;FOS;RELA
Leptin signaling pathway WP2034	5/76	0.0038947770532343335	0.010476950273200357	0	0	5.145557359024033	28.548163728570465	CREB1;STAT1;SP1;STAT3;RELA
Photodynamic therapy-induced NFE2L2 (NRF2) survival signaling WP3612	3/24	0.004160087571569991	0.011017732078315032	0	0	10.387453874538746	56.94629859303947	JUN;FOS;NFE2L2
Exercise-induced Circadian Regulation WP410	4/48	0.004177727405160347	0.011017732078315032	0	0	6.626936026936027	36.302275126226554	CEBPB;CBX3;KLF9;ETV6
Structural Pathway of Interleukin 1 (IL-1) WP2637	4/49	0.004500891535782632	0.011754755564325516	0	0	6.479341563786008	35.010991145553426	ATF2;MYC;FOS;RELA
IL-7 Signaling Pathway WP205	3/25	0.004679993414690689	0.011989697414779003	0	0	9.914793693391479	53.187500059479525	STAT1;MYC;STAT3
Physiological and Pathological Hypertrophy of the Heart WP1528	3/25	0.004679993414690689	0.011989697414779003	0	0	9.914793693391479	53.187500059479525	JUN;STAT3;FOS
ApoE and miR-146 in inflammation and atherosclerosis WP3926	2/8	0.004958578037809628	0.012583561246894245	0	0	24.166666666666668	128.2437097440986	SPI1;RELA
Wnt/beta-catenin Signaling Pathway in Leukemia WP3658	3/26	0.005237441823346146	0.01316702664000106	0	0	9.483234397561366	49.805208326351575	MYC;LEF1;RARA
Canonical and Non-canonical Notch signaling WP3845	3/27	0.005833150989211696	0.014528866815721724	0	0	9.087638376383763	46.74861067161649	LEF1;HES1;RBPJ
Apoptosis WP254	5/84	0.0059595352884724935	0.01457827542634404	0	0	4.622605995011999	23.680513904003927	JUN;IRF4;MYC;IRF2;RELA
Apoptosis-related network due to altered Notch3 in ovarian cancer WP2864	4/53	0.005961376568393474	0.01457827542634404	0	0	5.949206349206349	30.474535007930598	JUND;HDAC1;BCL3;ETS1
Folate-Alcohol and Cancer Pathway Hypotheses WP1589	2/9	0.006317898888898542	0.01529996822160742	0	0	20.71323529411765	104.89945802168742	CEBPB;CREB1
Interferon type I signaling pathways WP585	4/54	0.006370246991896026	0.01529996822160742	0	0	5.8299259259259255	29.47678779217778	CREB1;STAT1;STAT3;IRF9
Mammary gland development pathway - Involution (Stage 4 of 4) WP2815	2/10	0.007826329108421947	0.018306804610134814	0	0	18.123161764705884	87.90207744223578	MYC;STAT3
Type III interferon signaling WP2113	2/10	0.007826329108421947	0.018306804610134814	0	0	18.123161764705884	87.90207744223578	STAT1;IRF9
Vitamin D Metabolism WP1531	2/10	0.007826329108421947	0.018306804610134814	0	0	18.123161764705884	87.90207744223578	RXRB;RXRA
MET in type 1 papillary renal cell carcinoma WP4205	4/59	0.008693996039831762	0.020161077023402967	0	0	5.2985858585858585	25.142439515797577	JUN;TFE3;STAT3;ETS1
PTF1A related regulatory pathway WP4147	2/11	0.0094795583612784	0.021794882044306747	0	0	16.108660130718953	75.04408679458513	HES1;RBPJ
Signaling of Hepatocyte Growth Factor Receptor WP313	3/34	0.011124353271463733	0.02527112804791896	0	0	7.033091298654922	31.63919522980035	JUN;STAT3;FOS
Pathways Regulating Hippo Signaling WP4540	5/98	0.01124363337017441	0.02527112804791896	0	0	3.9239317264260305	17.610422078381614	TCF7L2;TCF7;LEF1;TEAD1;TEAD3
IL-10 Anti-inflammatory Signaling Pathway WP4495	2/12	0.01127336567193411	0.02527112804791896	0	0	14.49705882352941	65.02383706091048	STAT1;STAT3
G1 to S cell cycle control WP45	4/64	0.011511677903773828	0.025592077323265783	0	0	4.855802469135803	21.67821195572688	RB1;CREB1;TFDP1;MYC
Ectoderm Differentiation WP2858	6/138	0.011972325676241874	0.02639799677794315	0	0	3.323270013568521	14.705993179209436	SMAD4;CTBP1;MYC;UBTF;SKIL;ZBTB2
Non-small cell lung cancer WP4255	4/66	0.012784932165673307	0.027748228020744486	0	0	4.69868578255675	20.483864172187705	RB1;RXRB;RXRA;STAT3
Cell Differentiation - Index WP2029	2/13	0.0132036177942576	0.027748228020744486	0	0	13.178475935828876	57.02674991649031	STAT3;MEF2D
Homologous recombination WP186	2/13	0.0132036177942576	0.027748228020744486	0	0	13.178475935828876	57.02674991649031	RAD51;NBN
MFAP5-mediated ovarian cancer cell motility and invasiveness WP3301	2/13	0.0132036177942576	0.027748228020744486	0	0	13.178475935828876	57.02674991649031	JUN;CREB1
Mammary gland development pathway - Puberty (Stage 2 of 4) WP2814	2/13	0.0132036177942576	0.027748228020744486	0	0	13.178475935828876	57.02674991649031	FOSL1;MYC
ncRNAs involved in STAT3 signaling in hepatocellular carcinoma WP4337	2/13	0.0132036177942576	0.027748228020744486	0	0	13.178475935828876	57.02674991649031	STAT3;RELA
RAC1/PAK1/p38/MMP2 Pathway WP3303	4/68	0.014144736992611076	0.029495614348933177	0	0	4.551388888888889	19.38169210174062	RAD51;MYC;STAT3;RELA
Sterol Regulatory Element-Binding Proteins (SREBP) signalling WP1982	4/69	0.01485767019208335	0.030743948320541704	0	0	4.481139601139601	18.862187734111732	YY1;CREB1;SP1;PPARG
Mammary gland development pathway - Embryonic development (Stage 1 of 4) WP2813	2/15	0.017457352627011397	0.03530848012530877	0	0	11.149886877828054	45.134679252893555	ZEB2;MYC
Phytochemical activity on NRF2 transcriptional activation WP3	2/15	0.017457352627011397	0.03530848012530877	0	0	11.149886877828054	45.134679252893555	CEBPB;NFE2L2
miRNAs involved in DNA damage response WP1545	2/15	0.017457352627011397	0.03530848012530877	0	0	11.149886877828054	45.134679252893555	CREB1;MYC
Interactome of polycomb repressive complex 2 (PRC2) WP2916	2/16	0.019772993295573364	0.03969354624260623	0	0	10.352941176470589	40.61912538394921	BCLAF1;EED
Vitamin A and Carotenoid Metabolism WP716	3/43	0.020972483766024872	0.04178961580044956	0	0	5.448154981549815	21.05463463033136	RXRB;RXRA;RARA
ESC Pluripotency Pathways WP3931	5/116	0.02182359323176759	0.04316578367165796	0	0	3.2846043069091397	12.562835111940007	ACTR2;SMAD4;JUN;STAT3;FOS
IL-9 Signaling Pathway WP22	2/17	0.022209391633671225	0.043292219923605504	0	0	9.662254901960784	36.78652367180625	STAT1;STAT3
miR-509-3p alteration of YAP1/ECM axis WP3967	2/17	0.022209391633671225	0.043292219923605504	0	0	9.662254901960784	36.78652367180625	TEAD1;TEAD3
Epithelial to mesenchymal transition in colorectal cancer WP4239	6/159	0.022488179100387556	0.04352028905039031	0	0	2.864062042727539	10.868443775599495	SMAD4;ZEB2;EED;RBPJ;NR2C2;MEF2D
Spinal Cord Injury WP2431	5/118	0.023295170387054105	0.04476000595798253	0	0	3.226140737572787	12.128705846055935	RB1;EGR1;NR4A1;MYC;FOS
Simplified Interaction Map Between LOXL4 and Oxidative Stress Pathway WP3670	2/18	0.024762829663345504	0.04724256155631163	0	0	9.057904411764707	33.49985833184866	NRF1;NFE2L2
Cell Differentiation - Index expanded WP2023	2/19	0.027429667958668073	0.05196183578085712	0	0	8.524653979238755	30.65576458907754	STAT3;MEF2D
IL-3 Signaling Pathway WP286	3/49	0.029500976207937107	0.05549484335618938	0	0	4.73608214343013	16.68678941247798	JUN;STAT3;FOS
BMP Signaling Pathway in Eyelid Development WP3927	2/20	0.03020634420879384	0.0560379764976934	0	0	8.050653594771243	28.17489898115405	JUN;SMAD4
Hypertrophy Model WP516	2/20	0.03020634420879384	0.0560379764976934	0	0	8.050653594771243	28.17489898115405	JUND;ATF3
Hippo-Yap signaling pathway WP4537	2/23	0.039160904693077155	0.0711718099811804	0	0	6.8995098039215685	22.354938605118065	TEAD1;TEAD3
NRF2-ARE regulation WP4357	2/23	0.039160904693077155	0.0711718099811804	0	0	6.8995098039215685	22.354938605118065	CEBPB;NFE2L2
The human immune response to tuberculosis WP4197	2/23	0.039160904693077155	0.0711718099811804	0	0	6.8995098039215685	22.354938605118065	STAT1;IRF9
IL-1 signaling pathway WP195	3/55	0.03959151127081708	0.0711718099811804	0	0	4.188333806414987	13.524718512586288	ATF2;JUN;RELA
Vitamin D Receptor Pathway WP2877	6/182	0.03968688288913406	0.0711718099811804	0	0	2.486855495251018	8.024422551612178	CEBPA;RXRA;BCL6;IRF4;MYC;JUNB
Hypothesized Pathways in Pathogenesis of Cardiovascular Disease WP3668	2/25	0.045617835279291356	0.08073156375085115	0	0	6.298913043478261	19.447620109632865	SMAD4;NR2C2
MTHFR deficiency WP4288	2/25	0.045617835279291356	0.08073156375085115	0	0	6.298913043478261	19.447620109632865	EHMT2;DNMT3B
EPO Receptor Signaling WP581	2/26	0.048982873508270325	0.08556099333587479	0	0	6.036151960784314	18.206751974451212	STAT1;STAT3
PPAR Alpha Pathway WP2878	2/26	0.048982873508270325	0.08556099333587479	0	0	6.036151960784314	18.206751974451212	RXRA;MYC
Photodynamic therapy-induced unfolded protein response WP3613	2/27	0.052434856631967036	0.09099984796128473	0	0	5.794411764705882	17.082990350006572	ATF3;NFE2L2
Toll-like Receptor Signaling Pathway WP75	4/103	0.053264632069555465	0.0918473463250668	0	0	2.9370744481855593	8.612920100401624	JUN;STAT1;FOS;RELA
Lung fibrosis WP3624	3/63	0.055399507423399795	0.0949201751394557	0	0	3.6284132841328414	10.497669350976139	CEBPB;SKIL;NFE2L2
Senescence and Autophagy in Cancer WP615	4/105	0.05640957932321136	0.09603909391103706	0	0	2.8786211954528786	8.27637068817064	RB1;SMAD4;JUN;CEBPB
Endochondral Ossification WP474	3/64	0.057557927760368985	0.09737787778326577	0	0	3.5687496219224486	10.188649550763975	STAT1;SOX6;SOX5
Association Between Physico-Chemical Features and Toxicity Associated Pathways WP3680	3/66	0.06199239282614271	0.10422471043895243	0	0	3.4551045510455105	9.607759860109551	ACTR2;JUN;MYC
Nonalcoholic fatty liver disease WP4396	5/155	0.0624320433229212	0.10431192331593667	0	0	2.4257744733581164	6.728313943650082	CEBPA;JUN;RXRA;MLX;RELA
Oligodendrocyte Specification and differentiation(including remyelination), leading to Myelin Components for CNS WP4304	2/30	0.0632828557561453	0.1050807913481672	0	0	5.172794117647059	14.277640237151797	SOX6;SOX5
Histone Modifications WP2369	3/67	0.06426763714558395	0.10541459995220781	0	0	3.4009455719557193	9.334572198715735	EED;EHMT2;KMT2B
PPAR signaling pathway WP3942	3/67	0.06426763714558395	0.10541459995220781	0	0	3.4009455719557193	9.334572198715735	RXRB;RXRA;PPARG
TCA Cycle Nutrient Utilization and Invasiveness of Ovarian Cancer WP2868	1/5	0.06665485412379084	0.10865869320972317	0	0	18.060439560439562	48.91177736293563	STAT3
Toll-like Receptor Signaling WP3858	2/31	0.06705331997328642	0.10865869320972317	0	0	4.994168356997972	13.495577120610408	RELA;RELB
Constitutive Androstane Receptor Pathway WP2875	2/32	0.07089639681597303	0.11351863537795681	0	0	4.827450980392157	12.776021202158839	RXRA;SP1
Development and heterogeneity of the ILC family WP3893	2/32	0.07089639681597303	0.11351863537795681	0	0	4.827450980392157	12.776021202158839	NFIL3;AHR
Nuclear Receptors in Lipid Metabolism and Toxicity WP299	2/33	0.07480940587796416	0.11837488341866093	0	0	4.671489563567363	12.112292586047163	RARA;PPARG
Signal transduction through IL1R WP4496	2/33	0.07480940587796416	0.11837488341866093	0	0	4.671489563567363	12.112292586047163	JUN;RELA
Type 2 papillary renal cell carcinoma WP4241	2/34	0.07878972612471644	0.1239440720909282	0	0	4.525275735294118	11.498601966448739	TFE3;EP300
Metastatic brain tumor WP2249	1/6	0.07944485535766266	0.12424805866983286	0	0	14.447619047619048	36.59137122245166	MYC
Arrhythmogenic Right Ventricular Cardiomyopathy WP2118	3/74	0.0812372447709395	0.12631687192706778	0	0	3.064549659581103	7.693188641094414	TCF7L2;LEF1;TCF7
Photodynamic therapy-induced NF-kB survival signaling WP3617	2/35	0.08283479471205211	0.12806068837667828	0	0	4.387923351158645	10.929909341328708	RELA;RELB
miRNAs involvement in the immune response in sepsis WP4329	2/37	0.09110921015711412	0.13912471892008324	0	0	4.136764705882353	9.91043223247758	RELA;RELB
DDX1 as a regulatory component of the Drosha microprocessor WP2942	1/7	0.09206022292853092	0.13912471892008324	0	0	12.039072039072039	28.716946844597043	NBN
MicroRNA for Targeting Cancer Growth and Vascularization in Glioblastoma WP3593	1/7	0.09206022292853092	0.13912471892008324	0	0	12.039072039072039	28.716946844597043	HES1
Non-homologous end joining WP438	1/7	0.09206022292853092	0.13912471892008324	0	0	12.039072039072039	28.716946844597043	XRCC5
Ebola Virus Pathway on Host WP4217	4/129	0.10153742082865702	0.15258975532351252	0	0	2.3230814814814815	5.313649017641317	STAT1;EP300;RELA;RELB
Signaling Pathways in Glioblastoma WP2261	3/82	0.10271680262090513	0.15277932788140614	0	0	2.7530944929702463	6.265436192180019	RB1;EP300;BRCA1
Bladder Cancer WP2828	2/40	0.10394560289079875	0.15277932788140614	0	0	3.8095975232198143	8.62450046354119	RB1;MYC
Dual hijack model of Vif in HIV infection WP3300	1/8	0.1045033320824488	0.15277932788140614	0	0	10.31868131868132	23.30511655471748	CBFB
HIF1A and PPARG regulation of glycolysis WP2456	1/8	0.1045033320824488	0.15277932788140614	0	0	10.31868131868132	23.30511655471748	PPARG
TFs Regulate miRNAs related to cardiac hypertrophy WP1559	1/8	0.1045033320824488	0.15277932788140614	0	0	10.31868131868132	23.30511655471748	STAT3
Viral Acute Myocarditis WP4298	3/84	0.10840627704638402	0.15762858662420162	0	0	2.6848435151018175	5.965371342098378	CREB1;STAT1;STAT3
Fas Ligand (FasL) pathway and Stress induction of Heat Shock Proteins (HSP) regulation WP314	2/42	0.11275968022564953	0.16307717193924584	0	0	3.61875	7.897909023461258	RB1;JUN
NLR Proteins WP288	1/9	0.11677652609104935	0.16620574348408612	0	0	9.02838827838828	19.38840247122002	RELA
Role Altered Glycolysation of MUC1 in Tumour Microenvironment WP4480	1/9	0.11677652609104935	0.16620574348408612	0	0	9.02838827838828	19.38840247122002	RELA
Supression of HMGB1 mediated inflammation by THBD WP4479	1/9	0.11677652609104935	0.16620574348408612	0	0	9.02838827838828	19.38840247122002	RELA
Heart Development WP1591	2/44	0.12175866372092774	0.17238463442594507	0	0	3.446078431372549	7.256456837337587	SMAD4;BHLHE40
Regulation of toll-like receptor signaling pathway WP1449	4/139	0.124067394253284	0.1747336599692848	0	0	2.149903978052126	4.486699880685045	JUN;STAT1;FOS;RELA
ATM Signaling Network in Development and Disease WP3878	2/45	0.12632231034927782	0.17606581079769812	0	0	3.3657660738714092	6.963496099270624	ATF2;NBN
Prostaglandin Synthesis and Regulation WP98	2/45	0.12632231034927782	0.17606581079769812	0	0	3.3657660738714092	6.963496099270624	MITF;PPARG
Liver X Receptor Pathway WP2874	1/10	0.1288821165134311	0.17870767702120083	0	0	8.024827024827024	16.441723969659225	RXRA
Mechanoregulation and pathology of YAP/TAZ via Hippo and non-Hippo mechanisms WP4534	2/47	0.1355679595967205	0.1860601078138664	0	0	3.2158496732026145	6.426175216293071	TEAD1;TEAD3
NO/cGMP/PKG mediated Neuroprotection WP4008	2/47	0.1355679595967205	0.1860601078138664	0	0	3.2158496732026145	6.426175216293071	CREB1;RELA
Gene regulatory network modelling somitogenesis WP2854	1/11	0.14082238374102965	0.18962943716389788	0	0	7.221978021978022	14.15692482835948	HES1
NAD metabolism, sirtuins and aging WP3630	1/11	0.14082238374102965	0.18962943716389788	0	0	7.221978021978022	14.15692482835948	PPARG
SRF and miRs in Smooth Muscle Differentiation and Proliferation WP1991	1/11	0.14082238374102965	0.18962943716389788	0	0	7.221978021978022	14.15692482835948	MEF2D
NRF2 pathway WP2884	4/146	0.1409884291181397	0.18962943716389788	0	0	2.043192488262911	4.002772339906108	EGR1;RXRA;MAFG;NFE2L2
Bone Morphogenic Protein (BMP) Signalling and Regulation WP1425	1/12	0.1525995772180382	0.20422530483409093	0	0	6.565101565101565	12.34198345086723	SMAD4
Copper homeostasis WP3286	2/52	0.15928488736580712	0.2121170034722877	0	0	2.893529411764706	5.315589848310889	JUN;SP1
EDA Signalling in Hair Follicle Development WP3930	1/13	0.16421591598819785	0.2144372883535205	0	0	6.017704517704518	10.871423443391778	RELB
Osteopontin Signaling WP1434	1/13	0.16421591598819785	0.2144372883535205	0	0	6.017704517704518	10.871423443391778	RELA
Serotonin and anxiety-related events WP3944	1/13	0.16421591598819785	0.2144372883535205	0	0	6.017704517704518	10.871423443391778	FOS
Valproic acid pathway WP3871	1/13	0.16421591598819785	0.2144372883535205	0	0	6.017704517704518	10.871423443391778	HDAC1
ERK Pathway in Huntington's Disease WP3853	1/14	0.17567358897215055	0.22719324727648316	0	0	5.554522400676247	9.660023289440478	CREB1
H19 action Rb-E2F1 signaling and CDK-Beta-catenin activity WP3969	1/14	0.17567358897215055	0.22719324727648316	0	0	5.554522400676247	9.660023289440478	RB1
Role of Osx and miRNAs in tooth development WP3971	1/15	0.1869747554862426	0.24065171878372849	0	0	5.157509157509158	8.648016811155792	SP7
Hedgehog Signaling Pathway WP47	1/16	0.1981215455565721	0.2537842654986566	0	0	4.813431013431013	7.792341062955376	SIN3A
T-Cell antigen Receptor (TCR) pathway during Staphylococcus aureus infection WP3863	2/62	0.20858477224301963	0.2604269454711225	0	0	2.4100490196078432	3.777534304496706	JUN;FOS
Canonical and Non-Canonical TGF-B signaling WP3874	1/17	0.20911606030394964	0.2604269454711225	0	0	4.512362637362638	7.061242278347893	SMAD4
Leptin Insulin Overlap WP3935	1/17	0.20911606030394964	0.2604269454711225	0	0	4.512362637362638	7.061242278347893	STAT3
NOTCH1 regulation of human endothelial cell calcification WP3413	1/17	0.20911606030394964	0.2604269454711225	0	0	4.512362637362638	7.061242278347893	SOX6
Regulation of Wnt/B-catenin Signaling by Small Molecule Compounds WP3664	1/17	0.20911606030394964	0.2604269454711225	0	0	4.512362637362638	7.061242278347893	LEF1
Serotonin and anxiety WP3947	1/17	0.20911606030394964	0.2604269454711225	0	0	4.512362637362638	7.061242278347893	FOS
Simplified Depiction of MYD88 Distinct Input-Output Pathway WP3877	1/18	0.21996037245523128	0.271418991699345	0	0	4.246714070243482	6.430832555441595	JUN
TGF-B Signaling in Thyroid Cells for Epithelial-Mesenchymal Transition WP3859	1/18	0.21996037245523128	0.271418991699345	0	0	4.246714070243482	6.430832555441595	SMAD4
Hippo-Merlin Signaling Dysregulation WP4541	3/120	0.22712994439758458	0.2782358997058537	0	0	1.8553316302393794	2.7500337367499186	MYC;TEAD1;TEAD3
Extracellular vesicles in the crosstalk of cardiac cells WP4300	1/19	0.2306565265219531	0.2782358997058537	0	0	4.01058201058201	5.882824256392369	STAT3
Farnesoid X Receptor Pathway WP2879	1/19	0.2306565265219531	0.2782358997058537	0	0	4.01058201058201	5.882824256392369	RXRA
Overview of nanoparticle effects WP3287	1/19	0.2306565265219531	0.2782358997058537	0	0	4.01058201058201	5.882824256392369	NFRKB
TP53 Network WP1742	1/19	0.2306565265219531	0.2782358997058537	0	0	4.01058201058201	5.882824256392369	MYC
Hereditary leiomyomatosis and renal cell carcinoma pathway WP4206	1/20	0.2412065393422388	0.2870998189516028	0	0	3.799305957200694	5.402999471177327	NFE2L2
Imatinib and Chronic Myeloid Leukemia WP3640	1/20	0.2412065393422388	0.2870998189516028	0	0	3.799305957200694	5.402999471177327	MYC
Serotonin Receptor 2 and ELK-SRF/GATA4 signaling WP732	1/20	0.2412065393422388	0.2870998189516028	0	0	3.799305957200694	5.402999471177327	ELK4
mRNA Processing WP411	3/126	0.248956800965965	0.2950192927746458	0	0	1.7642876428764287	2.4531994263251744	HNRNPL;POLR2A;SNRPE
Regulation of Apoptosis by Parathyroid Hormone-related Protein WP3872	1/22	0.2618760723187854	0.30896782216558455	0	0	3.437118437118437	4.605339634086824	MYC
EBV LMP1 signaling WP262	1/23	0.27199949081048364	0.3195103188996511	0	0	3.2807192807192807	4.2713491490326065	RELA
Follicle Stimulating Hormone (FSH) signaling pathway WP2035	1/27	0.31112843740326374	0.36388499852816497	0	0	2.775429698506622	3.2404514736591987	CREB1
Pathways in clear cell renal cell carcinoma WP4018	2/85	0.3250309727539397	0.37849927130220684	0	0	1.7401665485471296	1.9556597257698893	STAT3;EP300
Cannabinoid receptor signaling WP3869	1/29	0.32989982677597884	0.3792438179604201	0	0	2.576923076923077	2.8577206588647988	AHR
MAPK Cascade WP422	1/29	0.32989982677597884	0.3792438179604201	0	0	2.576923076923077	2.8577206588647988	JUN
miRs in Muscle Cell Differentiation WP2012	1/29	0.32989982677597884	0.3792438179604201	0	0	2.576923076923077	2.8577206588647988	MEF2D
Dopaminergic Neurogenesis WP2855	1/30	0.33909351496071644	0.38487829335203677	0	0	2.4879373500063156	2.6906528788272395	STAT3
Extracellular vesicle-mediated signaling in recipient cells WP2870	1/30	0.33909351496071644	0.38487829335203677	0	0	2.4879373500063156	2.6906528788272395	SMAD4
One Carbon Metabolism WP241	1/30	0.33909351496071644	0.38487829335203677	0	0	2.4879373500063156	2.6906528788272395	DNMT3B
Ciliary landscape WP4352	4/216	0.3434911043983706	0.3882315423662256	0	0	1.3636617749825297	1.4572008788723771	RB1;HDAC2;HDAC1;ERF
Allograft Rejection WP2328	2/89	0.3450441591913327	0.38835514151660455	0	0	1.6598208248816768	1.7661869111517479	STAT1;GABPA
Gastric Cancer Network 2 WP2363	1/31	0.34816152074820733	0.38861182191397414	0	0	2.4048840048840048	2.5373660990252533	MYC
Trans-sulfuration and one carbon metabolism WP2525	1/31	0.34816152074820733	0.38861182191397414	0	0	2.4048840048840048	2.5373660990252533	DNMT3B
Apoptosis Modulation and Signaling WP1772	2/91	0.3549799224311453	0.3929613133085518	0	0	1.622356245869134	1.6802647069951355	JUN;FOS
ErbB Signaling Pathway WP673	2/91	0.3549799224311453	0.3929613133085518	0	0	1.622356245869134	1.6802647069951355	JUN;MYC
Pregnane X Receptor pathway WP2876	1/33	0.36592730968282466	0.4001400256287798	0	0	2.254349816849817	2.266344249008808	RXRA
Resistin as a regulator of inflammation WP4481	1/33	0.36592730968282466	0.4001400256287798	0	0	2.254349816849817	2.266344249008808	RELA
miRNA regulation of prostate cancer signaling pathways WP3981	1/33	0.36592730968282466	0.4001400256287798	0	0	2.254349816849817	2.266344249008808	TCF7
BDNF-TrkB Signaling WP3676	1/34	0.3746284472821137	0.4074966838539274	0	0	2.185925185925186	2.1461862714372018	CREB1
Insulin Signaling WP481	3/160	0.37568467507722675	0.4074966838539274	0	0	1.379815263120784	1.350846203872934	EGR1;JUN;FOS
Chemokine signaling pathway WP3929	3/164	0.3905151100989913	0.4218817856089505	0	0	1.3452591047649607	1.2649318220706476	STAT1;STAT3;RELA
Sleep regulation WP3591	1/38	0.40825936827284387	0.43928708026158003	0	0	1.9492129492129493	1.7462074885113579	FOS
Nucleotide-binding Oligomerization Domain (NOD) pathway WP1433	1/41	0.4322944160122553	0.463295609192417	0	0	1.8027472527472528	1.5118711069077446	RELA
Common Pathways Underlying Drug Addiction WP2636	1/42	0.440087943644855	0.4697764160335952	0	0	1.758688466005539	1.4434975504235212	CREB1
Regulation of Microtubule Cytoskeleton WP2038	1/46	0.4702104296200264	0.4999470575801862	0	0	1.602035002035002	1.208855500591127	STAT3
Vitamin B12 Metabolism WP1533	1/50	0.49871795960666776	0.5269009398084892	0	0	1.4709576138147566	1.0233666205889618	RELA
PI3K-Akt Signaling Pathway WP4172	5/340	0.4994785860638094	0.5269009398084892	0	0	1.0759030128169562	0.7468817069636696	ATF2;CREB1;MYC;BRCA1;RELA
Cardiac Progenitor Differentiation WP2406	1/53	0.5190908714007346	0.5433285774583565	0	0	1.3858833474218089	0.9086908955961661	MIXL1
Phosphodiesterases in neuronal function WP4222	1/53	0.5190908714007346	0.5433285774583565	0	0	1.3858833474218089	0.9086908955961661	CREB1
Angiopoietin Like Protein 8 Regulatory Pathway WP3915	2/132	0.5420956304604511	0.5652082348599277	0	0	1.108371040723982	0.6786698342859562	THRB;RXRA
RIG-I-like Receptor Signaling WP3865	1/60	0.5634763349520957	0.5852321780004391	0	0	1.2210219159371702	0.7004147319430488	RELA
Prader-Willi and Angelman Syndrome WP3998	1/61	0.5694746872824348	0.5891872726114422	0	0	1.2006105006105006	0.6759928700578236	RB1
Genotoxicity pathway WP4286	1/63	0.5812261280939699	0.599041488342061	0	0	1.1617629682145811	0.630390469419366	TRIM22
Folate Metabolism WP176	1/66	0.5982567088077508	0.6142406666766602	0	0	1.1079740772048465	0.5692054372725707	RELA
MicroRNAs in cardiomyocyte hypertrophy WP1544	1/84	0.6868837353287178	0.7025540867050384	0	0	0.8668961560527826	0.3255977321957204	STAT3
Pyrimidine metabolism WP4022	1/85	0.6911915017961022	0.7042822499361799	0	0	0.8565323565323565	0.3163502527848222	POLR2A
Selenium Micronutrient Network WP15	1/86	0.6954402162562511	0.7059374270676662	0	0	0.8464124111182935	0.3074256458807732	RELA
TNF alpha Signaling Pathway WP231	1/92	0.7197368173100918	0.7258807708160445	0	0	0.790363482671175	0.2599265740183081	JUN
Ras Signaling WP4223	2/184	0.7204838877616502	0.7258807708160445	0	0	0.7895927601809954	0.2588539524972353	ETS1;RELA
Focal Adhesion-PI3K-Akt-mTOR-signaling pathway WP3932	2/303	0.9218440048426989	0.9252837212786792	0	0	0.47452120383036933	0.03861618531636753	ATF2;CREB1
Focal Adhesion WP306	1/198	0.9357493156531264	0.9357493156531264	0	0	0.3631208047451702	0.02411400422335804	JUN
